# Supplementary material for: A composite score based on immune-related gene prognostic index and m6A risk score of head and neck squamous cell carcinoma
Source: Front Genet. 2023 Feb 9;14:1061569. doi: 10.3389/fgene.2023.1061569 (PMC9948032; doi:10.3389/fgene.2023.1061569)
Supplement: Supplementary file 1 [file Table1.XLS]

## Sheet: S1
Table-S1: Results of GO enrichment analysis of immune-related differentially expressed genes.
ONTOLOGY	ID	Description	GeneRatio	BgRatio	pvalue	p.adjust	qvalue	geneID	Count
BP	GO:0019221	cytokine-mediated signaling pathway	114/626	472/18723	5.73021e-66	2.73617e-62	1.59782e-62	FCER1G/IFNG/CXCL8/CXCL10/CXCL9/CXCL11/CXCL12/CXCL13/CXCL2/XCL1/MMP12/IL1B/MX1/IRF3/OASL/DUOX1/CTSG/ADIPOQ/STAT1/CCL20/SOCS1/IL15/ISG15/TNFAIP3/CCL5/ADAR/TNFSF11/IRF7/IL7R/IL1A/OAS1/CXCR1/CCL14/CCL26/CCR7/CCR8/CCL2/CCL7/CCL3/CCL11/CCL23/CCL25/CXCR4/PPARG/HCK/LILRB3/IFITM1/CCRL2/CX3CR1/CXCR3/ACKR3/ACKR1/CXCR2/CD70/EPO/GREM2/IFNE/IFNK/IL1F10/IL36A/IL1RN/IL33/IL34/OSM/PDGFB/TNFSF13B/TNFSF18/CNTFR/CSF…	114
BP	GO:0002443	leukocyte mediated immunity	110/626	440/18723	2.80518e-65	6.69737e-62	3.91101e-62	AZGP1/FCER1G/HLA-A/HLA-B/HLA-DOB/HLA-F/HLA-G/HLA-H/ICAM1/KIR2DL4/KLRC1/KLRC2/KLRD1/LTA/ULBP3/ULBP2/ULBP1/RAET1E/XCL1/PTGDS/TGFB1/IL1B/DDX58/CTSG/TFRC/TLR8/BST2/IRF7/IL7R/RSAD2/AGER/TNFSF4/CCL3/PTGDR/RAC2/CD19/PIK3CD/IGHE/IGHG1/IGHG2/IGHG3/IGHG4/IGHM/IGHV1-18/IGHV1-24/IGHV1-69/IGHV2-26/IGHV2-5/IGHV2-70/IGHV3-11/IGHV3-15/IGHV3-20/IGHV3-21/IGHV3-23/IGHV3-30/IGHV3-33/IGHV3-48/IGHV3-53/IGHV3-64/IGHV3-…	110
BP	GO:0002460	adaptive immune response based on somatic recombination of immune receptors built from immunoglobulin superfamily domains	95/626	356/18723	5.49027e-59	8.73867e-56	5.10306e-56	AZGP1/FCER1G/HLA-A/HLA-B/HLA-DOB/HLA-F/HLA-G/HLA-H/ICAM1/KLRC1/KLRD1/LTA/RELB/CXCL13/XCL1/TGFB1/IL1B/TFRC/TNFAIP3/IL27/TLR8/SLC11A1/IRF7/IL7R/RSAD2/AGER/TNFSF4/CD19/IGHE/IGHG1/IGHG2/IGHG3/IGHG4/IGHM/IGHV1-18/IGHV1-24/IGHV1-69/IGHV2-26/IGHV2-5/IGHV2-70/IGHV3-11/IGHV3-15/IGHV3-20/IGHV3-21/IGHV3-23/IGHV3-30/IGHV3-33/IGHV3-48/IGHV3-53/IGHV3-64/IGHV3-7/IGHV4-28/IGHV4-34/IGHV4-39/IGHV4-4/IGHV4-59/IGHV5…	95
BP	GO:0002696	positive regulation of leukocyte activation	100/626	409/18723	3.35352e-58	4.00326e-55	2.33776e-55	HLA-A/HLA-DOB/HLA-F/HLA-G/IFNG/KLRC2/XCL1/TGFB1/IL1B/TFRC/SOCS1/IL15/CCL5/TNFSF11/IL7R/IL1A/AGER/TNFSF4/CCR7/CCL2/CCL3/MIF/CD86/CARD11/IGHE/IGHG1/IGHG2/IGHG3/IGHG4/IGHM/IGHV1-18/IGHV1-24/IGHV1-69/IGHV2-26/IGHV2-5/IGHV2-70/IGHV3-11/IGHV3-15/IGHV3-20/IGHV3-21/IGHV3-23/IGHV3-30/IGHV3-33/IGHV3-48/IGHV3-53/IGHV3-64/IGHV3-7/IGHV4-28/IGHV4-34/IGHV4-39/IGHV4-4/IGHV4-59/IGHV5-51/IGHV6-1/IGKC/IGLC2/IGLC3/I…	100
BP	GO:0050867	positive regulation of cell activation	101/626	420/18723	4.74561e-58	4.53206e-55	2.64655e-55	HLA-A/HLA-DOB/HLA-F/HLA-G/IFNG/KLRC2/XCL1/TGFB1/IL1B/TFRC/SOCS1/IL15/CCL5/TNFSF11/IL7R/IL1A/PDGFRB/AGER/TNFSF4/CCR7/CCL2/CCL3/MIF/CD86/CARD11/IGHE/IGHG1/IGHG2/IGHG3/IGHG4/IGHM/IGHV1-18/IGHV1-24/IGHV1-69/IGHV2-26/IGHV2-5/IGHV2-70/IGHV3-11/IGHV3-15/IGHV3-20/IGHV3-21/IGHV3-23/IGHV3-30/IGHV3-33/IGHV3-48/IGHV3-53/IGHV3-64/IGHV3-7/IGHV4-28/IGHV4-34/IGHV4-39/IGHV4-4/IGHV4-59/IGHV5-51/IGHV6-1/IGKC/IGLC2/…	101
BP	GO:0002449	lymphocyte mediated immunity	92/626	350/18723	1.84091e-56	1.46506e-53	8.5554e-54	AZGP1/FCER1G/HLA-A/HLA-B/HLA-DOB/HLA-F/HLA-G/HLA-H/ICAM1/KIR2DL4/KLRC1/KLRC2/KLRD1/LTA/ULBP3/ULBP2/ULBP1/RAET1E/XCL1/TGFB1/IL1B/TFRC/TLR8/IRF7/IL7R/RSAD2/AGER/TNFSF4/CD19/IGHE/IGHG1/IGHG2/IGHG3/IGHG4/IGHM/IGHV1-18/IGHV1-24/IGHV1-69/IGHV2-26/IGHV2-5/IGHV2-70/IGHV3-11/IGHV3-15/IGHV3-20/IGHV3-21/IGHV3-23/IGHV3-30/IGHV3-33/IGHV3-48/IGHV3-53/IGHV3-64/IGHV3-7/IGHV4-28/IGHV4-34/IGHV4-39/IGHV4-4/IGHV4-59…	92
BP	GO:0042742	defense response to bacterium	91/626	350/18723	2.18371e-55	1.4896e-52	8.69871e-53	FCER1G/HLA-A/LTA/SLPI/CXCL13/DEFB1/LCN2/S100A9/S100A8/HTN3/PGLYRP1/DEFB126/PGLYRP2/HTN1/S100A14/DEFB131B/WFDC2/LTF/BPIFA1/CTSG/BPIFA2/CCL20/ISG15/LYZ/GNLY/PLA2G2A/MPO/SLC11A1/DMBT1/SPINK5/IL7R/OAS1/IGHE/IGHG1/IGHG2/IGHG3/IGHG4/IGHM/IGHV1-18/IGHV1-24/IGHV1-69/IGHV2-26/IGHV2-5/IGHV2-70/IGHV3-11/IGHV3-15/IGHV3-20/IGHV3-21/IGHV3-23/IGHV3-30/IGHV3-33/IGHV3-48/IGHV3-53/IGHV3-64/IGHV3-7/IGHV4-28/IGHV4-3…	91
BP	GO:0051251	positive regulation of lymphocyte activation	91/626	362/18723	5.28639e-54	3.15531e-51	1.84259e-51	HLA-A/HLA-DOB/HLA-F/HLA-G/IFNG/KLRC2/XCL1/TGFB1/IL1B/TFRC/SOCS1/IL15/CCL5/TNFSF11/IL7R/IL1A/AGER/TNFSF4/CCR7/CCL2/MIF/CD86/CARD11/IGHE/IGHG1/IGHG2/IGHG3/IGHG4/IGHM/IGHV1-18/IGHV1-24/IGHV1-69/IGHV2-26/IGHV2-5/IGHV2-70/IGHV3-11/IGHV3-15/IGHV3-20/IGHV3-21/IGHV3-23/IGHV3-30/IGHV3-33/IGHV3-48/IGHV3-53/IGHV3-64/IGHV3-7/IGHV4-28/IGHV4-34/IGHV4-39/IGHV4-4/IGHV4-59/IGHV5-51/IGHV6-1/IGKC/IGLC2/IGLC3/IGLC6/…	91
BP	GO:0032103	positive regulation of response to external stimulus	89/626	427/18723	1.62033e-45	8.2738e-43	4.83159e-43	HLA-F/HLA-G/IFNG/KIR2DL4/KLRC2/KLRD1/LTA/RAET1E/CXCL8/CXCL10/CXCL12/CXCL13/XCL1/S100A9/S100A8/MMP12/S100A14/TGFB1/IL1B/IRF3/OASL/IL15/VEGFA/DHX58/CCL5/TLR8/PLA2G2A/TNFSF11/IRF7/PTGS2/PDGFRB/AGER/TNFSF4/CCL26/CCR7/CCL7/CCL3/CXCR4/HCK/RAC2/CXCL17/EDN3/FGF10/CX3CR1/FPR2/CXCR2/AGT/ARTN/FGF18/VEGFD/IFNK/IL12A/IL33/IL34/MDK/NTF3/OSM/PDGFB/PDGFD/PGF/PTN/SCG2/TNFSF18/VEGFC/AGTR1/EGFR/IL18RAP/MET/PTGER3/T…	89
BP	GO:0006959	humoral immune response	78/626	317/18723	1.73273e-45	8.2738e-43	4.83159e-43	HLA-A/IFNG/LTA/CXCL14/SLPI/CXCL8/CXCL10/CXCL9/CXCL11/CXCL13/CXCL2/DEFB1/S100A9/PGLYRP1/DEFB126/WFDC2/IL1B/LTF/BPIFA1/CTSG/LYZ/GNLY/SLC11A1/DMBT1/SPINK5/PDCD1/CCR7/CCL2/BLNK/IGHE/IGHG1/IGHG2/IGHG3/IGHG4/IGHM/IGHV1-18/IGHV1-24/IGHV1-69/IGHV2-26/IGHV2-5/IGHV2-70/IGHV3-11/IGHV3-15/IGHV3-20/IGHV3-21/IGHV3-23/IGHV3-30/IGHV3-33/IGHV3-48/IGHV3-53/IGHV3-64/IGHV3-7/IGHV4-28/IGHV4-34/IGHV4-39/IGHV4-4/IGHV4-…	78
BP	GO:0002764	immune response-regulating signaling pathway	92/626	468/18723	8.45514e-45	3.6703e-42	2.14332e-42	FCER1G/HLA-A/HLA-G/KLRC1/KLRC2/KLRD1/MICB/S100A14/DDX58/IRF3/LTF/BPIFB1/OASL/IFIH1/DHX58/TNFAIP3/TLR8/IRF7/RSAD2/OAS1/CCR7/HCK/CD79A/BLNK/VAV2/CARD11/CD19/PIK3CD/CD22/IGHE/IGHG1/IGHG2/IGHG3/IGHG4/IGHM/IGHV1-18/IGHV1-24/IGHV1-69/IGHV2-26/IGHV2-5/IGHV2-70/IGHV3-11/IGHV3-15/IGHV3-20/IGHV3-21/IGHV3-23/IGHV3-30/IGHV3-33/IGHV3-48/IGHV3-53/IGHV3-64/IGHV3-7/IGHV4-28/IGHV4-34/IGHV4-39/IGHV4-4/IGHV4-59/IGH…	92
BP	GO:0001819	positive regulation of cytokine production	87/626	467/18723	2.11654e-40	8.42205e-38	4.91816e-38	FCER1G/HLA-A/HLA-F/HLA-G/IFNG/KIR2DL4/LTA/XCL1/MMP12/TGFB1/IL1B/PAEP/DDX58/IFNL1/IRF3/ORM2/CYBB/NOX5/IFIH1/ADIPOQ/STAT1/IL15/ISG15/DHX58/F2R/IL27/TLR8/EIF2AK2/SLC11A1/IRF7/IL1A/PTGS2/RSAD2/OAS1/AGER/TNFSF4/CCR7/CCL3/MIF/CD86/CARD11/PIK3R1/PIK3CD/CXCL17/SEMA7A/AGT/CSF2/IL12A/IL17D/IL33/LTB/MDK/OSM/UCN/IL12RB1/IL12RB2/IL27RA/NR4A3/TNFRSF8/TRAF2/SPHK1/OAS3/AIM2/HAVCR2/HIF1A/TLR6/RIPK2/IRF4/TRIM15/CL…	87
BP	GO:0002253	activation of immune response	78/626	375/18723	8.52981e-40	3.13306e-37	1.82959e-37	FCER1G/HLA-A/KLRC2/KLRD1/MICB/IL1B/CCR7/HCK/CD79A/BLNK/VAV2/CARD11/CD19/PIK3CD/CD22/IGHE/IGHG1/IGHG2/IGHG3/IGHG4/IGHM/IGHV1-18/IGHV1-24/IGHV1-69/IGHV2-26/IGHV2-5/IGHV2-70/IGHV3-11/IGHV3-15/IGHV3-20/IGHV3-21/IGHV3-23/IGHV3-30/IGHV3-33/IGHV3-48/IGHV3-53/IGHV3-64/IGHV3-7/IGHV4-28/IGHV4-34/IGHV4-39/IGHV4-4/IGHV4-59/IGHV5-51/IGHV6-1/IGKC/IGLC2/IGLC3/IGLC6/FPR2/CMTM3/NR4A3/LCK/CD247/ZAP70/PLCG1/SH2D1A/…	78
BP	GO:0060326	cell chemotaxis	70/626	310/18723	3.39008e-38	1.15626e-35	6.75212e-36	FCER1G/CXCL14/CXCL8/CXCL10/CXCL9/CXCL11/CXCL12/CXCL13/CXCL2/XCL1/S100A9/S100A8/S100A14/CCL20/VEGFA/CCL5/TNFSF11/CCL28/PDGFRB/CXCR1/CCL14/CCL26/CCR7/CCR8/CCL2/CCL7/CCL3/CCL11/CCL23/CCL25/CXCR4/MIF/RAC2/PIK3CD/CXCL17/EDN3/CCRL2/CX3CR1/CXCR3/ACKR3/EDNRB/FPR2/CXCR2/PLXNB3/FGF18/VEGFD/GREM1/IL12A/IL34/MDK/PDGFB/PDGFD/PGF/PTN/SCG2/TNFSF18/VEGFC/AGTR1/CSF3R/MET/NR4A1/TNFRSF11A/ITGB2/TREM1/DUSP1/TRPM2/SE…	70
BP	GO:0002429	immune response-activating cell surface receptor signaling pathway	67/626	291/18723	3.84854e-37	1.14855e-34	6.7071e-35	FCER1G/HLA-A/KLRC2/KLRD1/MICB/CCR7/HCK/CD79A/BLNK/VAV2/CARD11/CD19/PIK3CD/CD22/IGHE/IGHG1/IGHG2/IGHG3/IGHG4/IGHM/IGHV1-18/IGHV1-24/IGHV1-69/IGHV2-26/IGHV2-5/IGHV2-70/IGHV3-11/IGHV3-15/IGHV3-20/IGHV3-21/IGHV3-23/IGHV3-30/IGHV3-33/IGHV3-48/IGHV3-53/IGHV3-64/IGHV3-7/IGHV4-28/IGHV4-34/IGHV4-39/IGHV4-4/IGHV4-59/IGHV5-51/IGHV6-1/IGKC/IGLC2/IGLC3/IGLC6/FPR2/CMTM3/NR4A3/LCK/CD247/ZAP70/PLCG1/SH2D1A/PAK2/…	67
BP	GO:0002757	immune response-activating signal transduction	67/626	291/18723	3.84854e-37	1.14855e-34	6.7071e-35	FCER1G/HLA-A/KLRC2/KLRD1/MICB/CCR7/HCK/CD79A/BLNK/VAV2/CARD11/CD19/PIK3CD/CD22/IGHE/IGHG1/IGHG2/IGHG3/IGHG4/IGHM/IGHV1-18/IGHV1-24/IGHV1-69/IGHV2-26/IGHV2-5/IGHV2-70/IGHV3-11/IGHV3-15/IGHV3-20/IGHV3-21/IGHV3-23/IGHV3-30/IGHV3-33/IGHV3-48/IGHV3-53/IGHV3-64/IGHV3-7/IGHV4-28/IGHV4-34/IGHV4-39/IGHV4-4/IGHV4-59/IGHV5-51/IGHV6-1/IGKC/IGLC2/IGLC3/IGLC6/FPR2/CMTM3/NR4A3/LCK/CD247/ZAP70/PLCG1/SH2D1A/PAK2/…	67
BP	GO:0002683	negative regulation of immune system process	80/626	434/18723	8.61724e-37	2.42043e-34	1.41344e-34	HLA-A/HLA-B/HLA-DOB/HLA-F/HLA-G/KIR2DL4/KLRC1/KLRD1/MICB/CXCL12/XCL1/MMP12/PGLYRP1/PGLYRP2/TGFB1/IFNL1/LTF/APOD/ADIPOQ/SOCS1/ISG15/DHX58/TNFAIP3/BST2/ADAR/SPINK5/CCL28/IL7R/PDCD1/OAS1/TNFSF4/CCL2/CCL3/CCL25/PPARG/MIF/CD86/HCK/PIK3R1/CD22/LILRB3/CX3CR1/GNRH1/GREM1/IL17D/INHA/INHBA/MDK/TGFB3/TNFSF18/GPER1/IL27RA/IL2RA/IL31RA/PLCG1/SH2D1A/CTLA4/CBLB/ARG1/NLRC5/OAS3/HAVCR2/PRKDC/STAT2/AXL/NLRP6/DUSP1…	80
BP	GO:0002768	immune response-regulating cell surface receptor signaling pathway	69/626	315/18723	9.45047e-37	2.507e-34	1.46399e-34	FCER1G/HLA-A/HLA-G/KLRC1/KLRC2/KLRD1/MICB/CCR7/HCK/CD79A/BLNK/VAV2/CARD11/CD19/PIK3CD/CD22/IGHE/IGHG1/IGHG2/IGHG3/IGHG4/IGHM/IGHV1-18/IGHV1-24/IGHV1-69/IGHV2-26/IGHV2-5/IGHV2-70/IGHV3-11/IGHV3-15/IGHV3-20/IGHV3-21/IGHV3-23/IGHV3-30/IGHV3-33/IGHV3-48/IGHV3-53/IGHV3-64/IGHV3-7/IGHV4-28/IGHV4-34/IGHV4-39/IGHV4-4/IGHV4-59/IGHV5-51/IGHV6-1/IGKC/IGLC2/IGLC3/IGLC6/FPR2/CMTM3/NR4A3/LCK/CD247/ZAP70/PLCG1/…	69
BP	GO:0050900	leukocyte migration	74/626	369/18723	1.27014e-36	3.19207e-34	1.86405e-34	FCER1G/ICAM1/CXCL8/CXCL10/CXCL9/CXCL11/CXCL12/CXCL13/CXCL2/XCL1/S100A9/S100A8/S100A14/MMP9/APOD/CCL20/VEGFA/CCL5/TNFSF11/CCL28/AGER/CXCR1/CCL14/CCL26/CCR7/CCL2/CCL7/CCL3/CCL11/CCL23/CCL25/CXCR4/MIF/HCK/RAC2/PIK3CD/CXCL17/EDN3/CX3CR1/CXCR3/EDNRB/FPR2/CXCR2/ARTN/VEGFD/GREM1/IL12A/IL34/MDK/PDGFB/PDGFD/PGF/PTN/SCG2/TNFSF18/VEGFC/CSF3R/IL27RA/TNFRSF11A/TNFRSF18/ITGB2/LCK/ZAP70/ROR2/TREM1/TRIM55/DUSP1/…	74
BP	GO:0006909	phagocytosis	68/626	308/18723	1.8721e-36	4.46964e-34	2.6101e-34	FCER1G/IFNG/IL1B/ADIPOQ/IL15/ITGAV/MSR1/SLC11A1/PTX3/CCL2/HCK/VAV2/RAC2/IGHE/IGHG1/IGHG2/IGHG3/IGHG4/IGHM/IGHV1-18/IGHV1-24/IGHV1-69/IGHV2-26/IGHV2-5/IGHV2-70/IGHV3-11/IGHV3-15/IGHV3-20/IGHV3-21/IGHV3-23/IGHV3-30/IGHV3-33/IGHV3-48/IGHV3-53/IGHV3-64/IGHV3-7/IGHV4-28/IGHV4-34/IGHV4-39/IGHV4-4/IGHV4-59/IGHV5-51/IGHV6-1/IGKC/IGLC2/IGLC3/IGLC6/FPR2/IL15RA/IL2RG/LEPR/MET/ITGB2/TRBC1/C2/SPHK1/AXL/ABCA1/…	68
BP	GO:0097529	myeloid leukocyte migration	58/626	220/18723	1.02701e-35	2.33523e-33	1.36369e-33	FCER1G/CXCL8/CXCL10/CXCL9/CXCL11/CXCL12/CXCL13/CXCL2/XCL1/S100A9/S100A8/S100A14/CCL20/VEGFA/CCL5/TNFSF11/AGER/CXCR1/CCL14/CCL26/CCR7/CCL2/CCL7/CCL3/CCL11/CCL23/CCL25/MIF/RAC2/PIK3CD/CXCL17/EDN3/CX3CR1/EDNRB/FPR2/CXCR2/VEGFD/GREM1/IL34/MDK/PDGFB/PDGFD/PGF/SCG2/TNFSF18/VEGFC/CSF3R/TNFRSF11A/ITGB2/ROR2/TREM1/TRIM55/DUSP1/SERPINE1/TREM2/GP2/ANXA1/SLAMF8	58
BP	GO:0042113	B cell activation	69/626	334/18723	4.96505e-35	1.07764e-32	6.29302e-33	TGFB1/TFRC/TNFAIP3/BST2/IL7R/TNFSF4/MIF/CD86/CD79A/BLNK/CARD11/CD19/PIK3R1/PIK3CD/CD22/IGHE/IGHG1/IGHG2/IGHG3/IGHG4/IGHM/IGHV1-18/IGHV1-24/IGHV1-69/IGHV2-26/IGHV2-5/IGHV2-70/IGHV3-11/IGHV3-15/IGHV3-20/IGHV3-21/IGHV3-23/IGHV3-30/IGHV3-33/IGHV3-48/IGHV3-53/IGHV3-64/IGHV3-7/IGHV4-28/IGHV4-34/IGHV4-39/IGHV4-4/IGHV4-59/IGHV5-51/IGHV6-1/IGKC/IGLC2/IGLC3/IGLC6/CD320/CD70/IFNE/IFNK/IL11/INHA/INHBA/TNFSF1…	69
BP	GO:0019724	B cell mediated immunity	56/626	210/18723	8.47944e-35	1.7604e-32	1.02801e-32	FCER1G/HLA-DOB/HLA-G/LTA/XCL1/TGFB1/TFRC/TLR8/IRF7/TNFSF4/CD19/IGHE/IGHG1/IGHG2/IGHG3/IGHG4/IGHM/IGHV1-18/IGHV1-24/IGHV1-69/IGHV2-26/IGHV2-5/IGHV2-70/IGHV3-11/IGHV3-15/IGHV3-20/IGHV3-21/IGHV3-23/IGHV3-30/IGHV3-33/IGHV3-48/IGHV3-53/IGHV3-64/IGHV3-7/IGHV4-28/IGHV4-34/IGHV4-39/IGHV4-4/IGHV4-59/IGHV5-51/IGHV6-1/IGKC/IGLC2/IGLC3/IGLC6/CD70/IL27RA/TRBC1/C7/C2/TREM2/C1QC/C1QB/C1QA/C4BPA/CD27	56
BP	GO:0006958	complement activation, classical pathway	42/626	108/18723	5.94311e-34	1.18243e-31	6.90495e-32	IGHE/IGHG1/IGHG2/IGHG3/IGHG4/IGHM/IGHV1-18/IGHV1-24/IGHV1-69/IGHV2-26/IGHV2-5/IGHV2-70/IGHV3-11/IGHV3-15/IGHV3-20/IGHV3-21/IGHV3-23/IGHV3-30/IGHV3-33/IGHV3-48/IGHV3-53/IGHV3-64/IGHV3-7/IGHV4-28/IGHV4-34/IGHV4-39/IGHV4-4/IGHV4-59/IGHV5-51/IGHV6-1/IGKC/IGLC2/IGLC3/IGLC6/TRBC1/C7/C2/TREM2/C1QC/C1QB/C1QA/C4BPA	42
BP	GO:0042110	T cell activation	81/626	487/18723	6.75135e-34	1.28951e-31	7.53024e-32	CTSL/FCER1G/HLA-A/HLA-DOB/HLA-G/ICAM1/IFNG/KLRC1/MICB/RELB/XCL1/IL1B/IFNL1/TFRC/SOCS1/IL15/IL27/CCL5/DLL4/SLC11A1/SPINK5/TNFSF11/IL7R/IL1A/RSAD2/AGER/TNFSF4/CCR7/CCL2/CD86/RAC2/CARD11/PIK3CD/CD70/EPO/GNRH1/IFNE/IFNK/IL12A/JAG2/MDK/TNFSF13B/TNFSF18/TNFSF9/IL12RB1/IL27RA/IL2RA/LEPR/RORC/TNFRSF4/LCK/ZAP70/CD3D/ICOS/CTLA4/CBLB/CLC/ARG1/LGALS1/HAVCR2/ZBTB16/RIPK2/IRF4/ELF4/PRKDC/CLEC7A/JAK3/FADD/RAG1/…	81
BP	GO:0030595	leukocyte chemotaxis	57/626	230/18723	1.56726e-33	2.87833e-31	1.68084e-31	FCER1G/CXCL8/CXCL10/CXCL9/CXCL11/CXCL12/CXCL13/CXCL2/XCL1/S100A9/S100A8/S100A14/CCL20/VEGFA/CCL5/TNFSF11/CXCR1/CCL14/CCL26/CCR7/CCL2/CCL7/CCL3/CCL11/CCL23/CCL25/CXCR4/MIF/RAC2/PIK3CD/CXCL17/EDN3/CX3CR1/CXCR3/EDNRB/FPR2/CXCR2/VEGFD/GREM1/IL12A/IL34/MDK/PDGFB/PGF/PTN/SCG2/TNFSF18/VEGFC/CSF3R/TNFRSF11A/ITGB2/TREM1/DUSP1/TRPM2/SERPINE1/ANXA1/SLAMF8	57
BP	GO:0050853	B cell receptor signaling pathway	45/626	131/18723	1.65216e-33	2.92187e-31	1.70626e-31	CD79A/BLNK/CD19/PIK3CD/CD22/IGHE/IGHG1/IGHG2/IGHG3/IGHG4/IGHM/IGHV1-18/IGHV1-24/IGHV1-69/IGHV2-26/IGHV2-5/IGHV2-70/IGHV3-11/IGHV3-15/IGHV3-20/IGHV3-21/IGHV3-23/IGHV3-30/IGHV3-33/IGHV3-48/IGHV3-53/IGHV3-64/IGHV3-7/IGHV4-28/IGHV4-34/IGHV4-39/IGHV4-4/IGHV4-59/IGHV5-51/IGHV6-1/IGKC/IGLC2/IGLC3/IGLC6/CMTM3/LCK/CTLA4/TRBC1/RFTN1/BMX	45
BP	GO:0050920	regulation of chemotaxis	56/626	223/18723	2.76149e-33	4.70932e-31	2.75007e-31	CXCL8/CXCL10/CXCL12/CXCL13/XCL1/S100A14/TGFB1/VEGFA/CCL5/PDGFRB/AGER/CCL26/CCR7/CCL2/CCL7/CCL3/CXCR4/MIF/RAC2/CXCL17/EDN3/FGF10/SEMA3C/SEMA3E/SEMA3G/SEMA4C/SEMA4F/SEMA5B/SEMA6D/SEMA7A/CX3CR1/FPR2/CXCR2/PLXNA3/ROBO2/ARTN/FGF18/VEGFD/GREM1/IL12A/IL34/MDK/NTF3/PDGFB/PDGFD/PGF/PTN/SCG2/TNFSF18/VEGFC/MET/DUSP1/WNT3A/SERPINE1/TREM2/SLAMF8	56
BP	GO:0050864	regulation of B cell activation	53/626	198/18723	4.56178e-33	7.51121e-31	4.38626e-31	TGFB1/TFRC/TNFAIP3/TNFSF4/MIF/CARD11/CD19/CD22/IGHE/IGHG1/IGHG2/IGHG3/IGHG4/IGHM/IGHV1-18/IGHV1-24/IGHV1-69/IGHV2-26/IGHV2-5/IGHV2-70/IGHV3-11/IGHV3-15/IGHV3-20/IGHV3-21/IGHV3-23/IGHV3-30/IGHV3-33/IGHV3-48/IGHV3-53/IGHV3-64/IGHV3-7/IGHV4-28/IGHV4-34/IGHV4-39/IGHV4-4/IGHV4-59/IGHV5-51/IGHV6-1/IGKC/IGLC2/IGLC3/IGLC6/CD320/INHA/INHBA/TNFSF13B/IL27RA/TNFRSF4/CTLA4/TRBC1/WNT3A/CD27/SLAMF8	53
BP	GO:0016064	immunoglobulin mediated immune response	54/626	207/18723	4.78602e-33	7.61775e-31	4.44848e-31	FCER1G/HLA-DOB/LTA/XCL1/TGFB1/TFRC/TLR8/IRF7/TNFSF4/CD19/IGHE/IGHG1/IGHG2/IGHG3/IGHG4/IGHM/IGHV1-18/IGHV1-24/IGHV1-69/IGHV2-26/IGHV2-5/IGHV2-70/IGHV3-11/IGHV3-15/IGHV3-20/IGHV3-21/IGHV3-23/IGHV3-30/IGHV3-33/IGHV3-48/IGHV3-53/IGHV3-64/IGHV3-7/IGHV4-28/IGHV4-34/IGHV4-39/IGHV4-4/IGHV4-59/IGHV5-51/IGHV6-1/IGKC/IGLC2/IGLC3/IGLC6/IL27RA/TRBC1/C7/C2/TREM2/C1QC/C1QB/C1QA/C4BPA/CD27	54
BP	GO:0006910	phagocytosis, recognition	40/626	100/18723	5.76406e-33	8.87852e-31	5.18472e-31	PTX3/IGHE/IGHG1/IGHG2/IGHG3/IGHG4/IGHM/IGHV1-18/IGHV1-24/IGHV1-69/IGHV2-26/IGHV2-5/IGHV2-70/IGHV3-11/IGHV3-15/IGHV3-20/IGHV3-21/IGHV3-23/IGHV3-30/IGHV3-33/IGHV3-48/IGHV3-53/IGHV3-64/IGHV3-7/IGHV4-28/IGHV4-34/IGHV4-39/IGHV4-4/IGHV4-59/IGHV5-51/IGHV6-1/IGKC/IGLC2/IGLC3/IGLC6/TRBC1/CLEC7A/TREM2/C4BPA/SPON2	40
BP	GO:0002455	humoral immune response mediated by circulating immunoglobulin	43/626	121/18723	8.76286e-33	1.30758e-30	7.63579e-31	LTA/IGHE/IGHG1/IGHG2/IGHG3/IGHG4/IGHM/IGHV1-18/IGHV1-24/IGHV1-69/IGHV2-26/IGHV2-5/IGHV2-70/IGHV3-11/IGHV3-15/IGHV3-20/IGHV3-21/IGHV3-23/IGHV3-30/IGHV3-33/IGHV3-48/IGHV3-53/IGHV3-64/IGHV3-7/IGHV4-28/IGHV4-34/IGHV4-39/IGHV4-4/IGHV4-59/IGHV5-51/IGHV6-1/IGKC/IGLC2/IGLC3/IGLC6/TRBC1/C7/C2/TREM2/C1QC/C1QB/C1QA/C4BPA	43
BP	GO:0050851	antigen receptor-mediated signaling pathway	57/626	240/18723	1.84415e-32	2.66842e-30	1.55826e-30	HLA-A/CCR7/CD79A/BLNK/CARD11/CD19/PIK3CD/CD22/IGHE/IGHG1/IGHG2/IGHG3/IGHG4/IGHM/IGHV1-18/IGHV1-24/IGHV1-69/IGHV2-26/IGHV2-5/IGHV2-70/IGHV3-11/IGHV3-15/IGHV3-20/IGHV3-21/IGHV3-23/IGHV3-30/IGHV3-33/IGHV3-48/IGHV3-53/IGHV3-64/IGHV3-7/IGHV4-28/IGHV4-34/IGHV4-39/IGHV4-4/IGHV4-59/IGHV5-51/IGHV6-1/IGKC/IGLC2/IGLC3/IGLC6/CMTM3/LCK/CD247/ZAP70/PLCG1/SH2D1A/CTLA4/CBLB/TRBC1/RIPK2/RFTN1/CEACAM1/BTN3A3/BTN3A…	57
BP	GO:0009615	response to virus	69/626	367/18723	2.52306e-32	3.54341e-30	2.06922e-30	IFNG/MICB/CXCL10/CXCL9/CXCL12/XCL1/MMP12/APOBEC3G/MX1/DDX58/IFNL1/IRF3/OASL/BPIFA1/PML/ISG20/IFIH1/STAT1/IL15/ISG15/DHX58/TNFAIP3/IL27/CCL5/TLR8/EIF2AK2/BST2/ADAR/MX2/DMBT1/APOBEC3H/IRF7/IRF9/RSAD2/OAS1/TNFSF4/CCL11/CXCR4/RNASE2/IFITM1/IFNE/IFNK/IL12A/IL12RB1/PRF1/NLRC5/SKP2/IFI27/IFIT3/OAS3/AIM2/HIF1A/IFITM3/IFIT1/TRIM15/STAT2/ITGAX/ZBP1/IFIT2/APOBEC3B/FADD/KCNJ8/CDK6/NLRP1/OAS2/MST1R/HERC5/IFI6…	69
BP	GO:0051607	defense response to virus	59/626	265/18723	6.43793e-32	8.5392e-30	4.98657e-30	IFNG/MICB/CXCL10/CXCL9/MMP12/APOBEC3G/MX1/DDX58/IFNL1/IRF3/OASL/BPIFA1/PML/ISG20/IFIH1/STAT1/IL15/ISG15/DHX58/TNFAIP3/IL27/TLR8/EIF2AK2/BST2/ADAR/MX2/DMBT1/APOBEC3H/IRF7/IRF9/RSAD2/OAS1/RNASE2/IFITM1/IFNE/IFNK/IL12RB1/PRF1/NLRC5/SKP2/IFI27/IFIT3/OAS3/AIM2/IFITM3/IFIT1/TRIM15/STAT2/ITGAX/ZBP1/IFIT2/APOBEC3B/FADD/KCNJ8/NLRP1/OAS2/HERC5/IFI6/SPON2	59
BP	GO:0140546	defense response to symbiont	59/626	265/18723	6.43793e-32	8.5392e-30	4.98657e-30	IFNG/MICB/CXCL10/CXCL9/MMP12/APOBEC3G/MX1/DDX58/IFNL1/IRF3/OASL/BPIFA1/PML/ISG20/IFIH1/STAT1/IL15/ISG15/DHX58/TNFAIP3/IL27/TLR8/EIF2AK2/BST2/ADAR/MX2/DMBT1/APOBEC3H/IRF7/IRF9/RSAD2/OAS1/RNASE2/IFITM1/IFNE/IFNK/IL12RB1/PRF1/NLRC5/SKP2/IFI27/IFIT3/OAS3/AIM2/IFITM3/IFIT1/TRIM15/STAT2/ITGAX/ZBP1/IFIT2/APOBEC3B/FADD/KCNJ8/NLRP1/OAS2/HERC5/IFI6/SPON2	59
BP	GO:0002237	response to molecule of bacterial origin	68/626	363/18723	9.23146e-32	1.19136e-29	6.95708e-30	ICAM1/LTA/SLPI/CXCL8/CXCL10/CXCL9/CXCL11/CXCL13/CXCL2/LCN2/S100A9/S100A8/S100A14/TGFB1/IL1B/IRF3/LTF/CTSG/TNFAIP3/F2R/CCL5/MPO/SLC11A1/DMBT1/IL1A/PTGS2/TNFSF4/NOS1/CCR7/CCL2/CCL3/CD86/HCK/FOS/FGF10/CX3CR1/EDNRB/ADM/CSF2/EPO/GNRH1/IL12A/IL1F10/IL36A/IL24/IL12RB2/NR4A1/PTGER1/PTGFR/TNFRSF11A/CDK4/ARG1/PPARGC1A/HAVCR2/TLR6/RIPK2/AXL/ABCA1/SERPINE1/TREM2/KCNJ8/CEBPE/CD274/PDCD1LG2/GJA1/HMGB2/NLRP7/SP…	68
BP	GO:0032496	response to lipopolysaccharide	66/626	343/18723	1.43336e-31	1.80113e-29	1.05179e-29	ICAM1/LTA/SLPI/CXCL8/CXCL10/CXCL9/CXCL11/CXCL13/CXCL2/LCN2/S100A9/S100A8/S100A14/TGFB1/IL1B/IRF3/LTF/CTSG/TNFAIP3/F2R/CCL5/MPO/SLC11A1/IL1A/PTGS2/TNFSF4/NOS1/CCR7/CCL2/CCL3/CD86/HCK/FOS/FGF10/CX3CR1/EDNRB/ADM/CSF2/EPO/GNRH1/IL12A/IL1F10/IL36A/IL24/IL12RB2/NR4A1/PTGER1/PTGFR/TNFRSF11A/CDK4/ARG1/PPARGC1A/HAVCR2/RIPK2/AXL/ABCA1/SERPINE1/TREM2/KCNJ8/CEBPE/CD274/PDCD1LG2/GJA1/HMGB2/NLRP7/SPON2	66
BP	GO:0006956	complement activation	43/626	130/18723	2.84396e-31	3.48203e-29	2.03337e-29	IL1B/IGHE/IGHG1/IGHG2/IGHG3/IGHG4/IGHM/IGHV1-18/IGHV1-24/IGHV1-69/IGHV2-26/IGHV2-5/IGHV2-70/IGHV3-11/IGHV3-15/IGHV3-20/IGHV3-21/IGHV3-23/IGHV3-30/IGHV3-33/IGHV3-48/IGHV3-53/IGHV3-64/IGHV3-7/IGHV4-28/IGHV4-34/IGHV4-39/IGHV4-4/IGHV4-59/IGHV5-51/IGHV6-1/IGKC/IGLC2/IGLC3/IGLC6/TRBC1/C7/C2/TREM2/C1QC/C1QB/C1QA/C4BPA	43
BP	GO:0002697	regulation of immune effector process	65/626	339/18723	5.26289e-31	6.28257e-29	3.66879e-29	AZGP1/HLA-A/HLA-B/HLA-F/HLA-G/HLA-H/ICAM1/IFNG/KIR2DL4/KLRC1/KLRC2/KLRD1/LTA/RAET1E/XCL1/PGLYRP1/PGLYRP2/TGFB1/IL1B/DDX58/IFNL1/RBP4/TFRC/DHX58/IL27/BST2/SPINK5/IL7R/RSAD2/AGER/TNFSF4/CD86/RAC2/CD22/SEMA7A/CX3CR1/IL12A/TGFB3/TNFSF18/IL12RB1/IL18RAP/IL27RA/NR4A3/TNFRSF4/ITGB2/NCR1/SH2D1B/SH2D1A/CLC/TRAF2/ARG1/HAVCR2/RIPK2/IRF4/PRKDC/CLEC7A/JAK3/FADD/TREM2/ITGAM/C4BPA/CEACAM1/ANXA1/SPON2/SLAMF8	65
BP	GO:1903131	mononuclear cell differentiation	72/626	426/18723	1.29483e-30	1.50801e-28	8.80619e-29	CTSL/FCER1G/HLA-B/HLA-G/IFNG/KLRC1/RELB/PGLYRP1/PGLYRP2/IL1B/IFNL1/SOCS1/IL15/VEGFA/IL27/DLL4/SPINK5/IRF7/IL7R/IL1A/RSAD2/AGER/TNFSF4/CCR7/PPARG/CD86/CD79A/BLNK/CARD11/CD19/PIK3R1/PIK3CD/CSF2/IFNE/IFNK/IL11/IL34/INHA/INHBA/JAG2/MDK/TNFSF13B/TNFSF18/TNFSF9/IL12RB1/IL15RA/IL2RA/IL31RA/LEPR/RORC/LCK/ZAP70/CD3D/CTLA4/LGALS1/ZBTB16/RIPK2/IRF4/PRKDC/AXL/JAK3/TRPM2/FADD/TREM2/RAG1/CDK6/RUNX3/EGR1/CD27/U…	72
BP	GO:0006911	phagocytosis, engulfment	42/626	127/18723	1.44671e-30	1.64477e-28	9.60483e-29	MSR1/RAC2/IGHE/IGHG1/IGHG2/IGHG3/IGHG4/IGHM/IGHV1-18/IGHV1-24/IGHV1-69/IGHV2-26/IGHV2-5/IGHV2-70/IGHV3-11/IGHV3-15/IGHV3-20/IGHV3-21/IGHV3-23/IGHV3-30/IGHV3-33/IGHV3-48/IGHV3-53/IGHV3-64/IGHV3-7/IGHV4-28/IGHV4-34/IGHV4-39/IGHV4-4/IGHV4-59/IGHV5-51/IGHV6-1/IGKC/IGLC2/IGLC3/IGLC6/ITGB2/TRBC1/ABCA1/TREM2/ITGAM/FCGR1A	42
BP	GO:0050871	positive regulation of B cell activation	45/626	152/18723	2.63381e-30	2.92476e-28	1.70795e-28	TGFB1/TFRC/TNFSF4/MIF/CARD11/IGHE/IGHG1/IGHG2/IGHG3/IGHG4/IGHM/IGHV1-18/IGHV1-24/IGHV1-69/IGHV2-26/IGHV2-5/IGHV2-70/IGHV3-11/IGHV3-15/IGHV3-20/IGHV3-21/IGHV3-23/IGHV3-30/IGHV3-33/IGHV3-48/IGHV3-53/IGHV3-64/IGHV3-7/IGHV4-28/IGHV4-34/IGHV4-39/IGHV4-4/IGHV4-59/IGHV5-51/IGHV6-1/IGKC/IGLC2/IGLC3/IGLC6/CD320/TNFSF13B/TNFRSF4/TRBC1/WNT3A/CD27	45
BP	GO:0099024	plasma membrane invagination	42/626	136/18723	3.44066e-29	3.7339e-27	2.18046e-27	MSR1/RAC2/IGHE/IGHG1/IGHG2/IGHG3/IGHG4/IGHM/IGHV1-18/IGHV1-24/IGHV1-69/IGHV2-26/IGHV2-5/IGHV2-70/IGHV3-11/IGHV3-15/IGHV3-20/IGHV3-21/IGHV3-23/IGHV3-30/IGHV3-33/IGHV3-48/IGHV3-53/IGHV3-64/IGHV3-7/IGHV4-28/IGHV4-34/IGHV4-39/IGHV4-4/IGHV4-59/IGHV5-51/IGHV6-1/IGKC/IGLC2/IGLC3/IGLC6/ITGB2/TRBC1/ABCA1/TREM2/ITGAM/FCGR1A	42
BP	GO:0031349	positive regulation of defense response	57/626	278/18723	7.27836e-29	7.72315e-27	4.51003e-27	HLA-F/HLA-G/IFNG/KIR2DL4/KLRC2/KLRD1/LTA/RAET1E/S100A9/S100A8/MMP12/IL1B/IRF3/IL15/CCL5/TLR8/PLA2G2A/TNFSF11/IRF7/PTGS2/TNFSF4/CCR7/CCL3/HCK/FPR2/AGT/IFNK/IL12A/IL33/MDK/OSM/TNFSF18/UCN/AGTR1/EGFR/IL18RAP/PTGER3/TNFRSF11A/SH2D1B/SH2D1A/PAK2/ARG1/NLRC5/AIM2/HAVCR2/RIPK2/PRKDC/CLEC7A/ZBP1/LRRK2/FADD/SERPINE1/TREM2/GJA1/NLRP10/HMGB2/ETS1	57
BP	GO:0010324	membrane invagination	42/626	144/18723	4.60189e-28	4.77696e-26	2.78956e-26	MSR1/RAC2/IGHE/IGHG1/IGHG2/IGHG3/IGHG4/IGHM/IGHV1-18/IGHV1-24/IGHV1-69/IGHV2-26/IGHV2-5/IGHV2-70/IGHV3-11/IGHV3-15/IGHV3-20/IGHV3-21/IGHV3-23/IGHV3-30/IGHV3-33/IGHV3-48/IGHV3-53/IGHV3-64/IGHV3-7/IGHV4-28/IGHV4-34/IGHV4-39/IGHV4-4/IGHV4-59/IGHV5-51/IGHV6-1/IGKC/IGLC2/IGLC3/IGLC6/ITGB2/TRBC1/ABCA1/TREM2/ITGAM/FCGR1A	42
BP	GO:0002831	regulation of response to biotic stimulus	60/626	327/18723	1.36932e-27	1.39117e-25	8.12392e-26	HLA-A/HLA-B/HLA-F/HLA-G/KIR2DL4/KLRC1/KLRC2/KLRD1/MICB/RAET1E/MMP12/APOBEC3G/DDX58/IRF3/LTF/OASL/STAT1/SOCS1/IL15/ISG15/DHX58/TNFAIP3/IL27/CCL5/TLR8/ADAR/SPINK5/IRF7/OAS1/PPARG/HCK/FPR2/IFNK/IL12A/IL12RB1/IL18RAP/NCR1/SH2D1B/SH2D1A/PAK2/ARG1/NLRC5/OAS3/AIM2/HAVCR2/RIPK2/IFIT1/PRKDC/TRIM15/STAT2/CLEC7A/ZBP1/FADD/TREM2/CD274/NLRP10/CEACAM1/HMGB2/HERC5/SLAMF8	60
BP	GO:0007159	leukocyte cell-cell adhesion	63/626	371/18723	5.66348e-27	5.63398e-25	3.29003e-25	HLA-A/HLA-DOB/HLA-G/ICAM1/IFNG/CXCL12/XCL1/S100A9/S100A8/IL1B/IFNL1/TFRC/SOCS1/IL15/CCL5/TNFSF11/CCL28/IL7R/IL1A/AGER/TNFSF4/CCR7/CCL2/CCL25/CD86/OLR1/RAC2/CARD11/CX3CR1/CD70/EPO/GNRH1/IL12A/MDK/TNFSF13B/TNFSF18/TNFSF9/IL12RB1/IL27RA/IL2RA/NR4A3/ITGB2/LCK/ZAP70/ICOS/CTLA4/CBLB/ARG1/LGALS1/HAVCR2/ZBTB16/RIPK2/JAK3/FADD/RAG1/CAV1/CD274/PDCD1LG2/RUNX3/CD27/CEACAM1/ETS1/ANXA1	63
BP	GO:1903706	regulation of hemopoiesis	62/626	367/18723	1.9818e-26	1.93124e-24	1.12777e-24	HLA-B/HLA-G/IFNG/PGLYRP1/PGLYRP2/TGFB1/IFNL1/LTF/ADIPOQ/STAT1/SOCS1/IL15/ISG15/IL27/SPINK5/TNFSF11/IRF7/IL7R/AGER/TNFSF4/CCL3/CD86/FOS/CARD11/PIK3R1/LILRB3/IL17D/IL34/INHA/INHBA/JAG1/MDK/PTN/TNFSF18/TNFSF9/CSF3R/IL12RB1/IL15RA/IL2RA/ZAP70/CTLA4/ROR2/HIF1A/ZBTB16/RIPK2/IRF4/PRKDC/AXL/JAK3/FADD/TREM2/RAG1/CDK6/C1QC/RUNX3/CD27/HOXA9/CEACAM1/HMGB2/ETS1/ANXA1/SLAMF8	62
BP	GO:0050921	positive regulation of chemotaxis	40/626	141/18723	2.8845e-26	2.7547e-24	1.60864e-24	CXCL8/CXCL10/CXCL12/CXCL13/XCL1/S100A14/TGFB1/VEGFA/CCL5/PDGFRB/AGER/CCL26/CCR7/CCL7/CCL3/CXCR4/RAC2/CXCL17/EDN3/FGF10/CX3CR1/FPR2/CXCR2/ARTN/FGF18/VEGFD/IL12A/IL34/MDK/NTF3/PDGFB/PDGFD/PGF/PTN/SCG2/TNFSF18/VEGFC/MET/SERPINE1/TREM2	40
BP	GO:0071674	mononuclear cell migration	46/626	196/18723	3.91869e-26	3.66897e-24	2.14254e-24	ICAM1/CXCL10/CXCL11/CXCL12/CXCL13/XCL1/S100A14/APOD/CCL20/CCL5/TNFSF11/AGER/CXCR1/CCL14/CCL26/CCR7/CCL2/CCL7/CCL3/CCL11/CCL23/CCL25/CXCR4/PIK3CD/CXCL17/CX3CR1/CXCR3/FPR2/CXCR2/ARTN/GREM1/IL12A/IL34/MDK/PDGFB/PDGFD/TNFSF18/IL27RA/TNFRSF11A/ZAP70/DUSP1/TRPM2/FADD/SERPINE1/ANXA1/SLAMF8	46
BP	GO:0022407	regulation of cell-cell adhesion	68/626	448/18723	4.3678e-26	4.01082e-24	2.34217e-24	HLA-A/HLA-DOB/HLA-G/ICAM1/IFNG/CXCL12/CXCL13/XCL1/TGFB1/IL1B/IFNL1/TFRC/ADIPOQ/SOCS1/IL15/VEGFA/CCL5/TNFSF11/CCL28/IL7R/IL1A/AGER/TNFSF4/CCR7/CCL2/CCL25/CD86/CARD11/PLAUR/BMP2/CD70/EPO/GNRH1/IL12A/IL1RN/JAG1/MDK/TNFSF13B/TNFSF18/TNFSF9/IL12RB1/IL27RA/IL2RA/NR4A3/ITGB2/LCK/ZAP70/ICOS/CTLA4/CBLB/ARG1/LGALS1/HAVCR2/ZBTB16/RIPK2/JAK3/WNT3A/FADD/RAG1/CAV1/CD274/PDCD1LG2/RUNX3/CD27/CEACAM1/ETS1/ANXA1/F…	68
BP	GO:0070661	leukocyte proliferation	57/626	318/18723	1.03789e-25	9.35079e-24	5.46051e-24	HLA-A/HLA-G/XCL1/IL1B/TFRC/IL15/TNFAIP3/IL27/CCL5/BST2/SLC11A1/TNFSF11/IL7R/IL1A/AGER/TNFSF4/MIF/CD86/CD79A/RAC2/CARD11/CD19/CD22/FGF10/CD320/CD70/EPO/GNRH1/GREM1/IFNE/IFNK/IL12A/IL33/IL34/TNFSF13B/TNFSF18/TNFSF9/IL12RB1/IL27RA/IL2RA/TNFRSF4/ZAP70/CTLA4/CBLB/CLC/ARG1/HAVCR2/RIPK2/ELF4/JAK3/WNT3A/FADD/TREM2/CD274/PDCD1LG2/BTN3A1/ANXA1	57
BP	GO:1903037	regulation of leukocyte cell-cell adhesion	58/626	336/18723	2.85467e-25	2.52427e-23	1.47408e-23	HLA-A/HLA-DOB/HLA-G/ICAM1/IFNG/CXCL12/XCL1/IL1B/IFNL1/TFRC/SOCS1/IL15/CCL5/TNFSF11/CCL28/IL7R/IL1A/AGER/TNFSF4/CCR7/CCL2/CCL25/CD86/CARD11/CD70/EPO/GNRH1/IL12A/MDK/TNFSF13B/TNFSF18/TNFSF9/IL12RB1/IL27RA/IL2RA/NR4A3/ITGB2/LCK/ZAP70/ICOS/CTLA4/CBLB/ARG1/LGALS1/HAVCR2/ZBTB16/RIPK2/JAK3/FADD/RAG1/CAV1/CD274/PDCD1LG2/RUNX3/CD27/CEACAM1/ETS1/ANXA1	58
BP	GO:0045785	positive regulation of cell adhesion	66/626	437/18723	3.2785e-25	2.84633e-23	1.66215e-23	HLA-A/HLA-DOB/HLA-G/ICAM1/IFNG/CXCL12/CXCL13/XCL1/IL1B/TFRC/SOCS1/IL15/VEGFA/CCL5/ITGAV/TNFSF11/CCL28/IL7R/IL1A/AGER/TNFSF4/CCR7/CCL2/CCL25/CD86/RAC3/CARD11/PLAUR/CD70/CSPG5/EPO/IL12A/MDK/PDGFB/PTN/TNFSF13B/TNFSF18/TNFSF9/IL12RB1/IL27RA/IL2RA/NR4A3/TNFRSF18/ITGB2/LCK/ZAP70/ICOS/LGALS1/HAVCR2/ZBTB16/RIPK2/EDIL3/JAK3/WNT3A/FADD/RAG1/CDK6/CAV1/CD274/PDCD1LG2/ITGA3/RUNX3/CD27/ETS1/ANXA1/FOXA2	66
BP	GO:0043410	positive regulation of MAPK cascade	69/626	480/18723	4.90673e-25	4.18386e-23	2.44322e-23	ICAM1/XCL1/TGFB1/IL1B/CCL20/VEGFA/F2R/CCL5/EIF2AK2/PLA2G2A/TNFSF11/PDGFRB/AGER/CCL14/CCL26/CCR7/CCL2/CCL7/CCL3/CCL11/CCL23/CCL25/MIF/CXCL17/EDN3/FGF10/SEMA4C/SEMA7A/ACKR3/FPR2/BMP2/DKK1/EGF/EPO/FGF18/FGF19/GDF6/IL11/IL34/NRG1/NTF3/OSM/PDGFA/PDGFB/PDGFD/AR/EGFR/FGFR4/GPER1/IGF1R/TNFRSF11A/TNFRSF19/SHC1/TGFBR1/ROR2/TRAF2/ROR1/SPHK1/HAVCR2/TLR6/RIPK2/CLEC7A/LRRK2/UNC5CL/GATA4/TREM2/MST1R/CD27/TRAF1	69
BP	GO:0030098	lymphocyte differentiation	60/626	374/18723	2.2073e-24	1.8491e-22	1.0798e-22	CTSL/FCER1G/HLA-G/IFNG/KLRC1/RELB/PGLYRP1/PGLYRP2/IL1B/IFNL1/SOCS1/IL15/IL27/DLL4/SPINK5/IL7R/IL1A/RSAD2/TNFSF4/CCR7/CD86/CD79A/BLNK/CARD11/CD19/PIK3R1/PIK3CD/IFNE/IFNK/IL11/INHA/INHBA/JAG2/MDK/TNFSF13B/TNFSF18/TNFSF9/IL12RB1/IL15RA/IL2RA/LEPR/RORC/LCK/ZAP70/CD3D/CTLA4/LGALS1/ZBTB16/RIPK2/IRF4/PRKDC/AXL/JAK3/FADD/RAG1/RUNX3/EGR1/CD27/ANXA1/SLAMF8	60
BP	GO:1902105	regulation of leukocyte differentiation	52/626	279/18723	2.34403e-24	1.92978e-22	1.12692e-22	HLA-B/HLA-G/IFNG/PGLYRP1/PGLYRP2/TGFB1/IFNL1/LTF/ADIPOQ/SOCS1/IL15/IL27/SPINK5/TNFSF11/IRF7/IL7R/AGER/TNFSF4/CCL3/CD86/FOS/CARD11/PIK3R1/LILRB3/IL34/INHA/INHBA/MDK/TNFSF18/TNFSF9/IL12RB1/IL15RA/IL2RA/ZAP70/CTLA4/ROR2/ZBTB16/RIPK2/IRF4/PRKDC/AXL/JAK3/FADD/TREM2/RAG1/CDK6/C1QC/RUNX3/CD27/CEACAM1/ANXA1/SLAMF8	52
BP	GO:0018212	peptidyl-tyrosine modification	60/626	378/18723	3.90922e-24	3.16382e-22	1.84755e-22	ICAM1/IFNG/TGFB1/IFNL1/NOX4/ADIPOQ/SOCS1/IL15/VEGFA/CCL5/EIF2AK2/PDGFRB/MIF/HCK/FGF10/AGT/BTC/CSF2/EGF/EPO/FGF7/GREM1/IL11/IL12A/IL24/IL34/NRG1/NTF3/OSM/PDGFA/PDGFB/PDGFD/TNFSF18/EGFR/FGFR4/IGF1R/IL12RB2/IL22RA2/IL31RA/MET/TNFRSF18/ITGB2/LCK/ZAP70/SHC1/PAK2/CBLB/ROR2/ROR1/RIPK2/AXL/CLEC7A/JAK3/WNT3A/TREM2/TPST1/CAV1/MST1R/FCGR1A/BMX	60
BP	GO:0050863	regulation of T cell activation	56/626	329/18723	4.07648e-24	3.2442e-22	1.89449e-22	HLA-A/HLA-DOB/HLA-G/IFNG/XCL1/IL1B/IFNL1/TFRC/SOCS1/IL15/IL27/CCL5/SPINK5/TNFSF11/IL7R/IL1A/AGER/TNFSF4/CCR7/CCL2/CD86/RAC2/CARD11/CD70/EPO/GNRH1/IL12A/MDK/TNFSF13B/TNFSF18/TNFSF9/IL12RB1/IL27RA/IL2RA/LCK/ZAP70/ICOS/CTLA4/CBLB/CLC/ARG1/LGALS1/HAVCR2/ZBTB16/RIPK2/IRF4/JAK3/FADD/RAG1/CAV1/CD274/PDCD1LG2/RUNX3/CD27/CEACAM1/ANXA1	56
BP	GO:1903039	positive regulation of leukocyte cell-cell adhesion	48/626	239/18723	4.89313e-24	3.83028e-22	2.23674e-22	HLA-A/HLA-DOB/HLA-G/ICAM1/IFNG/XCL1/IL1B/TFRC/SOCS1/IL15/CCL5/TNFSF11/IL7R/IL1A/AGER/TNFSF4/CCR7/CCL2/CD86/CARD11/CD70/EPO/IL12A/MDK/TNFSF13B/TNFSF9/IL12RB1/IL27RA/IL2RA/NR4A3/ITGB2/LCK/ZAP70/ICOS/LGALS1/HAVCR2/ZBTB16/RIPK2/JAK3/FADD/RAG1/CAV1/CD274/PDCD1LG2/RUNX3/CD27/ETS1/ANXA1	48
BP	GO:0001906	cell killing	43/626	188/18723	5.11244e-24	3.9374e-22	2.29929e-22	AZGP1/HLA-A/HLA-B/HLA-F/HLA-G/HLA-H/ICAM1/IFNG/KIR2DL4/KLRC1/KLRC2/KLRD1/ULBP3/ULBP2/ULBP1/RAET1E/XCL1/HTN3/PGLYRP1/HTN1/LTF/CTSG/LYZ/GNLY/IL7R/AGER/CX3CR1/IL12A/IL12RB1/IL18RAP/NCR1/SH2D1A/GZMB/PRF1/ARG1/TREM1/HAVCR2/NLRP6/CLEC7A/FADD/ITGAM/CEACAM1/SLAMF7	43
BP	GO:0071621	granulocyte chemotaxis	36/626	125/18723	5.23924e-24	3.97101e-22	2.31892e-22	FCER1G/CXCL8/CXCL10/CXCL9/CXCL11/CXCL13/CXCL2/XCL1/S100A9/S100A8/S100A14/CCL20/CCL5/CXCR1/CCL14/CCL26/CCR7/CCL2/CCL7/CCL3/CCL11/CCL23/CCL25/RAC2/PIK3CD/CXCL17/EDN3/CXCR2/IL34/MDK/SCG2/TNFSF18/CSF3R/ITGB2/TREM1/ANXA1	36
BP	GO:0022409	positive regulation of cell-cell adhesion	52/626	284/18723	5.56492e-24	4.15195e-22	2.42458e-22	HLA-A/HLA-DOB/HLA-G/ICAM1/IFNG/CXCL13/XCL1/IL1B/TFRC/SOCS1/IL15/CCL5/TNFSF11/IL7R/IL1A/AGER/TNFSF4/CCR7/CCL2/CD86/CARD11/PLAUR/CD70/EPO/IL12A/MDK/TNFSF13B/TNFSF9/IL12RB1/IL27RA/IL2RA/NR4A3/ITGB2/LCK/ZAP70/ICOS/LGALS1/HAVCR2/ZBTB16/RIPK2/JAK3/WNT3A/FADD/RAG1/CAV1/CD274/PDCD1LG2/RUNX3/CD27/ETS1/ANXA1/FOXA2	52
BP	GO:0002440	production of molecular mediator of immune response	54/626	308/18723	6.35132e-24	4.66578e-22	2.72464e-22	HLA-A/HLA-DOB/HLA-F/HLA-G/KIR2DL4/XCL1/TGFB1/IL1B/DDX58/RBP4/TFRC/BST2/SPINK5/RSAD2/TNFSF4/CD86/CD22/IGKC/IGKV1-12/IGKV1-16/IGKV1-5/IGKV2D-29/IGKV3-15/IGKV3-20/IGKV4-1/IGLV1-40/IGLV1-44/IGLV1-47/IGLV1-50/IGLV1-51/IGLV2-14/IGLV2-23/IGLV3-1/IGLV3-10/IGLV3-19/IGLV3-21/IGLV3-25/IGLV4-69/IGLV8-61/SEMA7A/TGFB3/IL27RA/NR4A3/TNFRSF4/TRAV2/CLC/TRAF2/ARG1/TREM1/PRKDC/CLEC7A/JAK3/SPON2/SLAMF9	54
BP	GO:0070098	chemokine-mediated signaling pathway	31/626	88/18723	7.99304e-24	5.78284e-22	3.37696e-22	CXCL8/CXCL10/CXCL9/CXCL11/CXCL12/CXCL13/CXCL2/XCL1/CCL20/CCL5/CXCR1/CCL14/CCL26/CCR7/CCR8/CCL2/CCL7/CCL3/CCL11/CCL23/CCL25/CXCR4/CCRL2/CX3CR1/CXCR3/ACKR3/ACKR1/CXCR2/SLIT3/HIF1A/TREM2	31
BP	GO:0018108	peptidyl-tyrosine phosphorylation	59/626	375/18723	1.52388e-23	1.08605e-21	6.3421e-22	ICAM1/IFNG/TGFB1/IFNL1/NOX4/ADIPOQ/SOCS1/IL15/VEGFA/CCL5/EIF2AK2/PDGFRB/MIF/HCK/FGF10/AGT/BTC/CSF2/EGF/EPO/FGF7/GREM1/IL11/IL12A/IL24/IL34/NRG1/NTF3/OSM/PDGFA/PDGFB/PDGFD/TNFSF18/EGFR/FGFR4/IGF1R/IL12RB2/IL22RA2/IL31RA/MET/TNFRSF18/ITGB2/LCK/ZAP70/SHC1/PAK2/CBLB/ROR2/ROR1/RIPK2/AXL/CLEC7A/JAK3/WNT3A/TREM2/CAV1/MST1R/FCGR1A/BMX	59
BP	GO:1990868	response to chemokine	32/626	97/18723	1.57852e-23	1.09238e-21	6.37911e-22	CXCL8/CXCL10/CXCL9/CXCL11/CXCL12/CXCL13/CXCL2/XCL1/CCL20/CCL5/CXCR1/CCL14/CCL26/CCR7/CCR8/CCL2/CCL7/CCL3/CCL11/CCL23/CCL25/CXCR4/CCRL2/CX3CR1/CXCR3/ACKR3/ACKR1/CXCR2/SLIT3/HIF1A/DUSP1/TREM2	32
BP	GO:1990869	cellular response to chemokine	32/626	97/18723	1.57852e-23	1.09238e-21	6.37911e-22	CXCL8/CXCL10/CXCL9/CXCL11/CXCL12/CXCL13/CXCL2/XCL1/CCL20/CCL5/CXCR1/CCL14/CCL26/CCR7/CCR8/CCL2/CCL7/CCL3/CCL11/CCL23/CCL25/CXCR4/CCRL2/CX3CR1/CXCR3/ACKR3/ACKR1/CXCR2/SLIT3/HIF1A/DUSP1/TREM2	32
BP	GO:0008037	cell recognition	46/626	225/18723	2.02074e-23	1.37843e-21	8.04954e-22	PAEP/PTX3/CCR7/CXCR4/IGHE/IGHG1/IGHG2/IGHG3/IGHG4/IGHM/IGHV1-18/IGHV1-24/IGHV1-69/IGHV2-26/IGHV2-5/IGHV2-70/IGHV3-11/IGHV3-15/IGHV3-20/IGHV3-21/IGHV3-23/IGHV3-30/IGHV3-33/IGHV3-48/IGHV3-53/IGHV3-64/IGHV3-7/IGHV4-28/IGHV4-34/IGHV4-39/IGHV4-4/IGHV4-59/IGHV5-51/IGHV6-1/IGKC/IGLC2/IGLC3/IGLC6/ROBO2/PRF1/TRBC1/HAVCR2/CLEC7A/TREM2/C4BPA/SPON2	46
BP	GO:0097530	granulocyte migration	38/626	148/18723	2.72953e-23	1.8357e-21	1.07198e-21	FCER1G/CXCL8/CXCL10/CXCL9/CXCL11/CXCL13/CXCL2/XCL1/S100A9/S100A8/S100A14/CCL20/CCL5/CXCR1/CCL14/CCL26/CCR7/CCL2/CCL7/CCL3/CCL11/CCL23/CCL25/RAC2/PIK3CD/CXCL17/EDN3/CXCR2/IL34/MDK/SCG2/TNFSF18/CSF3R/ITGB2/TREM1/GP2/ANXA1/SLAMF8	38
BP	GO:0032102	negative regulation of response to external stimulus	62/626	420/18723	3.46614e-23	2.29873e-21	1.34237e-21	HLA-A/HLA-B/HLA-F/HLA-G/KIR2DL4/KLRC1/KLRD1/MICB/CXCL13/MMP12/PGLYRP1/PLAU/LTF/ADIPOQ/ISG15/DHX58/TNFAIP3/ADAR/SPINK5/PROC/OAS1/CCL2/PPARG/MIF/HCK/CXCL17/SEMA3C/SEMA3E/SEMA3G/SEMA4C/SEMA4F/SEMA5B/SEMA6D/SEMA7A/FPR2/PLXNA3/ROBO2/GREM1/MDK/PDGFA/PDGFB/SPP1/UCN/GPER1/IL22RA2/IL2RA/PLCG1/ARG1/NLRC5/OAS3/HAVCR2/STAT2/NLRP6/DUSP1/WNT3A/SERPINE1/TREM2/MEFV/GJA1/SIGLEC10/CEACAM1/SLAMF8	62
BP	GO:0001909	leukocyte mediated cytotoxicity	35/626	124/18723	4.76048e-23	3.11388e-21	1.81839e-21	AZGP1/HLA-A/HLA-B/HLA-F/HLA-G/HLA-H/ICAM1/KIR2DL4/KLRC1/KLRC2/KLRD1/ULBP3/ULBP2/ULBP1/RAET1E/XCL1/CTSG/IL7R/AGER/CX3CR1/IL12A/IL12RB1/IL18RAP/NCR1/SH2D1A/GZMB/PRF1/ARG1/TREM1/HAVCR2/NLRP6/FADD/ITGAM/CEACAM1/SLAMF7	35
BP	GO:0002685	regulation of leukocyte migration	44/626	210/18723	6.6537e-23	4.29343e-21	2.5072e-21	ICAM1/CXCL8/CXCL10/CXCL12/CXCL13/XCL1/S100A14/APOD/CCL20/VEGFA/CCL5/CCL28/AGER/CCR7/CCL2/CCL7/CCL3/CCL25/MIF/RAC2/CXCL17/EDN3/CX3CR1/CXCR3/FPR2/CXCR2/VEGFD/GREM1/IL12A/IL34/MDK/PDGFD/PGF/PTN/TNFSF18/VEGFC/IL27RA/TNFRSF18/DUSP1/FADD/SERPINE1/TREM2/ANXA1/SLAMF8	44
BP	GO:0070663	regulation of leukocyte proliferation	47/626	245/18723	1.1484e-22	7.31145e-21	4.26962e-21	HLA-A/HLA-G/XCL1/IL1B/TFRC/IL15/TNFAIP3/IL27/CCL5/BST2/IL1A/AGER/TNFSF4/MIF/CD86/RAC2/CARD11/CD22/FGF10/CD320/CD70/EPO/GNRH1/GREM1/IL12A/IL33/IL34/TNFSF13B/TNFSF18/TNFSF9/IL12RB1/IL27RA/IL2RA/TNFRSF4/ZAP70/CTLA4/CBLB/CLC/ARG1/HAVCR2/RIPK2/JAK3/WNT3A/FADD/CD274/PDCD1LG2/ANXA1	47
BP	GO:0050870	positive regulation of T cell activation	44/626	216/18723	2.20485e-22	1.38528e-20	8.08954e-21	HLA-A/HLA-DOB/HLA-G/IFNG/XCL1/IL1B/TFRC/SOCS1/IL15/CCL5/TNFSF11/IL7R/IL1A/AGER/TNFSF4/CCR7/CCL2/CD86/CARD11/CD70/EPO/IL12A/MDK/TNFSF13B/TNFSF9/IL12RB1/IL27RA/IL2RA/LCK/ZAP70/ICOS/LGALS1/HAVCR2/ZBTB16/RIPK2/JAK3/FADD/RAG1/CAV1/CD274/PDCD1LG2/RUNX3/CD27/ANXA1	44
BP	GO:0045088	regulation of innate immune response	44/626	218/18723	3.25583e-22	2.01904e-20	1.17904e-20	HLA-A/HLA-B/HLA-F/HLA-G/KIR2DL4/KLRC1/KLRC2/KLRD1/RAET1E/MMP12/IRF3/SOCS1/ISG15/DHX58/TNFAIP3/CCL5/TLR8/ADAR/IRF7/OAS1/PPARG/HCK/FPR2/IFNK/IL12A/IL18RAP/NCR1/SH2D1B/SH2D1A/PAK2/ARG1/NLRC5/OAS3/AIM2/HAVCR2/PRKDC/STAT2/CLEC7A/ZBP1/FADD/TREM2/CEACAM1/HMGB2/SLAMF8	44
BP	GO:0002822	regulation of adaptive immune response based on somatic recombination of immune receptors built from immunoglobulin superfamily domains	39/626	168/18723	3.85166e-22	2.35791e-20	1.37693e-20	AZGP1/HLA-A/HLA-B/HLA-F/HLA-G/HLA-H/KLRC1/KLRD1/LTA/XCL1/TGFB1/IL1B/TFRC/TNFAIP3/IL27/SLC11A1/IL7R/RSAD2/AGER/TNFSF4/IL12A/TNFSF13B/TNFSF18/IL12RB1/IL27RA/CLC/TRAF2/ARG1/HAVCR2/RIPK2/CLEC7A/JAK3/FADD/TREM2/CD274/C4BPA/NLRP10/CEACAM1/ANXA1	39
BP	GO:0046651	lymphocyte proliferation	50/626	288/18723	5.00444e-22	3.02484e-20	1.76639e-20	HLA-A/HLA-G/XCL1/IL1B/TFRC/IL15/IL27/CCL5/SLC11A1/IL7R/IL1A/AGER/TNFSF4/MIF/CD86/CD79A/RAC2/CARD11/CD19/CD22/FGF10/CD320/CD70/EPO/GNRH1/IFNE/IFNK/IL12A/TNFSF13B/TNFSF18/TNFSF9/IL12RB1/IL27RA/IL2RA/TNFRSF4/ZAP70/CTLA4/CBLB/CLC/ARG1/HAVCR2/RIPK2/ELF4/JAK3/WNT3A/FADD/CD274/PDCD1LG2/BTN3A1/ANXA1	50
BP	GO:0032943	mononuclear cell proliferation	50/626	291/18723	8.04512e-22	4.80193e-20	2.80415e-20	HLA-A/HLA-G/XCL1/IL1B/TFRC/IL15/IL27/CCL5/SLC11A1/IL7R/IL1A/AGER/TNFSF4/MIF/CD86/CD79A/RAC2/CARD11/CD19/CD22/FGF10/CD320/CD70/EPO/GNRH1/IFNE/IFNK/IL12A/TNFSF13B/TNFSF18/TNFSF9/IL12RB1/IL27RA/IL2RA/TNFRSF4/ZAP70/CTLA4/CBLB/CLC/ARG1/HAVCR2/RIPK2/ELF4/JAK3/WNT3A/FADD/CD274/PDCD1LG2/BTN3A1/ANXA1	50
BP	GO:0071216	cellular response to biotic stimulus	46/626	246/18723	1.00233e-21	5.90881e-20	3.45052e-20	ICAM1/CXCL8/CXCL10/CXCL9/CXCL11/CXCL13/CXCL2/LCN2/TGFB1/IL1B/IRF3/LTF/CTSG/TNFAIP3/CCL5/IL1A/TNFSF4/CCL2/CCL3/CD86/HCK/CX3CR1/EDNRB/CSF2/IL1F10/IL36A/IL24/BID/CDK4/ARG1/PPARGC1A/HAVCR2/TLR6/RIPK2/AXL/ABCA1/CLEC7A/SERPINE1/TREM2/CEBPE/CD274/PDCD1LG2/HMGB2/NLRP7/DDIT3/SPON2	46
BP	GO:0002819	regulation of adaptive immune response	40/626	183/18723	1.21394e-21	7.06897e-20	4.12801e-20	AZGP1/HLA-A/HLA-B/HLA-F/HLA-G/HLA-H/KLRC1/KLRD1/LTA/XCL1/TGFB1/IL1B/TFRC/TNFAIP3/IL27/SLC11A1/IRF7/IL7R/RSAD2/AGER/TNFSF4/IL12A/TNFSF13B/TNFSF18/IL12RB1/IL27RA/CLC/TRAF2/ARG1/HAVCR2/RIPK2/CLEC7A/JAK3/FADD/TREM2/CD274/C4BPA/NLRP10/CEACAM1/ANXA1	40
BP	GO:0002703	regulation of leukocyte mediated immunity	44/626	226/18723	1.47955e-21	8.51188e-20	4.97062e-20	AZGP1/HLA-A/HLA-B/HLA-F/HLA-G/HLA-H/ICAM1/KIR2DL4/KLRC1/KLRC2/KLRD1/LTA/RAET1E/XCL1/TGFB1/IL1B/DDX58/TFRC/BST2/IL7R/RSAD2/AGER/TNFSF4/RAC2/CX3CR1/IL12A/IL12RB1/IL18RAP/IL27RA/ITGB2/NCR1/SH2D1B/SH2D1A/CLC/TRAF2/ARG1/HAVCR2/CLEC7A/JAK3/FADD/TREM2/ITGAM/C4BPA/CEACAM1	44
BP	GO:0071219	cellular response to molecule of bacterial origin	43/626	221/18723	4.42028e-21	2.51272e-19	1.46733e-19	ICAM1/CXCL8/CXCL10/CXCL9/CXCL11/CXCL13/CXCL2/LCN2/TGFB1/IL1B/IRF3/LTF/CTSG/TNFAIP3/CCL5/IL1A/TNFSF4/CCL2/CCL3/CD86/HCK/CX3CR1/EDNRB/CSF2/IL1F10/IL36A/IL24/CDK4/ARG1/PPARGC1A/HAVCR2/TLR6/RIPK2/AXL/ABCA1/SERPINE1/TREM2/CEBPE/CD274/PDCD1LG2/HMGB2/NLRP7/SPON2	43
BP	GO:0002548	monocyte chemotaxis	26/626	70/18723	7.18449e-21	4.03599e-19	2.35687e-19	CXCL10/CXCL12/XCL1/S100A14/CCL20/CCL5/TNFSF11/CCL14/CCL26/CCL2/CCL7/CCL3/CCL11/CCL23/CCL25/CXCL17/CX3CR1/FPR2/GREM1/PDGFB/TNFSF18/TNFRSF11A/DUSP1/SERPINE1/ANXA1/SLAMF8	26
BP	GO:0050777	negative regulation of immune response	40/626	194/18723	1.17888e-20	6.54555e-19	3.82236e-19	HLA-A/HLA-B/HLA-F/HLA-G/KIR2DL4/KLRC1/KLRD1/MICB/XCL1/MMP12/PGLYRP1/PGLYRP2/IFNL1/ISG15/DHX58/TNFAIP3/ADAR/SPINK5/IL7R/PDCD1/OAS1/TNFSF4/PPARG/HCK/TNFSF18/IL27RA/PLCG1/CTLA4/ARG1/NLRC5/OAS3/HAVCR2/STAT2/NLRP6/JAK3/TREM2/C4BPA/CEACAM1/ANXA1/SLAMF8	40
BP	GO:0070374	positive regulation of ERK1 and ERK2 cascade	42/626	217/18723	1.58565e-20	8.70283e-19	5.08212e-19	ICAM1/XCL1/TGFB1/CCL20/F2R/CCL5/PLA2G2A/TNFSF11/PDGFRB/AGER/CCL14/CCL26/CCR7/CCL2/CCL7/CCL3/CCL11/CCL23/CCL25/MIF/CXCL17/FGF10/SEMA7A/ACKR3/FPR2/BMP2/EPO/FGF18/FGF19/NRG1/PDGFA/PDGFB/PDGFD/EGFR/FGFR4/GPER1/TNFRSF11A/SHC1/HAVCR2/RIPK2/GATA4/TREM2	42
BP	GO:0030593	neutrophil chemotaxis	30/626	103/18723	2.27492e-20	1.2344e-18	7.20843e-19	FCER1G/CXCL8/CXCL10/CXCL9/CXCL11/CXCL13/CXCL2/XCL1/S100A9/S100A8/CCL20/CCL5/CXCR1/CCL14/CCL26/CCR7/CCL2/CCL7/CCL3/CCL11/CCL23/CCL25/RAC2/PIK3CD/EDN3/CXCR2/MDK/CSF3R/ITGB2/TREM1	30
BP	GO:0071222	cellular response to lipopolysaccharide	41/626	209/18723	2.71472e-20	1.45649e-18	8.50536e-19	ICAM1/CXCL8/CXCL10/CXCL9/CXCL11/CXCL13/CXCL2/LCN2/TGFB1/IL1B/IRF3/LTF/CTSG/TNFAIP3/CCL5/IL1A/TNFSF4/CCL2/CCL3/CD86/HCK/CX3CR1/EDNRB/CSF2/IL1F10/IL36A/IL24/CDK4/ARG1/PPARGC1A/HAVCR2/RIPK2/AXL/ABCA1/SERPINE1/CEBPE/CD274/PDCD1LG2/HMGB2/NLRP7/SPON2	41
BP	GO:1990266	neutrophil migration	32/626	122/18723	4.10814e-20	2.1796e-18	1.2728e-18	FCER1G/CXCL8/CXCL10/CXCL9/CXCL11/CXCL13/CXCL2/XCL1/S100A9/S100A8/CCL20/CCL5/CXCR1/CCL14/CCL26/CCR7/CCL2/CCL7/CCL3/CCL11/CCL23/CCL25/RAC2/PIK3CD/EDN3/CXCR2/MDK/CSF3R/ITGB2/TREM1/GP2/SLAMF8	32
BP	GO:0050727	regulation of inflammatory response	55/626	386/18723	6.19212e-20	3.24916e-18	1.89739e-18	IFNG/LTA/XCL1/S100A9/S100A8/PGLYRP1/PGLYRP2/MMP9/IL1B/IRF3/ADIPOQ/IL15/TNFAIP3/CCL5/PLA2G2A/TNFSF11/PTGS2/PROC/AGER/TNFSF4/CCR7/CCL3/PPARG/HCK/CMA1/CXCL17/SEMA7A/EDNRB/FPR2/AGT/IL33/MDK/OSM/TNFSF18/AGTR1/EGFR/GPER1/IL22RA2/IL2RA/PTGER3/TNFRSF11A/PLCG1/SPHK1/NLRP6/ZBP1/LRRK2/SERPINE1/TREM2/MEFV/NLRP1/SIGLEC10/NLRP10/ETS1/ANXA1/SLAMF8	55
BP	GO:0050670	regulation of lymphocyte proliferation	42/626	225/18723	6.64346e-20	3.4481e-18	2.01356e-18	HLA-A/HLA-G/XCL1/IL1B/TFRC/IL15/IL27/CCL5/IL1A/AGER/TNFSF4/MIF/CD86/RAC2/CARD11/CD22/FGF10/CD320/CD70/EPO/GNRH1/IL12A/TNFSF13B/TNFSF18/TNFSF9/IL12RB1/IL27RA/IL2RA/TNFRSF4/ZAP70/CTLA4/CBLB/CLC/ARG1/HAVCR2/RIPK2/JAK3/WNT3A/FADD/CD274/PDCD1LG2/ANXA1	42
BP	GO:0031341	regulation of cell killing	29/626	99/18723	8.24971e-20	4.23574e-18	2.47351e-18	AZGP1/HLA-A/HLA-B/HLA-F/HLA-G/HLA-H/ICAM1/IFNG/KIR2DL4/KLRC1/KLRC2/KLRD1/RAET1E/XCL1/IL7R/AGER/CX3CR1/IL12A/IL12RB1/IL18RAP/NCR1/SH2D1A/PRF1/ARG1/HAVCR2/CLEC7A/FADD/ITGAM/CEACAM1	29
BP	GO:0032944	regulation of mononuclear cell proliferation	42/626	227/18723	9.40675e-20	4.77843e-18	2.79042e-18	HLA-A/HLA-G/XCL1/IL1B/TFRC/IL15/IL27/CCL5/IL1A/AGER/TNFSF4/MIF/CD86/RAC2/CARD11/CD22/FGF10/CD320/CD70/EPO/GNRH1/IL12A/TNFSF13B/TNFSF18/TNFSF9/IL12RB1/IL27RA/IL2RA/TNFRSF4/ZAP70/CTLA4/CBLB/CLC/ARG1/HAVCR2/RIPK2/JAK3/WNT3A/FADD/CD274/PDCD1LG2/ANXA1	42
BP	GO:0055074	calcium ion homeostasis	60/626	460/18723	1.03284e-19	5.19137e-18	3.03157e-18	CXCL10/CXCL9/CXCL11/CXCL12/CXCL13/XCL1/S100A14/PML/F2R/CCL5/ITGAV/TNFSF11/CCL28/NOS1/CXCR1/CCL14/CCR7/CCR8/CCL7/CCL3/CCL11/CCL23/CXCR4/PTGDR/CD19/EDN3/PROK2/CCRL2/CX3CR1/CXCR3/ACKR3/CYSLTR1/EDNRA/EDNRB/FPR2/CXCR2/ADM/AGT/EPO/NMB/OXT/STC1/STC2/AGTR1/GPER1/PTGER1/PTGER3/PTGFR/TACR1/LCK/PLCG1/HSP90B1/TRPM2/CAV1/GJA1/ITPR3/F2RL2/F2RL3/TRPV2/DDIT3	60
BP	GO:0002687	positive regulation of leukocyte migration	33/626	135/18723	1.14553e-19	5.69784e-18	3.32733e-18	ICAM1/CXCL8/CXCL10/CXCL12/CXCL13/XCL1/S100A14/CCL20/VEGFA/CCL5/AGER/CCR7/CCL7/CCL3/RAC2/CXCL17/EDN3/CX3CR1/FPR2/CXCR2/VEGFD/IL12A/IL34/MDK/PDGFD/PGF/PTN/TNFSF18/VEGFC/TNFRSF18/FADD/SERPINE1/TREM2	33
BP	GO:0070371	ERK1 and ERK2 cascade	50/626	330/18723	2.25664e-19	1.11087e-17	6.48708e-18	ICAM1/XCL1/TGFB1/IL1B/ADIPOQ/CCL20/F2R/CCL5/ITGAV/PLA2G2A/TNFSF11/PDGFRB/AGER/CCL14/CCL26/CCR7/CCL2/CCL7/CCL3/CCL11/CCL23/CCL25/MIF/CXCL17/FGF10/SEMA7A/ACKR3/FPR2/AGT/BMP2/EGF/EPO/FGF18/FGF19/NRG1/PDGFA/PDGFB/PDGFD/EGFR/FGFR4/GPER1/TNFRSF11A/SHC1/HAVCR2/RIPK2/NLRP6/DUSP1/GATA4/TREM2/CEACAM1	50
BP	GO:0042098	T cell proliferation	39/626	199/18723	2.40807e-19	1.17332e-17	6.85174e-18	HLA-A/HLA-G/XCL1/IL1B/TFRC/IL15/IL27/CCL5/SLC11A1/IL1A/AGER/TNFSF4/CD86/RAC2/CARD11/CD70/EPO/GNRH1/TNFSF13B/TNFSF18/TNFSF9/IL12RB1/IL27RA/IL2RA/TNFRSF4/ZAP70/CTLA4/CBLB/CLC/ARG1/HAVCR2/RIPK2/ELF4/JAK3/FADD/CD274/PDCD1LG2/BTN3A1/ANXA1	39
BP	GO:0030217	T cell differentiation	44/626	257/18723	2.86368e-19	1.38122e-17	8.06581e-18	CTSL/FCER1G/HLA-G/IFNG/KLRC1/RELB/IL1B/IFNL1/SOCS1/IL15/IL27/DLL4/SPINK5/IL7R/IL1A/RSAD2/TNFSF4/CCR7/CD86/CARD11/PIK3CD/JAG2/MDK/TNFSF18/TNFSF9/IL12RB1/IL2RA/LEPR/RORC/LCK/ZAP70/CD3D/CTLA4/ZBTB16/RIPK2/IRF4/PRKDC/JAK3/FADD/RAG1/RUNX3/EGR1/CD27/ANXA1	44
BP	GO:0072503	cellular divalent inorganic cation homeostasis	61/626	486/18723	3.49516e-19	1.66894e-17	9.74597e-18	CXCL10/CXCL9/CXCL11/CXCL12/CXCL13/XCL1/S100A9/S100A8/PML/F2R/CCL5/ITGAV/SLC11A1/CCL28/NOS1/CXCR1/CCL14/CCR7/CCR8/CCL7/CCL3/CCL11/CCL23/CXCR4/PTGDR/CD19/EDN3/PROK2/CCRL2/CX3CR1/CXCR3/ACKR3/CYSLTR1/EDNRA/EDNRB/FPR2/CXCR2/ADM/AGT/EPO/NMB/OXT/STC1/STC2/AGTR1/GPER1/PTGER1/PTGER3/PTGFR/TACR1/LCK/PLCG1/HSP90B1/TRPM2/CAV1/GJA1/ITPR3/F2RL2/F2RL3/TRPV2/DDIT3	61
BP	GO:0070665	positive regulation of leukocyte proliferation	34/626	150/18723	4.15722e-19	1.96542e-17	1.14773e-17	HLA-A/XCL1/IL1B/TFRC/IL15/CCL5/BST2/IL1A/AGER/TNFSF4/MIF/CD86/CARD11/FGF10/CD320/CD70/EPO/IL12A/IL34/TNFSF13B/TNFSF9/IL12RB1/IL27RA/IL2RA/TNFRSF4/ZAP70/HAVCR2/RIPK2/JAK3/WNT3A/FADD/CD274/PDCD1LG2/ANXA1	34
BP	GO:0002688	regulation of leukocyte chemotaxis	31/626	122/18723	4.3911e-19	2.05564e-17	1.20041e-17	CXCL8/CXCL10/CXCL12/CXCL13/XCL1/S100A14/VEGFA/CCL5/CCR7/CCL2/CCL7/CCL3/MIF/RAC2/CXCL17/EDN3/CX3CR1/FPR2/CXCR2/VEGFD/GREM1/IL12A/IL34/MDK/PGF/PTN/TNFSF18/VEGFC/DUSP1/SERPINE1/SLAMF8	31
BP	GO:0006874	cellular calcium ion homeostasis	58/626	448/18723	6.27786e-19	2.91037e-17	1.69955e-17	CXCL10/CXCL9/CXCL11/CXCL12/CXCL13/XCL1/PML/F2R/CCL5/ITGAV/CCL28/NOS1/CXCR1/CCL14/CCR7/CCR8/CCL7/CCL3/CCL11/CCL23/CXCR4/PTGDR/CD19/EDN3/PROK2/CCRL2/CX3CR1/CXCR3/ACKR3/CYSLTR1/EDNRA/EDNRB/FPR2/CXCR2/ADM/AGT/EPO/NMB/OXT/STC1/STC2/AGTR1/GPER1/PTGER1/PTGER3/PTGFR/TACR1/LCK/PLCG1/HSP90B1/TRPM2/CAV1/GJA1/ITPR3/F2RL2/F2RL3/TRPV2/DDIT3	58
BP	GO:0001910	regulation of leukocyte mediated cytotoxicity	26/626	82/18723	7.31336e-19	3.35782e-17	1.96084e-17	AZGP1/HLA-A/HLA-B/HLA-F/HLA-G/HLA-H/ICAM1/KIR2DL4/KLRC1/KLRC2/KLRD1/RAET1E/XCL1/IL7R/AGER/CX3CR1/IL12A/IL12RB1/IL18RAP/NCR1/SH2D1A/ARG1/HAVCR2/FADD/ITGAM/CEACAM1	26
BP	GO:0050730	regulation of peptidyl-tyrosine phosphorylation	44/626	264/18723	8.38429e-19	3.81285e-17	2.22656e-17	ICAM1/IFNG/TGFB1/IFNL1/NOX4/ADIPOQ/SOCS1/IL15/VEGFA/CCL5/MIF/FGF10/AGT/BTC/CSF2/EGF/EPO/FGF7/GREM1/IL11/IL12A/IL24/IL34/NRG1/NTF3/OSM/PDGFA/PDGFB/PDGFD/TNFSF18/EGFR/IL22RA2/IL31RA/TNFRSF18/ITGB2/SHC1/PAK2/CBLB/RIPK2/CLEC7A/WNT3A/TREM2/CAV1/FCGR1A	44
BP	GO:0007204	positive regulation of cytosolic calcium ion concentration	48/626	319/18723	1.62973e-18	7.34146e-17	4.28714e-17	CXCL10/CXCL9/CXCL11/CXCL13/XCL1/PML/F2R/ITGAV/CCL28/NOS1/CXCR1/CCR7/CCR8/CCL3/CXCR4/PTGDR/CD19/PROK2/CCRL2/CX3CR1/CXCR3/ACKR3/CYSLTR1/EDNRA/EDNRB/FPR2/CXCR2/ADM/AGT/EPO/NMB/OXT/AGTR1/GPER1/PTGER1/PTGER3/PTGFR/TACR1/LCK/PLCG1/TRPM2/CAV1/GJA1/ITPR3/F2RL2/F2RL3/TRPV2/DDIT3	48
BP	GO:0050671	positive regulation of lymphocyte proliferation	32/626	137/18723	1.78993e-18	7.98776e-17	4.66455e-17	HLA-A/XCL1/IL1B/TFRC/IL15/CCL5/IL1A/AGER/TNFSF4/MIF/CD86/CARD11/FGF10/CD320/CD70/EPO/IL12A/TNFSF13B/TNFSF9/IL12RB1/IL27RA/IL2RA/TNFRSF4/ZAP70/HAVCR2/RIPK2/JAK3/WNT3A/FADD/CD274/PDCD1LG2/ANXA1	32
BP	GO:0002706	regulation of lymphocyte mediated immunity	35/626	168/18723	2.23417e-18	9.87794e-17	5.76834e-17	AZGP1/HLA-A/HLA-B/HLA-F/HLA-G/HLA-H/KIR2DL4/KLRC1/KLRC2/KLRD1/LTA/RAET1E/XCL1/TGFB1/IL1B/TFRC/IL7R/RSAD2/AGER/TNFSF4/IL12A/IL12RB1/IL18RAP/IL27RA/NCR1/SH2D1B/SH2D1A/CLC/TRAF2/ARG1/HAVCR2/FADD/TREM2/C4BPA/CEACAM1	35
BP	GO:0032946	positive regulation of mononuclear cell proliferation	32/626	138/18723	2.25832e-18	9.89311e-17	5.77721e-17	HLA-A/XCL1/IL1B/TFRC/IL15/CCL5/IL1A/AGER/TNFSF4/MIF/CD86/CARD11/FGF10/CD320/CD70/EPO/IL12A/TNFSF13B/TNFSF9/IL12RB1/IL27RA/IL2RA/TNFRSF4/ZAP70/HAVCR2/RIPK2/JAK3/WNT3A/FADD/CD274/PDCD1LG2/ANXA1	32
BP	GO:0070372	regulation of ERK1 and ERK2 cascade	47/626	309/18723	2.40874e-18	1.04186e-16	6.08409e-17	ICAM1/XCL1/TGFB1/IL1B/ADIPOQ/CCL20/F2R/CCL5/PLA2G2A/TNFSF11/PDGFRB/AGER/CCL14/CCL26/CCR7/CCL2/CCL7/CCL3/CCL11/CCL23/CCL25/MIF/CXCL17/FGF10/SEMA7A/ACKR3/FPR2/BMP2/EPO/FGF18/FGF19/NRG1/PDGFA/PDGFB/PDGFD/EGFR/FGFR4/GPER1/TNFRSF11A/SHC1/HAVCR2/RIPK2/NLRP6/DUSP1/GATA4/TREM2/CEACAM1	47
BP	GO:0002699	positive regulation of immune effector process	41/626	235/18723	2.42192e-18	1.04186e-16	6.08409e-17	AZGP1/HLA-A/HLA-B/HLA-F/HLA-G/HLA-H/IFNG/KIR2DL4/KLRC2/KLRD1/LTA/RAET1E/XCL1/TGFB1/IL1B/DDX58/RBP4/TFRC/DHX58/RSAD2/TNFSF4/CD86/RAC2/SEMA7A/IL12A/IL12RB1/IL18RAP/NR4A3/TNFRSF4/ITGB2/SH2D1B/SH2D1A/TRAF2/ARG1/RIPK2/CLEC7A/FADD/TREM2/ITGAM/ANXA1/SPON2	41
BP	GO:0032609	interferon-gamma production	29/626	112/18723	3.5235e-18	1.48891e-16	8.69468e-17	HLA-A/LTA/XCL1/PGLYRP1/PGLYRP2/IL1B/IFNL1/ISG15/IL27/TLR8/SLC11A1/TNFSF4/CCR7/IL12A/INHA/INHBA/IL12RB1/IL12RB2/IL27RA/HAVCR2/RIPK2/AXL/NLRP6/CLEC7A/FADD/CD274/PDCD1LG2/BTN3A1/DDIT3	29
BP	GO:0032649	regulation of interferon-gamma production	29/626	112/18723	3.5235e-18	1.48891e-16	8.69468e-17	HLA-A/LTA/XCL1/PGLYRP1/PGLYRP2/IL1B/IFNL1/ISG15/IL27/TLR8/SLC11A1/TNFSF4/CCR7/IL12A/INHA/INHBA/IL12RB1/IL12RB2/IL27RA/HAVCR2/RIPK2/AXL/NLRP6/CLEC7A/FADD/CD274/PDCD1LG2/BTN3A1/DDIT3	29
BP	GO:0042129	regulation of T cell proliferation	35/626	171/18723	4.06115e-18	1.70105e-16	9.9335e-17	HLA-A/HLA-G/XCL1/IL1B/TFRC/IL15/IL27/CCL5/IL1A/AGER/TNFSF4/CD86/RAC2/CARD11/CD70/EPO/GNRH1/TNFSF13B/TNFSF18/TNFSF9/IL12RB1/IL27RA/IL2RA/ZAP70/CTLA4/CBLB/CLC/ARG1/HAVCR2/RIPK2/JAK3/FADD/CD274/PDCD1LG2/ANXA1	35
BP	GO:0050673	epithelial cell proliferation	56/626	437/18723	4.20942e-18	1.74783e-16	1.02067e-16	CXCL12/MMP12/TGFB1/FABP7/NOX5/STAT1/VEGFA/TNFAIP3/DLL4/TNFSF11/CCL26/CCL2/CCL11/PPARG/PIK3CD/AKT3/FGF10/PROK2/EDNRB/PLXNB3/APLN/BMP2/EGF/FGF7/VEGFD/GDF5/IL12A/MDK/PDGFB/PGF/PTN/SCG2/SLURP1/VEGFC/VIP/AGTR1/AR/EGFR/LGR5/NR4A1/NR4A3/TGFBR3/PLCG1/TGFBR1/ARG1/HIF1A/PRKDC/WNT3A/CDK6/TP63/CAV1/RUNX3/GJA1/CEACAM1/HMGB2/GLI1	56
BP	GO:0002698	negative regulation of immune effector process	28/626	110/18723	2.1989e-17	9.02188e-16	5.26844e-16	HLA-A/HLA-B/HLA-F/HLA-G/KIR2DL4/KLRC1/KLRD1/XCL1/PGLYRP1/PGLYRP2/TGFB1/IFNL1/BST2/SPINK5/IL7R/TNFSF4/CD22/CX3CR1/TGFB3/TNFSF18/ARG1/HAVCR2/PRKDC/JAK3/C4BPA/CEACAM1/ANXA1/SLAMF8	28
BP	GO:0050678	regulation of epithelial cell proliferation	51/626	381/18723	2.2106e-17	9.02188e-16	5.26844e-16	CXCL12/MMP12/TGFB1/STAT1/VEGFA/TNFAIP3/DLL4/CCL26/CCL2/CCL11/PPARG/PIK3CD/AKT3/FGF10/EDNRB/PLXNB3/APLN/BMP2/EGF/FGF7/VEGFD/GDF5/IL12A/MDK/PDGFB/PGF/PTN/SCG2/SLURP1/VEGFC/VIP/AGTR1/AR/EGFR/NR4A1/NR4A3/TGFBR3/PLCG1/TGFBR1/ARG1/HIF1A/PRKDC/WNT3A/CDK6/TP63/CAV1/RUNX3/GJA1/CEACAM1/HMGB2/GLI1	51
BP	GO:0002690	positive regulation of leukocyte chemotaxis	26/626	94/18723	3.29036e-17	1.33148e-15	7.77534e-16	CXCL8/CXCL10/CXCL12/CXCL13/XCL1/S100A14/VEGFA/CCL5/CCR7/CCL7/CCL3/RAC2/CXCL17/EDN3/CX3CR1/FPR2/CXCR2/VEGFD/IL12A/IL34/MDK/PGF/PTN/TNFSF18/VEGFC/SERPINE1	26
BP	GO:0045619	regulation of lymphocyte differentiation	34/626	174/18723	5.55353e-17	2.22841e-15	1.30131e-15	HLA-G/IFNG/PGLYRP1/PGLYRP2/IFNL1/SOCS1/IL15/IL27/SPINK5/IL7R/TNFSF4/CD86/CARD11/INHA/INHBA/MDK/TNFSF18/TNFSF9/IL12RB1/IL15RA/IL2RA/ZAP70/CTLA4/ZBTB16/RIPK2/IRF4/PRKDC/AXL/JAK3/RAG1/RUNX3/CD27/ANXA1/SLAMF8	34
BP	GO:0002705	positive regulation of leukocyte mediated immunity	30/626	134/18723	7.51087e-17	2.9887e-15	1.74529e-15	AZGP1/HLA-A/HLA-B/HLA-F/HLA-G/HLA-H/KIR2DL4/KLRC2/KLRD1/LTA/RAET1E/XCL1/TGFB1/IL1B/DDX58/TFRC/RSAD2/TNFSF4/IL12A/IL12RB1/IL18RAP/ITGB2/SH2D1B/SH2D1A/TRAF2/ARG1/CLEC7A/FADD/TREM2/ITGAM	30
BP	GO:0033674	positive regulation of kinase activity	56/626	467/18723	8.76664e-17	3.45956e-15	2.02025e-15	IFNG/TGFB1/IL1B/NOX4/LTF/ADIPOQ/SOCS1/VEGFA/MAPT/CCL5/SLC11A1/TNFRSF10B/TNFSF11/PDGFRB/AGER/CCR7/CD86/VAV2/CD19/EDN3/FPR2/AGT/BMP2/BTC/DKK1/EGF/EPO/FGF18/GREM1/IL34/NRG1/NTF3/PDGFA/PDGFB/PDGFD/UCN/VEGFC/BMPR1B/EGFR/FGFR4/IGF1R/MET/TNFRSF11A/PAK2/ROR2/TRAF2/ROR1/TLR6/AXL/WNT3A/LRRK2/TREM2/CCDC88A/MST1R/EGR1/FCGR1A	56
BP	GO:0030099	myeloid cell differentiation	50/626	381/18723	1.05719e-16	4.13512e-15	2.41475e-15	IFNG/RELB/TGFB1/MMP9/LTF/PML/TFRC/ADIPOQ/STAT1/IL15/VEGFA/ISG15/ADAR/TNFSF11/IRF7/CCR7/CCL3/PPARG/FOS/PIK3R1/PIK3CD/LILRB3/CSF2/EPO/IL11/IL34/INHA/INHBA/JAG1/CSF3R/IL31RA/TGFBR3/TNFRSF11A/ROR2/HIF1A/ZBTB16/IRF4/PRKDC/JAK3/FADD/TREM2/CDK6/C1QC/CEBPE/SIGLEC15/HOXA9/CEACAM1/HMGB2/UBD/ETS1	50
BP	GO:0051480	regulation of cytosolic calcium ion concentration	48/626	353/18723	1.06517e-16	4.13512e-15	2.41475e-15	CXCL10/CXCL9/CXCL11/CXCL13/XCL1/PML/F2R/ITGAV/CCL28/NOS1/CXCR1/CCR7/CCR8/CCL3/CXCR4/PTGDR/CD19/PROK2/CCRL2/CX3CR1/CXCR3/ACKR3/CYSLTR1/EDNRA/EDNRB/FPR2/CXCR2/ADM/AGT/EPO/NMB/OXT/AGTR1/GPER1/PTGER1/PTGER3/PTGFR/TACR1/LCK/PLCG1/TRPM2/CAV1/GJA1/ITPR3/F2RL2/F2RL3/TRPV2/DDIT3	48
BP	GO:0002833	positive regulation of response to biotic stimulus	33/626	168/18723	1.36554e-16	5.25844e-15	3.07073e-15	HLA-F/HLA-G/KIR2DL4/KLRC2/KLRD1/RAET1E/MMP12/IRF3/OASL/DHX58/CCL5/TLR8/IRF7/HCK/FPR2/IFNK/IL12A/IL18RAP/SH2D1B/SH2D1A/PAK2/ARG1/NLRC5/AIM2/HAVCR2/PRKDC/TRIM15/CLEC7A/ZBP1/FADD/CD274/NLRP10/HMGB2	33
BP	GO:0002366	leukocyte activation involved in immune response	42/626	275/18723	1.3983e-16	5.3415e-15	3.11924e-15	FCER1G/HLA-F/ICAM1/IFNG/KLRC2/RELB/PTGDS/PGLYRP1/PGLYRP2/TGFB1/IFNL1/TFRC/IL27/SLC11A1/TNFSF4/CCL3/PTGDR/CD86/RAC2/CD19/PIK3CD/CX3CR1/IFNE/IFNK/MDK/TNFSF18/IL12RB1/IL27RA/NR4A3/RORC/ITGB2/SH2D1B/LGALS1/HAVCR2/RIPK2/IRF4/CLEC7A/JAK3/TREM2/ITGAM/CEACAM1/ANXA1	42
BP	GO:0002456	T cell mediated immunity	27/626	109/18723	1.74602e-16	6.61685e-15	3.86399e-15	AZGP1/HLA-A/HLA-B/HLA-F/HLA-G/HLA-H/ICAM1/KLRC1/KLRD1/XCL1/IL1B/IL7R/RSAD2/AGER/TNFSF4/CD70/IL12A/JAG1/IL12RB1/PRF1/CLC/TRAF2/ARG1/FADD/RFTN1/CEACAM1/BTN3A3	27
BP	GO:0050731	positive regulation of peptidyl-tyrosine phosphorylation	35/626	193/18723	2.22147e-16	8.35238e-15	4.87748e-15	ICAM1/IFNG/TGFB1/IFNL1/NOX4/ADIPOQ/IL15/VEGFA/CCL5/MIF/FGF10/AGT/BTC/CSF2/EGF/EPO/FGF7/GREM1/IL11/IL12A/IL24/IL34/NRG1/NTF3/OSM/PDGFB/TNFSF18/IL31RA/TNFRSF18/PAK2/RIPK2/CLEC7A/WNT3A/TREM2/FCGR1A	35
BP	GO:0042102	positive regulation of T cell proliferation	26/626	101/18723	2.28868e-16	8.53785e-15	4.98578e-15	HLA-A/XCL1/IL1B/TFRC/IL15/CCL5/IL1A/AGER/TNFSF4/CD86/CARD11/CD70/EPO/TNFSF13B/TNFSF9/IL12RB1/IL27RA/IL2RA/ZAP70/HAVCR2/RIPK2/JAK3/FADD/CD274/PDCD1LG2/ANXA1	26
BP	GO:0002263	cell activation involved in immune response	42/626	279/18723	2.3791e-16	8.80638e-15	5.14259e-15	FCER1G/HLA-F/ICAM1/IFNG/KLRC2/RELB/PTGDS/PGLYRP1/PGLYRP2/TGFB1/IFNL1/TFRC/IL27/SLC11A1/TNFSF4/CCL3/PTGDR/CD86/RAC2/CD19/PIK3CD/CX3CR1/IFNE/IFNK/MDK/TNFSF18/IL12RB1/IL27RA/NR4A3/RORC/ITGB2/SH2D1B/LGALS1/HAVCR2/RIPK2/IRF4/CLEC7A/JAK3/TREM2/ITGAM/CEACAM1/ANXA1	42
BP	GO:0097191	extrinsic apoptotic signaling pathway	37/626	219/18723	3.35827e-16	1.23352e-14	7.20328e-15	ICAM1/IFNG/TGFB1/IL1B/PML/TNFSF10/TNFAIP3/ITGAV/TNFRSF10B/IL1A/PIK3R1/FGF10/AGT/CD70/CSF2/IL12A/INHBA/NGF/SCG2/AR/BMPR1B/GPER1/SORT1/TNFRSF12A/BID/PAK2/TGFBR1/TRAF2/IFI27/FADD/SERPINE1/BCL2A1/CAV1/CD27/HMGB2/TRAF1/IFI6	37
BP	GO:0045071	negative regulation of viral genome replication	20/626	56/18723	5.76156e-16	2.10011e-14	1.22639e-14	SLPI/APOBEC3G/MX1/LTF/OASL/ISG20/IFIH1/ISG15/CCL5/EIF2AK2/BST2/APOBEC3H/RSAD2/OAS1/IFITM1/OAS3/IFITM3/IFIT1/APOBEC3B/OAS2	20
BP	GO:0002274	myeloid leukocyte activation	37/626	223/18723	6.15484e-16	2.22647e-14	1.30017e-14	FCER1G/IFNG/RELB/CXCL8/PTGDS/IL15/MAPT/CCL5/PLA2G2A/SLC11A1/NDRG1/AGER/CCL3/MIF/PTGDR/RAC2/PIK3CD/CX3CR1/FPR2/CXCR2/CSF2/IL33/IL18RAP/IL31RA/NR4A3/ITGB2/SPHK1/HAVCR2/TLR6/IRF4/CLEC4D/LRRK2/CD300LF/TREM2/C1QA/ITGAM/UBD	37
BP	GO:0071675	regulation of mononuclear cell migration	27/626	115/18723	7.50871e-16	2.6958e-14	1.57424e-14	CXCL10/CXCL12/CXCL13/XCL1/S100A14/APOD/CCL20/CCL5/AGER/CCR7/CCL2/CCL7/CCL3/CXCL17/CX3CR1/FPR2/GREM1/IL12A/IL34/MDK/PDGFD/TNFSF18/IL27RA/DUSP1/FADD/SERPINE1/SLAMF8	27
BP	GO:0007162	negative regulation of cell adhesion	43/626	303/18723	9.30276e-16	3.31497e-14	1.93582e-14	HLA-G/CXCL12/XCL1/MMP12/TGFB1/IFNL1/APOD/ADIPOQ/SOCS1/VEGFA/CCL28/TNFSF4/CCL25/CD86/PIK3R1/SEMA3E/TNC/PLXNA1/PLXNA3/PLXNB3/PLXND1/BMP2/GNRH1/IL1RN/JAG1/MDK/TNFSF18/IL2RA/CTLA4/CBLB/ARG1/LGALS1/HAVCR2/DUSP1/JAK3/CDKN2A/SERPINE1/MUC1/CD274/PDCD1LG2/RUNX3/CEACAM1/ANXA1	43
BP	GO:0050918	positive chemotaxis	21/626	66/18723	1.59482e-15	5.64094e-14	3.2941e-14	CXCL8/CXCL10/CXCL12/VEGFA/CCL5/AGER/CCL3/MIF/FGF10/FPR2/PLXNB3/ARTN/FGF7/VEGFD/NTF3/PDGFB/PGF/SCG2/VEGFC/MET/HMGB2	21
BP	GO:0048525	negative regulation of viral process	24/626	92/18723	2.36489e-15	8.30321e-14	4.84876e-14	SLPI/APOBEC3G/MX1/LTF/OASL/PML/ISG20/IFIH1/STAT1/ISG15/CCL5/EIF2AK2/BST2/APOBEC3H/PTX3/RSAD2/OAS1/IFITM1/OAS3/IFITM3/IFIT1/TRIM15/APOBEC3B/OAS2	24
BP	GO:0060759	regulation of response to cytokine stimulus	31/626	162/18723	2.48702e-15	8.66826e-14	5.06194e-14	MMP12/DDX58/IRF3/IFIH1/ADIPOQ/SOCS1/ISG15/TNFAIP3/CCL5/ADAR/IRF7/OAS1/CXCR4/PPARG/IL1RN/SLIT3/TRAF2/ARG1/NLRC5/SPHK1/OAS3/HIF1A/RIPK2/STAT2/AXL/ZBP1/CD300LF/FADD/TREM2/TRAIP/CAV1	31
BP	GO:0031343	positive regulation of cell killing	20/626	63/18723	7.94519e-15	2.74915e-13	1.6054e-13	AZGP1/HLA-A/HLA-B/HLA-F/HLA-G/HLA-H/IFNG/KLRC2/KLRD1/RAET1E/XCL1/IL12A/IL12RB1/IL18RAP/SH2D1A/PRF1/ARG1/CLEC7A/FADD/ITGAM	20
BP	GO:0002377	immunoglobulin production	35/626	216/18723	8.05094e-15	2.7657e-13	1.61507e-13	HLA-DOB/XCL1/TGFB1/RBP4/TFRC/TNFSF4/CD86/CD22/IGKC/IGKV1-12/IGKV1-16/IGKV1-5/IGKV2D-29/IGKV3-15/IGKV3-20/IGKV4-1/IGLV1-40/IGLV1-44/IGLV1-47/IGLV1-50/IGLV1-51/IGLV2-14/IGLV2-23/IGLV3-1/IGLV3-10/IGLV3-19/IGLV3-21/IGLV3-25/IGLV4-69/IGLV8-61/IL27RA/TNFRSF4/TRAV2/TRAF2/PRKDC	35
BP	GO:0002228	natural killer cell mediated immunity	21/626	71/18723	8.37897e-15	2.83756e-13	1.65703e-13	HLA-A/HLA-B/HLA-F/HLA-G/KIR2DL4/KLRC1/KLRC2/KLRD1/ULBP3/ULBP2/ULBP1/RAET1E/IL12A/IL18RAP/NCR1/SH2D1B/SH2D1A/GZMB/HAVCR2/CEACAM1/SLAMF7	21
BP	GO:0045824	negative regulation of innate immune response	21/626	71/18723	8.37897e-15	2.83756e-13	1.65703e-13	HLA-A/HLA-B/HLA-F/HLA-G/KIR2DL4/KLRC1/KLRD1/MMP12/ISG15/DHX58/TNFAIP3/ADAR/OAS1/PPARG/ARG1/NLRC5/OAS3/HAVCR2/STAT2/CEACAM1/SLAMF8	21
BP	GO:0001935	endothelial cell proliferation	33/626	193/18723	9.64674e-15	3.24389e-13	1.89431e-13	CXCL12/NOX5/STAT1/VEGFA/DLL4/CCL26/CCL2/CCL11/PPARG/PIK3CD/AKT3/PROK2/PLXNB3/APLN/BMP2/EGF/VEGFD/IL12A/MDK/PDGFB/PGF/SCG2/VEGFC/VIP/AGTR1/NR4A1/PLCG1/TGFBR1/ARG1/HIF1A/CAV1/GJA1/HMGB2	33
BP	GO:0002824	positive regulation of adaptive immune response based on somatic recombination of immune receptors built from immunoglobulin superfamily domains	25/626	107/18723	1.00923e-14	3.36997e-13	1.96794e-13	AZGP1/HLA-A/HLA-B/HLA-F/HLA-G/HLA-H/LTA/XCL1/TGFB1/IL1B/TFRC/SLC11A1/RSAD2/TNFSF4/IL12A/TNFSF13B/IL12RB1/IL27RA/TRAF2/RIPK2/CLEC7A/FADD/TREM2/CD274/NLRP10	25
BP	GO:0050679	positive regulation of epithelial cell proliferation	34/626	207/18723	1.29745e-14	4.30231e-13	2.51239e-13	CXCL12/MMP12/VEGFA/TNFAIP3/CCL26/CCL11/PIK3CD/AKT3/FGF10/PLXNB3/APLN/BMP2/EGF/FGF7/VEGFD/MDK/PDGFB/PGF/PTN/SCG2/VEGFC/VIP/AGTR1/AR/EGFR/NR4A1/NR4A3/PLCG1/TGFBR1/ARG1/HIF1A/WNT3A/TP63/HMGB2	34
BP	GO:0031348	negative regulation of defense response	38/626	258/18723	1.35191e-14	4.45199e-13	2.5998e-13	HLA-A/HLA-B/HLA-F/HLA-G/KIR2DL4/KLRC1/KLRD1/MICB/MMP12/PGLYRP1/ADIPOQ/ISG15/DHX58/TNFAIP3/ADAR/SPINK5/PROC/OAS1/PPARG/HCK/CXCL17/FPR2/MDK/GPER1/IL22RA2/IL2RA/PLCG1/ARG1/NLRC5/OAS3/HAVCR2/STAT2/NLRP6/TREM2/MEFV/SIGLEC10/CEACAM1/SLAMF8	38
BP	GO:0002573	myeloid leukocyte differentiation	34/626	208/18723	1.50307e-14	4.89606e-13	2.85911e-13	IFNG/RELB/TGFB1/MMP9/LTF/TFRC/ADIPOQ/IL15/VEGFA/TNFSF11/IRF7/CCR7/CCL3/PPARG/FOS/PIK3R1/PIK3CD/LILRB3/CSF2/IL34/INHA/INHBA/IL31RA/TNFRSF11A/ROR2/IRF4/FADD/TREM2/CDK6/C1QC/CEBPE/SIGLEC15/CEACAM1/UBD	34
BP	GO:0001959	regulation of cytokine-mediated signaling pathway	29/626	150/18723	1.50727e-14	4.89606e-13	2.85911e-13	MMP12/IRF3/ADIPOQ/SOCS1/ISG15/TNFAIP3/CCL5/ADAR/IRF7/OAS1/CXCR4/PPARG/IL1RN/SLIT3/TRAF2/ARG1/NLRC5/SPHK1/OAS3/HIF1A/RIPK2/STAT2/AXL/ZBP1/CD300LF/FADD/TREM2/TRAIP/CAV1	29
BP	GO:2001233	regulation of apoptotic signaling pathway	45/626	356/18723	1.5389e-14	4.96503e-13	2.89939e-13	ICAM1/CXCL12/S100A9/S100A8/MMP9/IL1B/PML/TNFSF10/TNFAIP3/ITGAV/IL1A/PTGS2/MIF/FGF10/CX3CR1/ACKR3/PLAUR/AGT/CSF2/EPO/INHBA/SCG2/AR/BMPR1B/GPER1/TNFRSF12A/LCK/BID/PAK2/TGFBR1/TRAF2/HIF1A/LRRK2/FADD/GATA4/SERPINE1/TREM2/MUC1/TP63/SIAH1/CAV1/HMGB2/TRAF1/IFI6/DDIT3	45
BP	GO:0050930	induction of positive chemotaxis	11/626	14/18723	1.77969e-14	5.70336e-13	3.33055e-13	CXCL8/CXCL12/VEGFA/AGER/FGF10/ARTN/VEGFD/NTF3/PGF/SCG2/VEGFC	11
BP	GO:0048771	tissue remodeling	31/626	175/18723	2.308e-14	7.34712e-13	4.29044e-13	TGFB1/TFRC/IL15/TNFAIP3/F2R/DLL4/TNFSF11/IL1A/RAC2/FGF10/SEMA3C/AGT/GDF5/GREM1/JAG1/MDK/PTN/SPP1/TGFB3/EGFR/LEPR/TNFRSF11A/ARG1/CTSK/HIF1A/BGN/AXL/CAV1/GJA1/SIGLEC15/CEACAM1	31
BP	GO:0045089	positive regulation of innate immune response	27/626	131/18723	2.36976e-14	7.49376e-13	4.37608e-13	HLA-F/HLA-G/KIR2DL4/KLRC2/KLRD1/RAET1E/MMP12/IRF3/CCL5/TLR8/IRF7/HCK/FPR2/IFNK/IL12A/IL18RAP/SH2D1B/SH2D1A/PAK2/NLRC5/AIM2/HAVCR2/PRKDC/CLEC7A/ZBP1/FADD/HMGB2	27
BP	GO:0019730	antimicrobial humoral response	26/626	122/18723	3.10231e-14	9.74574e-13	5.69115e-13	HLA-A/CXCL14/SLPI/CXCL8/CXCL10/CXCL9/CXCL11/CXCL13/CXCL2/DEFB1/S100A9/PGLYRP1/DEFB126/WFDC2/LTF/BPIFA1/CTSG/LYZ/GNLY/SLC11A1/DMBT1/SPINK5/IGHM/IGKV3-20/WFDC12/SPON2	26
BP	GO:0002821	positive regulation of adaptive immune response	25/626	112/18723	3.13194e-14	9.77452e-13	5.70795e-13	AZGP1/HLA-A/HLA-B/HLA-F/HLA-G/HLA-H/LTA/XCL1/TGFB1/IL1B/TFRC/SLC11A1/RSAD2/TNFSF4/IL12A/TNFSF13B/IL12RB1/IL27RA/TRAF2/RIPK2/CLEC7A/FADD/TREM2/CD274/NLRP10	25
BP	GO:0002708	positive regulation of lymphocyte mediated immunity	25/626	113/18723	3.89741e-14	1.20845e-12	7.0569e-13	AZGP1/HLA-A/HLA-B/HLA-F/HLA-G/HLA-H/KIR2DL4/KLRC2/KLRD1/LTA/RAET1E/XCL1/TGFB1/IL1B/TFRC/RSAD2/TNFSF4/IL12A/IL12RB1/IL18RAP/SH2D1B/SH2D1A/TRAF2/FADD/TREM2	25
BP	GO:0042267	natural killer cell mediated cytotoxicity	20/626	68/18723	4.136e-14	1.27352e-12	7.43687e-13	HLA-A/HLA-B/HLA-F/HLA-G/KIR2DL4/KLRC1/KLRC2/KLRD1/ULBP3/ULBP2/ULBP1/RAET1E/IL12A/IL18RAP/NCR1/SH2D1A/GZMB/HAVCR2/CEACAM1/SLAMF7	20
BP	GO:0045069	regulation of viral genome replication	22/626	85/18723	4.16061e-14	1.27352e-12	7.43687e-13	SLPI/CXCL8/APOBEC3G/MX1/LTF/OASL/ISG20/IFIH1/ISG15/CCL5/EIF2AK2/BST2/ADAR/APOBEC3H/RSAD2/OAS1/IFITM1/OAS3/IFITM3/IFIT1/APOBEC3B/OAS2	22
BP	GO:0001936	regulation of endothelial cell proliferation	31/626	179/18723	4.38688e-14	1.33423e-12	7.79138e-13	CXCL12/STAT1/VEGFA/DLL4/CCL26/CCL2/CCL11/PPARG/PIK3CD/AKT3/PLXNB3/APLN/BMP2/EGF/VEGFD/IL12A/MDK/PDGFB/PGF/SCG2/VEGFC/VIP/AGTR1/NR4A1/PLCG1/TGFBR1/ARG1/HIF1A/CAV1/GJA1/HMGB2	31
BP	GO:1902107	positive regulation of leukocyte differentiation	29/626	157/18723	5.21358e-14	1.56571e-12	9.14318e-13	HLA-G/IFNG/TGFB1/SOCS1/IL15/TNFSF11/IL7R/AGER/TNFSF4/CD86/FOS/IL34/MDK/TNFSF9/IL12RB1/IL15RA/IL2RA/ZAP70/ROR2/ZBTB16/RIPK2/PRKDC/AXL/FADD/TREM2/RAG1/RUNX3/CD27/ANXA1	29
BP	GO:1903708	positive regulation of hemopoiesis	29/626	157/18723	5.21358e-14	1.56571e-12	9.14318e-13	HLA-G/IFNG/TGFB1/SOCS1/IL15/TNFSF11/IL7R/AGER/TNFSF4/CD86/FOS/IL34/MDK/TNFSF9/IL12RB1/IL15RA/IL2RA/ZAP70/ROR2/ZBTB16/RIPK2/PRKDC/AXL/FADD/TREM2/RAG1/RUNX3/CD27/ANXA1	29
BP	GO:0045860	positive regulation of protein kinase activity	46/626	386/18723	6.99426e-14	2.08735e-12	1.21893e-12	IFNG/TGFB1/IL1B/NOX4/LTF/ADIPOQ/SOCS1/VEGFA/CCL5/SLC11A1/TNFRSF10B/TNFSF11/PDGFRB/AGER/CCR7/CD86/EDN3/AGT/BMP2/BTC/DKK1/EGF/EPO/FGF18/GREM1/IL34/NRG1/NTF3/PDGFA/PDGFB/PDGFD/UCN/VEGFC/BMPR1B/EGFR/TNFRSF11A/PAK2/ROR2/TRAF2/TLR6/WNT3A/LRRK2/CCDC88A/MST1R/EGR1/FCGR1A	46
BP	GO:0001818	negative regulation of cytokine production	44/626	357/18723	7.55563e-14	2.24088e-12	1.30859e-12	HLA-F/IFNG/RELB/XCL1/PGLYRP1/PGLYRP2/TGFB1/IFNL1/LTF/APOD/PML/ADIPOQ/DHX58/TNFAIP3/TLR8/BST2/SLC11A1/OAS1/AGER/TNFSF4/CCR7/CX3CR1/IL12A/INHA/INHBA/TGFB3/IL27RA/MC1R/ARG1/OAS3/HAVCR2/TLR6/AXL/NLRP6/JAK3/TREM2/MEFV/TRAIP/CD274/PDCD1LG2/CEACAM1/NLRP7/DDIT3/ANXA1	44
BP	GO:0002832	negative regulation of response to biotic stimulus	24/626	108/18723	1.14065e-13	3.3621e-12	1.96334e-12	HLA-A/HLA-B/HLA-F/HLA-G/KIR2DL4/KLRC1/KLRD1/MICB/MMP12/LTF/ISG15/DHX58/TNFAIP3/ADAR/SPINK5/OAS1/PPARG/ARG1/NLRC5/OAS3/HAVCR2/STAT2/CEACAM1/SLAMF8	24
BP	GO:0050866	negative regulation of cell activation	33/626	210/18723	1.17628e-13	3.44585e-12	2.01225e-12	HLA-F/HLA-G/XCL1/PGLYRP1/PGLYRP2/IFNL1/SOCS1/TNFAIP3/TNFSF4/CD86/GNRH1/INHA/INHBA/MDK/PDGFA/PDGFB/TNFSF18/GPER1/IL2RA/IL31RA/CTLA4/CBLB/ARG1/HAVCR2/AXL/JAK3/CD300LF/TREM2/CD274/PDCD1LG2/RUNX3/CEACAM1/ANXA1	33
BP	GO:0071706	tumor necrosis factor superfamily cytokine production	31/626	186/18723	1.29134e-13	3.73707e-12	2.18231e-12	IFNG/DDX58/LTF/ORM2/CYBB/IFIH1/ADIPOQ/TNFAIP3/IL1A/OAS1/AGER/CCL3/MIF/CD86/PIK3R1/CX3CR1/IL33/IL27RA/MC1R/TNFRSF8/OAS3/HAVCR2/RIPK2/AXL/CLEC7A/LRRK2/FADD/TREM2/CD274/OAS2/SPON2	31
BP	GO:1903555	regulation of tumor necrosis factor superfamily cytokine production	31/626	186/18723	1.29134e-13	3.73707e-12	2.18231e-12	IFNG/DDX58/LTF/ORM2/CYBB/IFIH1/ADIPOQ/TNFAIP3/IL1A/OAS1/AGER/CCL3/MIF/CD86/PIK3R1/CX3CR1/IL33/IL27RA/MC1R/TNFRSF8/OAS3/HAVCR2/RIPK2/AXL/CLEC7A/LRRK2/FADD/TREM2/CD274/OAS2/SPON2	31
BP	GO:1901342	regulation of vasculature development	43/626	348/18723	1.3402e-13	3.85508e-12	2.25122e-12	HLA-G/CXCL8/CXCL10/CXCL13/S100A1/IL1B/PML/CYBB/STAT1/VEGFA/TNFAIP3/SPINK5/IL1A/CCL11/CXCR4/PPARG/PIK3CD/AKT3/CMA1/SEMA3E/CX3CR1/CXCR2/PLXND1/ADM/AGT/ANGPTL7/FGF18/VEGFD/GREM1/MDK/PGF/PTN/VEGFC/NR2E1/PLCG1/SPHK1/HIF1A/ITGAX/GATA4/SERPINE1/CEACAM1/YJEFN3/ETS1	43
BP	GO:0051092	positive regulation of NF-kappaB transcription factor activity	28/626	152/18723	1.53251e-13	4.38189e-12	2.55886e-12	ICAM1/S100A9/S100A8/IL1B/LTF/TFRC/EIF2AK2/TNFSF11/AGER/CARD11/CX3CR1/AGT/AMH/GREM1/TNFSF18/AR/IL18RAP/TNFRSF11A/TRAF2/ROR1/SPHK1/AIM2/TLR6/RIPK2/TRIM15/CLEC7A/CAV1/TRAF1	28
BP	GO:0050792	regulation of viral process	29/626	164/18723	1.68093e-13	4.77764e-12	2.78996e-12	SLPI/CXCL8/APOBEC3G/MX1/LTF/OASL/PML/ISG20/IFIH1/STAT1/ISG15/CCL5/EIF2AK2/BST2/ADAR/APOBEC3H/PTX3/RSAD2/OAS1/CXCR4/IFITM1/LGALS1/OAS3/IFITM3/IFIT1/TRIM15/AXL/APOBEC3B/OAS2	29
BP	GO:0050729	positive regulation of inflammatory response	27/626	142/18723	1.87933e-13	5.30995e-12	3.10081e-12	IFNG/LTA/S100A9/S100A8/IL1B/IL15/PLA2G2A/TNFSF11/PTGS2/TNFSF4/CCR7/CCL3/AGT/IL33/MDK/OSM/TNFSF18/AGTR1/EGFR/PTGER3/TNFRSF11A/ZBP1/LRRK2/SERPINE1/TREM2/NLRP10/ETS1	27
BP	GO:0071677	positive regulation of mononuclear cell migration	19/626	65/18723	2.03916e-13	5.69804e-12	3.32744e-12	CXCL10/CXCL12/CXCL13/XCL1/S100A14/CCL20/CCL5/AGER/CCR7/CCL7/CCL3/CXCL17/CX3CR1/FPR2/IL12A/PDGFD/TNFSF18/FADD/SERPINE1	19
BP	GO:0043405	regulation of MAP kinase activity	30/626	177/18723	2.04056e-13	5.69804e-12	3.32744e-12	TGFB1/IL1B/ADIPOQ/VEGFA/TNFSF11/PDGFRB/AGER/PPARG/EDN3/AGT/BMP2/DKK1/EGF/FGF18/IL34/NTF3/PDGFA/PDGFB/PDGFD/EGFR/TNFRSF11A/ROR2/TRAF2/TLR6/UCHL1/DUSP1/LRRK2/CAV1/TRIB3/MST1R	30
BP	GO:0001938	positive regulation of endothelial cell proliferation	24/626	111/18723	2.17257e-13	6.03141e-12	3.52212e-12	CXCL12/VEGFA/CCL26/CCL11/PIK3CD/AKT3/PLXNB3/APLN/BMP2/EGF/VEGFD/MDK/PDGFB/PGF/SCG2/VEGFC/VIP/AGTR1/NR4A1/PLCG1/TGFBR1/ARG1/HIF1A/HMGB2	24
BP	GO:0034340	response to type I interferon	18/626	58/18723	2.76857e-13	7.64157e-12	4.46239e-12	MMP12/MX1/IRF3/STAT1/ISG15/ADAR/IRF7/OAS1/IFITM1/NLRC5/IFI27/OAS3/IFITM3/IFIT1/STAT2/ZBP1/FADD/OAS2	18
BP	GO:0045765	regulation of angiogenesis	42/626	342/18723	3.20701e-13	8.80084e-12	5.13936e-12	HLA-G/CXCL8/CXCL10/CXCL13/S100A1/IL1B/PML/CYBB/STAT1/VEGFA/TNFAIP3/SPINK5/IL1A/CCL11/CXCR4/PPARG/PIK3CD/AKT3/CMA1/SEMA3E/CX3CR1/CXCR2/PLXND1/ADM/AGT/FGF18/VEGFD/GREM1/MDK/PGF/PTN/VEGFC/NR2E1/PLCG1/SPHK1/HIF1A/ITGAX/GATA4/SERPINE1/CEACAM1/YJEFN3/ETS1	42
BP	GO:0002709	regulation of T cell mediated immunity	21/626	85/18723	4.29044e-13	1.17068e-11	6.83632e-12	AZGP1/HLA-A/HLA-B/HLA-F/HLA-G/HLA-H/KLRC1/KLRD1/XCL1/IL1B/IL7R/RSAD2/AGER/TNFSF4/IL12A/IL12RB1/CLC/TRAF2/ARG1/FADD/CEACAM1	21
BP	GO:0051091	positive regulation of DNA-binding transcription factor activity	36/626	260/18723	4.57962e-13	1.24248e-11	7.25563e-12	ICAM1/S100A9/S100A8/IL1B/DDX58/LTF/TFRC/VEGFA/EIF2AK2/TNFSF11/AGER/PPARG/CARD11/CX3CR1/AGT/AMH/BMP2/GREM1/TNFSF18/AR/ESR2/IL18RAP/TNFRSF11A/TRAF2/ROR1/SPHK1/AIM2/PPARGC1A/TLR6/RIPK2/TRIM15/CLEC7A/WNT3A/CAV1/TRAF1/DDIT3	36
BP	GO:0071357	cellular response to type I interferon	17/626	52/18723	4.85738e-13	1.31039e-11	7.65221e-12	MMP12/IRF3/STAT1/ISG15/ADAR/IRF7/OAS1/IFITM1/NLRC5/IFI27/OAS3/IFITM3/IFIT1/STAT2/ZBP1/FADD/OAS2	17
BP	GO:0019058	viral life cycle	40/626	317/18723	4.93484e-13	1.32381e-11	7.73057e-12	CTSL/ICAM1/SLPI/CXCL8/APOBEC3G/MX1/LTF/OASL/PML/ISG20/TFRC/IFIH1/ISG15/CCL5/ITGAV/EIF2AK2/BST2/ADAR/APOBEC3H/PTX3/RSAD2/OAS1/CCL2/CXCR4/CD86/IFITM1/AGTR1/EGFR/TNFRSF4/IFI27/LGALS1/OAS3/IFITM3/IFIT1/TRIM15/AXL/APOBEC3B/CAV1/SIGLEC1/OAS2	40
BP	GO:0001503	ossification	46/626	408/18723	5.26814e-13	1.40533e-11	8.20659e-12	TGFB1/MMP9/LTF/ISG15/ADAR/TNFSF11/PTGS2/CCL3/PPARG/IFITM1/SEMA7A/TNC/BMP1/BMP2/BMP3/BMP8A/BMP8B/CLEC11A/DKK1/FGF18/GDF10/GDF5/GREM1/JAG1/MDK/OXT/PTHLH/PTN/SPP1/STC1/TGFB3/VEGFC/BMPR1B/EGFR/SORT1/TNFRSF11A/ROR2/CTSK/HIF1A/ZBTB16/WNT3A/CDK6/TP63/ACHE/RUNX3/GLI1	46
BP	GO:1903900	regulation of viral life cycle	27/626	148/18723	5.33508e-13	1.41528e-11	8.2647e-12	SLPI/CXCL8/APOBEC3G/MX1/LTF/OASL/PML/ISG20/IFIH1/ISG15/CCL5/EIF2AK2/BST2/ADAR/APOBEC3H/PTX3/RSAD2/OAS1/IFITM1/LGALS1/OAS3/IFITM3/IFIT1/TRIM15/AXL/APOBEC3B/OAS2	27
BP	GO:1903707	negative regulation of hemopoiesis	23/626	106/18723	6.37337e-13	1.68137e-11	9.81858e-12	HLA-G/PGLYRP1/PGLYRP2/IFNL1/LTF/ADIPOQ/SOCS1/TNFSF4/CCL3/PIK3R1/LILRB3/IL17D/INHA/INHBA/MDK/TNFSF18/CTLA4/JAK3/CDK6/C1QC/RUNX3/CEACAM1/ANXA1	23
BP	GO:0072676	lymphocyte migration	24/626	117/18723	7.38462e-13	1.92784e-11	1.12579e-11	ICAM1/CXCL10/CXCL11/CXCL12/CXCL13/XCL1/APOD/CCL20/CCL5/CCL14/CCL26/CCR7/CCL2/CCL7/CCL3/CCL11/CCL23/CCL25/PIK3CD/CXCR3/ARTN/IL27RA/ZAP70/FADD	24
BP	GO:0001914	regulation of T cell mediated cytotoxicity	15/626	39/18723	7.38838e-13	1.92784e-11	1.12579e-11	AZGP1/HLA-A/HLA-B/HLA-F/HLA-G/HLA-H/KLRC1/KLRD1/XCL1/IL7R/AGER/IL12A/IL12RB1/FADD/CEACAM1	15
BP	GO:0002695	negative regulation of leukocyte activation	30/626	187/18723	8.98528e-13	2.33178e-11	1.36167e-11	HLA-F/HLA-G/XCL1/PGLYRP1/PGLYRP2/IFNL1/SOCS1/TNFAIP3/TNFSF4/CD86/GNRH1/INHA/INHBA/MDK/TNFSF18/GPER1/IL2RA/IL31RA/CTLA4/CBLB/ARG1/HAVCR2/AXL/JAK3/CD300LF/CD274/PDCD1LG2/RUNX3/CEACAM1/ANXA1	30
BP	GO:0002367	cytokine production involved in immune response	22/626	98/18723	9.73982e-13	2.51393e-11	1.46804e-11	HLA-A/HLA-F/HLA-G/KIR2DL4/XCL1/TGFB1/IL1B/DDX58/BST2/RSAD2/TNFSF4/SEMA7A/TGFB3/NR4A3/CLC/TRAF2/ARG1/TREM1/CLEC7A/JAK3/SPON2/SLAMF9	22
BP	GO:0034612	response to tumor necrosis factor	35/626	253/18723	9.98847e-13	2.56424e-11	1.49742e-11	ICAM1/CXCL8/XCL1/LCN2/ADIPOQ/STAT1/CCL20/TNFAIP3/CCL5/TNFSF11/PTGS2/CCL14/CCL26/CCL2/CCL7/CCL3/CCL11/CCL23/CCL25/CD70/TNFSF13B/TNFSF18/GPER1/TNFRSF11A/TNFRSF18/TNFRSF19/TNFRSF25/TNFRSF4/TRAF2/SPHK1/AIM2/PPARGC1A/TRAIP/TRAF1/UBD	35
BP	GO:0051047	positive regulation of secretion	39/626	310/18723	1.06993e-12	2.73205e-11	1.59541e-11	HLA-F/IFNG/KLRC2/CXCL12/S100A8/TGFB1/IL1B/RBP4/TFR2/TNFSF11/IL1A/EDN3/EDNRB/AGT/APLN/BMP2/GRP/INHA/INHBA/NMB/OXT/RETN/SPP1/TGFB3/UCN/VEGFC/VIP/EGFR/GPER1/TNFRSF11A/ITGB2/HIF1A/CFTR/TRPM2/TREM2/ABCG1/ITGAM/ACHE/GJA1	39
BP	GO:0002700	regulation of production of molecular mediator of immune response	28/626	164/18723	1.08483e-12	2.75535e-11	1.60902e-11	HLA-A/HLA-F/HLA-G/KIR2DL4/XCL1/TGFB1/IL1B/DDX58/RBP4/TFRC/BST2/SPINK5/RSAD2/TNFSF4/CD86/CD22/SEMA7A/TGFB3/IL27RA/NR4A3/TNFRSF4/CLC/TRAF2/ARG1/PRKDC/CLEC7A/JAK3/SPON2	28
BP	GO:0034341	response to interferon-gamma	26/626	141/18723	1.11337e-12	2.81289e-11	1.64262e-11	ICAM1/IFNG/XCL1/STAT1/CCL20/SOCS1/CCL5/BST2/SLC11A1/CCL14/CCL26/CCL2/CCL7/CCL3/CCL11/CCL23/CCL25/PPARG/HCK/IFITM1/IL12RB1/ARG1/NLRC5/IFITM3/MEFV/UBD	26
BP	GO:1903532	positive regulation of secretion by cell	37/626	282/18723	1.14596e-12	2.87999e-11	1.6818e-11	HLA-F/IFNG/KLRC2/CXCL12/TGFB1/IL1B/RBP4/TFR2/TNFSF11/IL1A/EDN3/AGT/APLN/BMP2/GRP/INHA/INHBA/NMB/OXT/RETN/SPP1/TGFB3/UCN/VEGFC/VIP/EGFR/GPER1/TNFRSF11A/ITGB2/HIF1A/CFTR/TRPM2/TREM2/ABCG1/ITGAM/ACHE/GJA1	37
BP	GO:0071356	cellular response to tumor necrosis factor	33/626	229/18723	1.42401e-12	3.56003e-11	2.07893e-11	ICAM1/CXCL8/XCL1/LCN2/ADIPOQ/STAT1/CCL20/TNFAIP3/CCL5/TNFSF11/CCL14/CCL26/CCL2/CCL7/CCL3/CCL11/CCL23/CCL25/CD70/TNFSF13B/TNFSF18/GPER1/TNFRSF11A/TNFRSF18/TNFRSF19/TNFRSF25/TNFRSF4/TRAF2/SPHK1/AIM2/PPARGC1A/TRAIP/TRAF1	33
BP	GO:0070555	response to interleukin-1	26/626	143/18723	1.56442e-12	3.89067e-11	2.27201e-11	ICAM1/CXCL8/XCL1/LCN2/IL1B/CCL20/CCL5/CCL14/CCL26/CCL2/CCL7/CCL3/CCL11/CCL23/CCL25/EPO/IL1RN/TNFRSF11A/HIF1A/RIPK2/TRIM63/ZBP1/EGR1/NLRP7/ETS1/ANXA1	26
BP	GO:0002715	regulation of natural killer cell mediated immunity	16/626	48/18723	1.68413e-12	4.16669e-11	2.43319e-11	HLA-A/HLA-B/HLA-F/HLA-G/KIR2DL4/KLRC1/KLRC2/KLRD1/RAET1E/IL12A/IL18RAP/NCR1/SH2D1B/SH2D1A/HAVCR2/CEACAM1	16
BP	GO:0001912	positive regulation of leukocyte mediated cytotoxicity	17/626	56/18723	1.91481e-12	4.71299e-11	2.75221e-11	AZGP1/HLA-A/HLA-B/HLA-F/HLA-G/HLA-H/KLRC2/KLRD1/RAET1E/XCL1/IL12A/IL12RB1/IL18RAP/SH2D1A/ARG1/FADD/ITGAM	17
BP	GO:0048660	regulation of smooth muscle cell proliferation	29/626	180/18723	1.93836e-12	4.74649e-11	2.77177e-11	IFNG/TGFB1/MMP9/APOD/ADIPOQ/STAT1/IL15/TNFAIP3/CCL5/PTGS2/ABCC4/PDGFRB/PPARG/AGT/APLN/BMP2/IL12A/OGN/PDGFB/PDGFD/TGFB3/VIP/EGFR/GPER1/NR4A3/SKP2/PPARGC1A/PRKDC/GJA1	29
BP	GO:0051090	regulation of DNA-binding transcription factor activity	47/626	440/18723	2.07382e-12	5.04394e-11	2.94547e-11	ICAM1/XCL1/S100A9/S100A8/IL1B/DDX58/LTF/TFRC/VEGFA/TNFAIP3/EIF2AK2/TNFSF11/AGER/TNFSF4/PPARG/HCK/CARD11/NFKBIE/CX3CR1/AGT/AMH/BMP2/GREM1/TNFSF18/AR/ESR2/IL18RAP/TNFRSF11A/TNFRSF4/TRAF2/ROR1/NLRC5/SPHK1/AIM2/PPARGC1A/HAVCR2/TLR6/RIPK2/TRIM15/CLEC7A/WNT3A/CDKN2A/TRAIP/CAV1/TRAF1/DDIT3/FOXA2	47
BP	GO:0007565	female pregnancy	30/626	193/18723	2.08096e-12	5.04394e-11	2.94547e-11	MMP9/IL1B/IDO1/VEGFA/CLDN4/PTGS2/FOS/ADM/AGT/EPO/GNRH1/OXT/ENDOU/PGF/PNOC/PTHLH/PTN/SPP1/STC1/STC2/TGFB3/UCN/ACVR1C/AR/EPOR/ARG1/HAVCR2/ITGA3/GJA1/ETS1	30
BP	GO:0032640	tumor necrosis factor production	29/626	181/18723	2.23682e-12	5.36723e-11	3.13426e-11	IFNG/DDX58/LTF/ORM2/CYBB/IFIH1/ADIPOQ/TNFAIP3/IL1A/OAS1/AGER/CCL3/MIF/PIK3R1/CX3CR1/IL33/IL27RA/MC1R/TNFRSF8/OAS3/HAVCR2/RIPK2/AXL/CLEC7A/LRRK2/FADD/TREM2/OAS2/SPON2	29
BP	GO:0032680	regulation of tumor necrosis factor production	29/626	181/18723	2.23682e-12	5.36723e-11	3.13426e-11	IFNG/DDX58/LTF/ORM2/CYBB/IFIH1/ADIPOQ/TNFAIP3/IL1A/OAS1/AGER/CCL3/MIF/PIK3R1/CX3CR1/IL33/IL27RA/MC1R/TNFRSF8/OAS3/HAVCR2/RIPK2/AXL/CLEC7A/LRRK2/FADD/TREM2/OAS2/SPON2	29
BP	GO:1902106	negative regulation of leukocyte differentiation	22/626	102/18723	2.30866e-12	5.48707e-11	3.20424e-11	HLA-G/PGLYRP1/PGLYRP2/IFNL1/LTF/ADIPOQ/SOCS1/TNFSF4/CCL3/PIK3R1/LILRB3/INHA/INHBA/MDK/TNFSF18/CTLA4/JAK3/CDK6/C1QC/RUNX3/CEACAM1/ANXA1	22
BP	GO:0051250	negative regulation of lymphocyte activation	27/626	157/18723	2.30974e-12	5.48707e-11	3.20424e-11	HLA-F/HLA-G/XCL1/PGLYRP1/PGLYRP2/IFNL1/SOCS1/TNFAIP3/TNFSF4/CD86/GNRH1/INHA/INHBA/MDK/TNFSF18/IL2RA/CTLA4/CBLB/ARG1/HAVCR2/AXL/JAK3/CD274/PDCD1LG2/RUNX3/CEACAM1/ANXA1	27
BP	GO:0002285	lymphocyte activation involved in immune response	30/626	194/18723	2.38551e-12	5.63903e-11	3.29298e-11	FCER1G/HLA-F/ICAM1/IFNG/KLRC2/RELB/PGLYRP1/PGLYRP2/TGFB1/IFNL1/TFRC/IL27/SLC11A1/TNFSF4/CD86/CD19/IFNE/IFNK/MDK/TNFSF18/IL12RB1/IL27RA/RORC/LGALS1/HAVCR2/RIPK2/IRF4/JAK3/CEACAM1/ANXA1	30
BP	GO:0044706	multi-multicellular organism process	32/626	220/18723	2.41779e-12	5.67404e-11	3.31343e-11	MMP9/IL1B/IDO1/VEGFA/CLDN4/PTGS2/FOS/ADM/AGT/EPO/GNRH1/OXT/ENDOU/PGF/PNOC/PTHLH/PTN/SPP1/STC1/STC2/TGFB3/UCN/ACVR1C/AR/EPOR/PTGFR/RXFP1/ARG1/HAVCR2/ITGA3/GJA1/ETS1	32
BP	GO:0001913	T cell mediated cytotoxicity	16/626	49/18723	2.42409e-12	5.67404e-11	3.31343e-11	AZGP1/HLA-A/HLA-B/HLA-F/HLA-G/HLA-H/KLRC1/KLRD1/XCL1/IL7R/AGER/IL12A/IL12RB1/PRF1/FADD/CEACAM1	16
BP	GO:0060389	pathway-restricted SMAD protein phosphorylation	18/626	65/18723	2.46312e-12	5.73727e-11	3.35035e-11	TGFB1/PPARG/BMP2/BMP3/BMP8A/BMP8B/DKK1/GDF10/GDF11/GDF5/GDF6/GREM1/INHA/INHBA/INHBE/TGFB3/TGFBR3/TGFBR1	18
BP	GO:0045580	regulation of T cell differentiation	26/626	146/18723	2.57587e-12	5.97076e-11	3.4867e-11	HLA-G/IFNG/IFNL1/SOCS1/IL15/IL27/SPINK5/IL7R/TNFSF4/CD86/CARD11/MDK/TNFSF18/TNFSF9/IL12RB1/IL2RA/ZAP70/CTLA4/ZBTB16/RIPK2/IRF4/JAK3/RAG1/RUNX3/CD27/ANXA1	26
BP	GO:0043434	response to peptide hormone	45/626	414/18723	3.41355e-12	7.84188e-11	4.57936e-11	ICAM1/CXCL12/IL1B/FABP3/CYBB/ADIPOQ/STAT1/TNFSF10/SOCS1/PTGS2/PPARG/PIK3R1/CYSLTR2/EDNRB/ADM/AGT/GNRH1/OXT/RETN/STC2/VGF/ACVR1C/AGTR1/GPER1/IGF1R/NR4A1/NR4A3/NR5A1/SORT1/TGFBR3/SHC1/CDK4/ARG1/CCNA2/PRKDC/STAT2/JAK3/KAT2B/CAV1/STAT4/GJA1/TRIB3/EGR1/CEACAM1/ANXA1	45
BP	GO:0048659	smooth muscle cell proliferation	29/626	184/18723	3.41594e-12	7.84188e-11	4.57936e-11	IFNG/TGFB1/MMP9/APOD/ADIPOQ/STAT1/IL15/TNFAIP3/CCL5/PTGS2/ABCC4/PDGFRB/PPARG/AGT/APLN/BMP2/IL12A/OGN/PDGFB/PDGFD/TGFB3/VIP/EGFR/GPER1/NR4A3/SKP2/PPARGC1A/PRKDC/GJA1	29
BP	GO:0060337	type I interferon signaling pathway	16/626	50/18723	3.45567e-12	7.89514e-11	4.61047e-11	MMP12/IRF3/STAT1/ISG15/ADAR/IRF7/OAS1/IFITM1/NLRC5/IFI27/OAS3/IFITM3/STAT2/ZBP1/FADD/OAS2	16
BP	GO:0048545	response to steroid hormone	40/626	339/18723	4.31501e-12	9.81151e-11	5.72956e-11	ICAM1/TGFB1/CYBB/ADIPOQ/CLDN4/PTGS2/IL22/ACTA1/FOS/ADM/EPO/GNRH1/IL1RN/MDK/OXT/PTN/SPP1/STC1/TGFB3/UCN/AR/EGFR/ESR2/ESRRB/ESRRG/GPER1/NR2E1/NR3C2/NR4A3/RXRG/SSTR2/SLIT3/ARG1/SKP2/TRIM63/DUSP1/TP63/CAV1/HMGB2/ANXA1	40
BP	GO:0046879	hormone secretion	37/626	295/18723	4.52574e-12	1.02419e-10	5.98089e-11	IFNG/IL1B/RBP4/ADIPOQ/TFR2/CCL5/TNFSF11/EDN3/ADM/AGT/APLN/BMP8A/FAM3B/FAM3D/GRP/IL11/IL1RN/INHA/INHBA/NMB/OSM/RETN/SPP1/UCN/VGF/VIP/ACVR1C/AGTR1/EGFR/GPER1/HIF1A/CFTR/TRPM2/ABCG1/GJA1/ANXA1/FOXA2	37
BP	GO:0071887	leukocyte apoptotic process	22/626	106/18723	5.24359e-12	1.18104e-10	6.89686e-11	CTSL/CXCL12/IRF3/IDO1/CCL5/IRF7/IL7R/PDCD1/CCR7/PIK3CD/CXCR2/IL2RA/CLC/HIF1A/AXL/JAK3/CDKN2A/FADD/RAG1/CD274/CD27/ANXA1	22
BP	GO:0032612	interleukin-1 production	24/626	128/18723	5.70529e-12	1.27303e-10	7.434e-11	IFNG/ORM2/PML/TNFAIP3/F2R/TLR8/AGER/CCR7/CCL3/CX3CR1/SPHK1/AIM2/HAVCR2/TLR6/RIPK2/CLEC7A/TREM2/MEFV/NLRP1/NLRP10/EGR1/CEACAM1/NLRP7/ANXA1	24
BP	GO:0032652	regulation of interleukin-1 production	24/626	128/18723	5.70529e-12	1.27303e-10	7.434e-11	IFNG/ORM2/PML/TNFAIP3/F2R/TLR8/AGER/CCR7/CCL3/CX3CR1/SPHK1/AIM2/HAVCR2/TLR6/RIPK2/CLEC7A/TREM2/MEFV/NLRP1/NLRP10/EGR1/CEACAM1/NLRP7/ANXA1	24
BP	GO:2001236	regulation of extrinsic apoptotic signaling pathway	26/626	151/18723	5.7439e-12	1.27568e-10	7.4495e-11	ICAM1/IL1B/PML/TNFSF10/TNFAIP3/ITGAV/IL1A/FGF10/AGT/CSF2/INHBA/SCG2/AR/BMPR1B/GPER1/TNFRSF12A/BID/PAK2/TGFBR1/TRAF2/FADD/SERPINE1/CAV1/HMGB2/TRAF1/IFI6	26
BP	GO:0042269	regulation of natural killer cell mediated cytotoxicity	15/626	44/18723	5.78556e-12	1.27898e-10	7.46878e-11	HLA-A/HLA-B/HLA-F/HLA-G/KIR2DL4/KLRC1/KLRC2/KLRD1/RAET1E/IL12A/IL18RAP/NCR1/SH2D1A/HAVCR2/CEACAM1	15
BP	GO:1903557	positive regulation of tumor necrosis factor superfamily cytokine production	22/626	107/18723	6.39712e-12	1.40766e-10	8.22021e-11	IFNG/DDX58/ORM2/CYBB/IFIH1/IL1A/OAS1/AGER/CCL3/MIF/CD86/PIK3R1/IL33/TNFRSF8/OAS3/HAVCR2/RIPK2/CLEC7A/LRRK2/FADD/OAS2/SPON2	22
BP	GO:0019722	calcium-mediated signaling	30/626	202/18723	6.88406e-12	1.50786e-10	8.80534e-11	CXCL8/DEFB1/CCL20/MAPT/TNFSF11/CXCR1/CCR7/CCR8/CCL3/CXCR4/CD22/CCRL2/CX3CR1/CXCR3/ACKR3/EDNRB/FPR2/CXCR2/NRG1/AGTR1/EGFR/NR5A1/PTGFR/ZAP70/PLCG1/SPHK1/CLEC7A/TRPM2/LRRK2/TREM2	30
BP	GO:0070482	response to oxygen levels	40/626	347/18723	9.04157e-12	1.97139e-10	1.15122e-10	ICAM1/LTA/CXCL12/LCN2/PLAU/NOX4/PML/CYBB/ADIPOQ/VEGFA/PTGS2/NDRG1/PDGFRB/AGER/NOS1/CXCR4/EDNRA/ADM/BMP2/EPO/VEGFD/PGF/PTN/STC1/STC2/TGFB3/VEGFC/TGFBR3/CDK4/PDK1/PPARGC1A/HIF1A/CCNA2/E2F1/HSP90B1/TREM2/AQP3/CAV1/EGR1/ETS1	40
BP	GO:0019079	viral genome replication	24/626	131/18723	9.57925e-12	2.07913e-10	1.21414e-10	SLPI/CXCL8/APOBEC3G/MX1/LTF/OASL/ISG20/IFIH1/ISG15/CCL5/EIF2AK2/BST2/ADAR/APOBEC3H/RSAD2/OAS1/CCL2/IFITM1/IFI27/OAS3/IFITM3/IFIT1/APOBEC3B/OAS2	24
BP	GO:0050767	regulation of neurogenesis	41/626	364/18723	1.03892e-11	2.24473e-10	1.31084e-10	IFNG/LTA/CXCL12/TGFB1/IL1B/VEGFA/MAPT/DLL4/CCL11/CXCR4/SEMA3C/SEMA3E/SEMA3G/SEMA4C/SEMA4F/SEMA5B/SEMA6D/SEMA7A/CX3CR1/PLXNA1/PLXNA3/PLXNB3/PLXND1/ROBO2/BMP2/IL34/MDK/NGF/PTN/SPP1/VEGFC/EGFR/GPER1/NR2E1/MME/HIF1A/E2F1/WNT3A/TREM2/HMGB2/TRPV2	41
BP	GO:0060393	regulation of pathway-restricted SMAD protein phosphorylation	17/626	62/18723	1.19876e-11	2.57842e-10	1.5057e-10	TGFB1/PPARG/BMP2/BMP3/BMP8A/BMP8B/DKK1/GDF10/GDF11/GDF5/GDF6/GREM1/INHA/INHBA/INHBE/TGFB3/TGFBR1	17
BP	GO:0046631	alpha-beta T cell activation	26/626	156/18723	1.23776e-11	2.65036e-10	1.54771e-10	CTSL/HLA-A/IFNG/RELB/XCL1/SOCS1/IL15/IL27/RSAD2/AGER/TNFSF4/CD86/IL12A/TNFSF18/IL12RB1/RORC/ZAP70/CBLB/ZBTB16/RIPK2/IRF4/ELF4/JAK3/CD274/RUNX3/ANXA1	26
BP	GO:0045766	positive regulation of angiogenesis	28/626	181/18723	1.28321e-11	2.7112e-10	1.58324e-10	CXCL8/S100A1/IL1B/CYBB/VEGFA/IL1A/CCL11/CXCR4/PIK3CD/AKT3/CMA1/CX3CR1/CXCR2/ADM/FGF18/VEGFD/GREM1/MDK/PGF/VEGFC/NR2E1/PLCG1/SPHK1/HIF1A/ITGAX/GATA4/SERPINE1/ETS1	28
BP	GO:0097696	receptor signaling pathway via STAT	28/626	181/18723	1.28321e-11	2.7112e-10	1.58324e-10	IFNG/TGFB1/IFNL1/STAT1/SOCS1/IL15/F2R/CCL5/IL7R/CCL2/PPARG/AGT/CSF2/EGF/EPO/IFNE/IFNK/IL12A/IL24/OSM/TNFSF18/IL22RA2/IL31RA/TNFRSF18/STAT2/JAK3/CAV1/STAT4	28
BP	GO:1904018	positive regulation of vasculature development	28/626	181/18723	1.28321e-11	2.7112e-10	1.58324e-10	CXCL8/S100A1/IL1B/CYBB/VEGFA/IL1A/CCL11/CXCR4/PIK3CD/AKT3/CMA1/CX3CR1/CXCR2/ADM/FGF18/VEGFD/GREM1/MDK/PGF/VEGFC/NR2E1/PLCG1/SPHK1/HIF1A/ITGAX/GATA4/SERPINE1/ETS1	28
BP	GO:0033002	muscle cell proliferation	33/626	248/18723	1.32212e-11	2.78111e-10	1.62407e-10	IFNG/TGFB1/MMP9/RBP4/APOD/ADIPOQ/STAT1/IL15/TNFAIP3/CCL5/PTGS2/ABCC4/PDGFRB/PPARG/AGT/APLN/BMP2/IL12A/OGN/PDGFB/PDGFD/TGFB3/VIP/EGFR/GPER1/NR4A3/TGFBR3/TGFBR1/SKP2/PPARGC1A/PRKDC/GJA1/GLI1	33
BP	GO:0009914	hormone transport	37/626	306/18723	1.35668e-11	2.84129e-10	1.65921e-10	IFNG/IL1B/RBP4/ADIPOQ/TFR2/CCL5/TNFSF11/EDN3/ADM/AGT/APLN/BMP8A/FAM3B/FAM3D/GRP/IL11/IL1RN/INHA/INHBA/NMB/OSM/RETN/SPP1/UCN/VGF/VIP/ACVR1C/AGTR1/EGFR/GPER1/HIF1A/CFTR/TRPM2/ABCG1/GJA1/ANXA1/FOXA2	37
BP	GO:0036293	response to decreased oxygen levels	38/626	322/18723	1.49467e-11	3.10363e-10	1.81241e-10	ICAM1/LTA/CXCL12/LCN2/PLAU/NOX4/PML/CYBB/ADIPOQ/VEGFA/PTGS2/NDRG1/AGER/NOS1/CXCR4/EDNRA/ADM/BMP2/EPO/VEGFD/PGF/PTN/STC1/STC2/TGFB3/VEGFC/TGFBR3/PDK1/PPARGC1A/HIF1A/CCNA2/E2F1/HSP90B1/TREM2/AQP3/CAV1/EGR1/ETS1	38
BP	GO:0001666	response to hypoxia	37/626	307/18723	1.49494e-11	3.10363e-10	1.81241e-10	ICAM1/LTA/CXCL12/PLAU/NOX4/PML/CYBB/ADIPOQ/VEGFA/PTGS2/NDRG1/AGER/NOS1/CXCR4/EDNRA/ADM/BMP2/EPO/VEGFD/PGF/PTN/STC1/STC2/TGFB3/VEGFC/TGFBR3/PDK1/PPARGC1A/HIF1A/CCNA2/E2F1/HSP90B1/TREM2/AQP3/CAV1/EGR1/ETS1	37
BP	GO:0032729	positive regulation of interferon-gamma production	18/626	72/18723	1.64676e-11	3.40401e-10	1.98782e-10	HLA-A/LTA/IL1B/IFNL1/ISG15/IL27/TLR8/SLC11A1/TNFSF4/IL12A/IL12RB1/IL12RB2/IL27RA/HAVCR2/RIPK2/CLEC7A/FADD/BTN3A1	18
BP	GO:0002526	acute inflammatory response	22/626	112/18723	1.66953e-11	3.42146e-10	1.99801e-10	ICAM1/LCN2/S100A8/IL1B/ORM2/TFR2/TNFSF11/IL1A/PTGS2/IL22/TNFSF4/CCR7/EDNRB/CXCR2/EPO/OSM/IL31RA/PTGER3/TNFRSF11A/TREM1/NLRP6/HP	22
BP	GO:0043406	positive regulation of MAP kinase activity	22/626	112/18723	1.66953e-11	3.42146e-10	1.99801e-10	TGFB1/IL1B/VEGFA/TNFSF11/PDGFRB/AGER/EDN3/DKK1/EGF/FGF18/IL34/NTF3/PDGFA/PDGFB/PDGFD/EGFR/TNFRSF11A/ROR2/TRAF2/TLR6/LRRK2/MST1R	22
BP	GO:0022408	negative regulation of cell-cell adhesion	29/626	196/18723	1.70156e-11	3.47219e-10	2.02763e-10	HLA-G/CXCL12/XCL1/TGFB1/IFNL1/ADIPOQ/SOCS1/VEGFA/CCL28/TNFSF4/CCL25/CD86/BMP2/GNRH1/IL1RN/JAG1/MDK/TNFSF18/IL2RA/CTLA4/CBLB/ARG1/HAVCR2/JAK3/CD274/PDCD1LG2/RUNX3/CEACAM1/ANXA1	29
BP	GO:0002825	regulation of T-helper 1 type immune response	12/626	27/18723	1.93115e-11	3.92393e-10	2.29143e-10	XCL1/IL1B/IL27/SLC11A1/TNFSF4/IL12RB1/IL27RA/HAVCR2/RIPK2/JAK3/NLRP10/ANXA1	12
BP	GO:0032760	positive regulation of tumor necrosis factor production	21/626	103/18723	2.29115e-11	4.63569e-10	2.70707e-10	IFNG/DDX58/ORM2/CYBB/IFIH1/IL1A/OAS1/AGER/CCL3/MIF/PIK3R1/IL33/TNFRSF8/OAS3/HAVCR2/RIPK2/CLEC7A/LRRK2/FADD/OAS2/SPON2	21
BP	GO:0051235	maintenance of location	38/626	327/18723	2.37924e-11	4.79362e-10	2.79929e-10	PDIA2/CXCL10/CXCL9/CXCL11/XCL1/TMSB10/LCN2/S100A9/S100A8/TMSB15A/IL1B/PML/F2R/ITGAV/MSR1/NOS1/CCR7/CCL3/LTBP1/PPARG/NFKBIE/CD19/ACVR1C/GPER1/NR5A1/LCK/PLCG1/ABCA1/HSP90B1/TRPM2/TREM2/ABCG1/CAV1/CCDC88A/GJA1/ITPR3/F2RL3/DDIT3	38
BP	GO:0019932	second-messenger-mediated signaling	37/626	312/18723	2.41262e-11	4.82789e-10	2.81931e-10	CXCL8/DEFB1/CCL20/VEGFA/MAPT/TNFSF11/NOS1/CXCR1/CCR7/CCR8/CCL3/CXCR4/CD22/EDN3/CCRL2/CX3CR1/CXCR3/ACKR3/EDNRB/FPR2/CXCR2/ADM/AGT/NRG1/UCN/AGTR1/EGFR/NR5A1/PTGFR/ZAP70/PLCG1/SPHK1/CLEC7A/TRPM2/LRRK2/TREM2/ITPR3	37
BP	GO:0042060	wound healing	44/626	422/18723	2.41647e-11	4.82789e-10	2.81931e-10	FCER1G/PROCR/S100A8/MMP12/TGFB1/PLAU/DUOX1/VEGFA/TNFAIP3/F2R/SLC11A1/CLDN4/IL1A/PROC/PDGFRB/CXCR4/VAV2/FGF10/TNC/PLAUR/IL24/NRG1/PDGFA/PDGFB/TGFB3/EGFR/TNFRSF12A/LCK/TGFBR1/HIF1A/AXL/NLRP6/CLEC7A/WNT3A/GATA4/SERPINE1/CAV1/GJA1/F2RL2/F2RL3/CEACAM1/ETS1/ANXA1/FOXA2	44
BP	GO:0048146	positive regulation of fibroblast proliferation	15/626	48/18723	2.43008e-11	4.83485e-10	2.82337e-10	PML/PDGFRB/MIF/FGF10/AGT/BTC/PDGFA/PDGFB/PDGFD/CDK4/SPHK1/CCNA2/PRKDC/E2F1/CDK6	15
BP	GO:0019885	antigen processing and presentation of endogenous peptide antigen via MHC class I	10/626	17/18723	2.5599e-11	5.07201e-10	2.96186e-10	AZGP1/HLA-A/HLA-B/HLA-C/HLA-F/HLA-G/HLA-H/TAP1/TAP2/TAPBP	10
BP	GO:0001659	temperature homeostasis	27/626	174/18723	2.77786e-11	5.46739e-10	3.19275e-10	LCN2/IL1B/ADIPOQ/IL15/VEGFA/TNFSF11/IL1A/PTGS2/CXCR4/EDNRB/APLN/OXT/ADRB1/ESRRG/IGF1R/LEPR/PTGER3/TNFRSF11A/PPARGC1A/IRF4/TRPM2/ACHE/CAV1/GJA1/EGR1/TRPV2/DDIT3	27
BP	GO:0045621	positive regulation of lymphocyte differentiation	21/626	104/18723	2.78236e-11	5.46739e-10	3.19275e-10	HLA-G/IFNG/SOCS1/IL15/IL7R/TNFSF4/CD86/MDK/TNFSF9/IL12RB1/IL15RA/IL2RA/ZAP70/ZBTB16/RIPK2/PRKDC/AXL/RAG1/RUNX3/CD27/ANXA1	21
BP	GO:0002474	antigen processing and presentation of peptide antigen via MHC class I	12/626	28/18723	3.27736e-11	6.41368e-10	3.74535e-10	AZGP1/FCER1G/HLA-A/HLA-B/HLA-C/HLA-F/HLA-G/HLA-H/TAP1/TAP2/TAPBP/IFI30	12
BP	GO:0010862	positive regulation of pathway-restricted SMAD protein phosphorylation	15/626	49/18723	3.39523e-11	6.56366e-10	3.83293e-10	TGFB1/PPARG/BMP2/BMP3/BMP8A/BMP8B/GDF10/GDF11/GDF5/GDF6/INHA/INHBA/INHBE/TGFB3/TGFBR1	15
BP	GO:0030225	macrophage differentiation	15/626	49/18723	3.39523e-11	6.56366e-10	3.83293e-10	IFNG/TGFB1/MMP9/ADIPOQ/IL15/VEGFA/CSF2/IL34/INHA/INHBA/IL31RA/ROR2/FADD/C1QC/CEBPE	15
BP	GO:0050832	defense response to fungus	15/626	49/18723	3.39523e-11	6.56366e-10	3.83293e-10	S100A9/S100A8/HTN3/HTN1/LTF/CTSG/GNLY/MPO/CX3CR1/ARG1/CLEC4E/CLEC4D/CLEC7A/NLRP10/SPON2	15
BP	GO:0050922	negative regulation of chemotaxis	17/626	66/18723	3.60004e-11	6.90369e-10	4.0315e-10	CXCL13/CCL2/MIF/SEMA3C/SEMA3E/SEMA3G/SEMA4C/SEMA4F/SEMA5B/SEMA6D/SEMA7A/PLXNA3/ROBO2/GREM1/DUSP1/WNT3A/SLAMF8	17
BP	GO:0072678	T cell migration	17/626	66/18723	3.60004e-11	6.90369e-10	4.0315e-10	ICAM1/CXCL10/CXCL11/CXCL12/CXCL13/XCL1/APOD/CCL20/CCL5/CCL26/CCL2/CCL3/PIK3CD/CXCR3/IL27RA/ZAP70/FADD	17
BP	GO:0023061	signal release	46/626	463/18723	4.38349e-11	8.37246e-10	4.8892e-10	IFNG/CXCL12/IL1B/RBP4/ADIPOQ/TFR2/F2R/CCL5/TNFSF11/ABCC4/EDN3/ADM/AGT/APLN/BMP8A/CSPG5/FAM3B/FAM3D/GRP/IL11/IL1RN/INHA/INHBA/NMB/OSM/OXT/RETN/SPP1/UCN/VGF/VIP/ACVR1C/AGTR1/EGFR/GPER1/NR4A1/TNFRSF11A/HIF1A/ABCA1/CFTR/TRPM2/LRRK2/ABCG1/GJA1/ANXA1/FOXA2	46
BP	GO:0002718	regulation of cytokine production involved in immune response	20/626	96/18723	4.53414e-11	8.6257e-10	5.03709e-10	HLA-A/HLA-F/HLA-G/KIR2DL4/XCL1/TGFB1/IL1B/DDX58/BST2/RSAD2/TNFSF4/SEMA7A/TGFB3/NR4A3/CLC/TRAF2/ARG1/CLEC7A/JAK3/SPON2	20
BP	GO:0016032	viral process	43/626	415/18723	5.02592e-11	9.52332e-10	5.56126e-10	CTSL/ICAM1/SLPI/CXCL8/APOBEC3G/MX1/LTF/OASL/PML/ISG20/TFRC/IFIH1/STAT1/ISG15/CCL5/ITGAV/EIF2AK2/BST2/ADAR/APOBEC3H/IRF7/PTX3/RSAD2/OAS1/CCL2/CCL3/CXCR4/CD86/IFITM1/AGTR1/EGFR/TNFRSF4/IFI27/LGALS1/OAS3/IFITM3/IFIT1/TRIM15/AXL/APOBEC3B/CAV1/SIGLEC1/OAS2	43
BP	GO:0090025	regulation of monocyte chemotaxis	12/626	29/18723	5.42182e-11	1.02329e-09	5.97562e-10	CXCL10/CXCL12/S100A14/CCL5/CXCL17/CX3CR1/FPR2/GREM1/TNFSF18/DUSP1/SERPINE1/SLAMF8	12
BP	GO:0042698	ovulation cycle	17/626	68/18723	6.04367e-11	1.13616e-09	6.63477e-10	PTX3/ROBO2/AMH/GNRH1/INHBA/MDK/PTN/RETN/TGFB3/BMPR1B/EGFR/NR5A1/SLIT3/AXL/TRPM2/EGR1/ETS1	17
BP	GO:0046883	regulation of hormone secretion	32/626	249/18723	6.82672e-11	1.27834e-09	7.465e-10	IFNG/IL1B/RBP4/ADIPOQ/TFR2/CCL5/TNFSF11/EDN3/AGT/APLN/BMP8A/FAM3D/GRP/IL11/INHA/INHBA/NMB/OSM/RETN/SPP1/UCN/ACVR1C/AGTR1/EGFR/GPER1/HIF1A/CFTR/TRPM2/ABCG1/GJA1/ANXA1/FOXA2	32
BP	GO:2000116	regulation of cysteine-type endopeptidase activity	31/626	235/18723	6.95519e-11	1.29731e-09	7.57578e-10	S100A9/S100A8/MMP9/LTF/PML/TNFSF10/VEGFA/F2R/MAPT/PTGS2/BIRC5/PPARG/PLAUR/ACVR1C/GPER1/NR4A1/LCK/BID/PAK2/AIM2/RIPK2/NLRP6/CLEC7A/WNT3A/FADD/RAG1/TP63/MEFV/NLRP1/CD27/IFI6	31
BP	GO:0030101	natural killer cell activation	19/626	88/18723	7.18682e-11	1.33529e-09	7.79761e-10	HLA-F/KLRC2/ULBP3/ULBP2/ULBP1/PGLYRP1/PGLYRP2/IL15/PIK3CD/IFNE/IFNK/IL12A/IL15RA/IL21R/NCR1/HAVCR2/ELF4/AXL/SLAMF7	19
BP	GO:0009620	response to fungus	16/626	60/18723	7.69448e-11	1.42407e-09	8.31606e-10	S100A9/S100A8/HTN3/HTN1/LTF/CTSG/GNLY/MPO/PTX3/CX3CR1/ARG1/CLEC4E/CLEC4D/CLEC7A/NLRP10/SPON2	16
BP	GO:0001911	negative regulation of leukocyte mediated cytotoxicity	11/626	24/18723	8.99148e-11	1.6577e-09	9.68032e-10	HLA-A/HLA-B/HLA-F/HLA-G/KIR2DL4/KLRC1/KLRD1/IL7R/CX3CR1/HAVCR2/CEACAM1	11
BP	GO:0045637	regulation of myeloid cell differentiation	29/626	210/18723	9.44268e-11	1.73418e-09	1.0127e-09	IFNG/TGFB1/LTF/ADIPOQ/STAT1/ISG15/TNFSF11/IRF7/CCL3/FOS/PIK3R1/LILRB3/IL34/INHA/INHBA/JAG1/CSF3R/ROR2/HIF1A/ZBTB16/PRKDC/FADD/TREM2/CDK6/C1QC/HOXA9/CEACAM1/HMGB2/ETS1	29
BP	GO:0048846	axon extension involved in axon guidance	13/626	37/18723	9.81929e-11	1.78958e-09	1.04505e-09	CXCL12/VEGFA/SEMA3C/SEMA3E/SEMA3G/SEMA4C/SEMA4F/SEMA5B/SEMA6D/SEMA7A/PLXNA3/SLIT3/WNT3A	13
BP	GO:1902284	neuron projection extension involved in neuron projection guidance	13/626	37/18723	9.81929e-11	1.78958e-09	1.04505e-09	CXCL12/VEGFA/SEMA3C/SEMA3E/SEMA3G/SEMA4C/SEMA4F/SEMA5B/SEMA6D/SEMA7A/PLXNA3/SLIT3/WNT3A	13
BP	GO:0040013	negative regulation of locomotion	41/626	391/18723	9.90646e-11	1.79861e-09	1.05032e-09	CXCL12/CXCL13/TGFB1/APOD/ADIPOQ/BST2/DLL4/CCL28/CCL2/CCL25/PPARG/MIF/IFITM1/SEMA3C/SEMA3E/SEMA3G/SEMA4C/SEMA4F/SEMA5B/SEMA6D/SEMA7A/CX3CR1/PLXNA3/PLXNB3/ROBO2/GNRH1/GREM1/IL24/JAG1/NRG1/PTN/SLURP1/STC1/ACVR1C/IL27RA/PPARGC1A/DUSP1/WNT3A/SERPINE1/GJA1/SLAMF8	41
BP	GO:0048608	reproductive structure development	43/626	424/18723	1.00214e-10	1.80719e-09	1.05533e-09	ICAM1/RBP4/TNFSF10/VEGFA/PTX3/PTGS2/PDGFRB/PPARG/FGF10/TNC/ROBO2/ADM/AMH/CSF2/GNRH1/INHA/INHBA/LHB/PDGFB/PTN/RETN/SPP1/STC1/STC2/VGF/AR/BMPR1B/EPOR/NR5A1/TGFBR1/SLIT3/ROR2/MME/HIF1A/WNT2B/AXL/GATA4/TP63/GJA1/HOXA9/HMGB2/GLI1/ANXA1	43
BP	GO:0071900	regulation of protein serine/threonine kinase activity	39/626	359/18723	1.00294e-10	1.80719e-09	1.05533e-09	IFNG/TGFB1/IL1B/LTF/ADIPOQ/VEGFA/TNFAIP3/TNFSF11/PDGFRB/AGER/PPARG/EDN3/AGT/BMP2/DKK1/EGF/FGF18/IL34/NTF3/PDGFA/PDGFB/PDGFD/BMPR1B/EGFR/TNFRSF11A/ROR2/TRAF2/TLR6/CCNA2/UCHL1/DUSP1/LRRK2/CDKN2A/KAT2B/CAV1/TRIB3/MST1R/PLK1/HERC5	39
BP	GO:0001667	ameboidal-type cell migration	46/626	475/18723	1.03779e-10	1.86296e-09	1.0879e-09	IFNG/CXCL13/LCN2/TGFB1/MMP9/PML/VEGFA/DLL4/PTGS2/PPARG/PIK3CD/AKT3/EDN3/FGF10/SEMA3C/SEMA3E/SEMA3G/SEMA4C/SEMA4F/SEMA5B/SEMA6D/SEMA7A/EDNRB/PLXND1/AGT/EGF/FGF18/FGF7/GREM1/PDGFB/PTN/SCG2/STC1/VEGFC/ACVR1C/MET/NR2E1/NR4A1/PLCG1/TGFBR1/HIF1A/ITGA3/GJA1/CEACAM1/ETS1/ANXA1	46
BP	GO:0010720	positive regulation of cell development	35/626	298/18723	1.10397e-10	1.97433e-09	1.15293e-09	IFNG/LTA/CXCL12/TGFB1/IL1B/ADIPOQ/VEGFA/MAPT/TNFSF11/PROC/CXCR4/RAC3/SEMA7A/CX3CR1/PLXNA1/PLXNA3/PLXNB3/PLXND1/ROBO2/BMP2/CSPG5/IL34/MDK/NGF/PTN/VEGFC/EGFR/GPER1/MME/HIF1A/PRKDC/E2F1/CLEC7A/WNT3A/TRPV2	35
BP	GO:0002483	antigen processing and presentation of endogenous peptide antigen	10/626	19/18723	1.14438e-10	2.03896e-09	1.19068e-09	AZGP1/HLA-A/HLA-B/HLA-C/HLA-F/HLA-G/HLA-H/TAP1/TAP2/TAPBP	10
BP	GO:0070997	neuron death	39/626	361/18723	1.18433e-10	2.10211e-09	1.22755e-09	HLA-F/IFNG/LCN2/F2R/MAPT/CCL5/CCL2/CCL3/FOS/CX3CR1/DKK1/EPO/GDF5/MDK/NGF/NTF3/TGFB3/UCN/CNTFR/NR4A3/ITGB2/BID/TRAF2/PPARGC1A/HIF1A/TLR6/AXL/WNT3A/TRPM2/LRRK2/FADD/TREM2/C1QA/TP63/NLRP1/ITGAM/SIAH1/EGR1/DDIT3	39
BP	GO:0051960	regulation of nervous system development	44/626	443/18723	1.18863e-10	2.10211e-09	1.22755e-09	IFNG/LTA/CXCL12/TGFB1/IL1B/VEGFA/MAPT/DLL4/CCL11/CXCR4/SEMA3C/SEMA3E/SEMA3G/SEMA4C/SEMA4F/SEMA5B/SEMA6D/SEMA7A/TYMP/CX3CR1/PLXNA1/PLXNA3/PLXNB3/PLXND1/ROBO2/BMP2/IL34/MDK/NGF/OXT/PTN/SPP1/VEGFC/EGFR/GPER1/NR2E1/MME/HIF1A/ITGAX/E2F1/WNT3A/TREM2/HMGB2/TRPV2	44
BP	GO:0061458	reproductive system development	43/626	427/18723	1.25526e-10	2.21176e-09	1.29158e-09	ICAM1/RBP4/TNFSF10/VEGFA/PTX3/PTGS2/PDGFRB/PPARG/FGF10/TNC/ROBO2/ADM/AMH/CSF2/GNRH1/INHA/INHBA/LHB/PDGFB/PTN/RETN/SPP1/STC1/STC2/VGF/AR/BMPR1B/EPOR/NR5A1/TGFBR1/SLIT3/ROR2/MME/HIF1A/WNT2B/AXL/GATA4/TP63/GJA1/HOXA9/HMGB2/GLI1/ANXA1	43
BP	GO:0048002	antigen processing and presentation of peptide antigen	16/626	62/18723	1.32111e-10	2.31923e-09	1.35434e-09	AZGP1/CTSL/FCER1G/HLA-A/HLA-B/HLA-C/HLA-DOB/HLA-F/HLA-G/HLA-H/TAP1/TAP2/TAPBP/IFI30/SLC11A1/TREM2	16
BP	GO:2000106	regulation of leukocyte apoptotic process	18/626	81/18723	1.37089e-10	2.39781e-09	1.40023e-09	CXCL12/IDO1/CCL5/IRF7/IL7R/PDCD1/CCR7/PIK3CD/CXCR2/HIF1A/AXL/JAK3/CDKN2A/FADD/RAG1/CD274/CD27/ANXA1	18
BP	GO:0050927	positive regulation of positive chemotaxis	11/626	25/18723	1.55736e-10	2.71401e-09	1.58488e-09	CXCL8/CXCL12/VEGFA/AGER/FGF10/ARTN/VEGFD/NTF3/PGF/SCG2/VEGFC	11
BP	GO:0050919	negative chemotaxis	14/626	46/18723	1.68669e-10	2.9287e-09	1.71025e-09	ITGAV/SEMA3C/SEMA3E/SEMA3G/SEMA4C/SEMA4F/SEMA5B/SEMA6D/SEMA7A/PLXNA3/ROBO2/NRG1/PDGFA/SLIT3	14
BP	GO:0002286	T cell activation involved in immune response	21/626	114/18723	1.71389e-10	2.95925e-09	1.72809e-09	FCER1G/ICAM1/IFNG/RELB/IFNL1/IL27/SLC11A1/TNFSF4/CD86/IFNE/IFNK/MDK/TNFSF18/IL12RB1/RORC/HAVCR2/RIPK2/IRF4/JAK3/CEACAM1/ANXA1	21
BP	GO:0002704	negative regulation of leukocyte mediated immunity	16/626	63/18723	1.71667e-10	2.95925e-09	1.72809e-09	HLA-A/HLA-B/HLA-F/HLA-G/KIR2DL4/KLRC1/KLRD1/XCL1/BST2/IL7R/CX3CR1/ARG1/HAVCR2/JAK3/C4BPA/CEACAM1	16
BP	GO:0046634	regulation of alpha-beta T cell activation	20/626	104/18723	2.08606e-10	3.58307e-09	2.09238e-09	HLA-A/IFNG/XCL1/SOCS1/IL27/AGER/TNFSF4/CD86/IL12A/TNFSF18/IL12RB1/ZAP70/CBLB/ZBTB16/RIPK2/IRF4/JAK3/CD274/RUNX3/ANXA1	20
BP	GO:0048841	regulation of axon extension involved in axon guidance	12/626	32/18723	2.15155e-10	3.68231e-09	2.15033e-09	CXCL12/VEGFA/SEMA3C/SEMA3E/SEMA3G/SEMA4C/SEMA4F/SEMA5B/SEMA6D/SEMA7A/PLXNA3/WNT3A	12
BP	GO:0048247	lymphocyte chemotaxis	16/626	64/18723	2.21888e-10	3.78398e-09	2.2097e-09	CXCL10/CXCL11/CXCL13/XCL1/CCL20/CCL5/CCL14/CCL26/CCL2/CCL7/CCL3/CCL11/CCL23/CCL25/PIK3CD/CXCR3	16
BP	GO:0050926	regulation of positive chemotaxis	11/626	26/18723	2.61829e-10	4.44923e-09	2.59818e-09	CXCL8/CXCL12/VEGFA/AGER/FGF10/ARTN/VEGFD/NTF3/PGF/SCG2/VEGFC	11
BP	GO:1903038	negative regulation of leukocyte cell-cell adhesion	23/626	141/18723	2.96688e-10	5.0237e-09	2.93365e-09	HLA-G/CXCL12/XCL1/IFNL1/SOCS1/CCL28/TNFSF4/CCL25/CD86/GNRH1/MDK/TNFSF18/IL2RA/CTLA4/CBLB/ARG1/HAVCR2/JAK3/CD274/PDCD1LG2/RUNX3/CEACAM1/ANXA1	23
BP	GO:0019882	antigen processing and presentation	20/626	106/18723	2.98368e-10	5.03429e-09	2.93984e-09	AZGP1/CTSL/FCER1G/HLA-A/HLA-B/HLA-C/HLA-DOB/HLA-F/HLA-G/HLA-H/ICAM1/RELB/TAP1/TAP2/TAPBP/IFI30/SLC11A1/CCR7/TREM2/RFTN1	20
BP	GO:0071526	semaphorin-plexin signaling pathway	13/626	40/18723	3.02398e-10	5.08434e-09	2.96906e-09	SEMA3C/SEMA3E/SEMA3G/SEMA4C/SEMA4F/SEMA5B/SEMA6D/SEMA7A/PLXNA1/PLXNA3/PLXNB3/PLXND1/MET	13
BP	GO:0015833	peptide transport	32/626	264/18723	3.13435e-10	5.25141e-09	3.06662e-09	IFNG/TAP1/TAP2/TAPBP/S100A8/IL1B/RBP4/TFR2/CCL5/TNFSF11/ABCC4/EDN3/APLN/BMP8A/FAM3B/FAM3D/GRP/IL1RN/UCN/VGF/VIP/ACVR1C/EGFR/GPER1/HIF1A/ABCA1/CFTR/TRPM2/ABCG1/GJA1/ANXA1/FOXA2	32
BP	GO:0022612	gland morphogenesis	21/626	118/18723	3.34928e-10	5.59189e-09	3.26545e-09	TGFB1/PML/TNFAIP3/CCL11/FGF10/SEMA3C/TNC/PLXNA1/PLXND1/FGF7/MDK/PDGFA/PTN/TGFB3/AR/ARG1/WNT3A/TP63/CAV1/CEACAM1/GLI1	21
BP	GO:0060760	positive regulation of response to cytokine stimulus	15/626	57/18723	3.70928e-10	6.17137e-09	3.60385e-09	MMP12/DDX58/IRF3/IFIH1/IRF7/CXCR4/TRAF2/NLRC5/HIF1A/RIPK2/AXL/ZBP1/CD300LF/FADD/TREM2	15
BP	GO:0150146	cell junction disassembly	10/626	21/18723	4.11236e-10	6.81823e-09	3.98159e-09	PIK3R1/CX3CR1/DKK1/TGFB3/TGFBR1/TREM2/C1QC/C1QB/C1QA/ITGAM	10
BP	GO:0052547	regulation of peptidase activity	44/626	461/18723	4.26464e-10	7.04625e-09	4.11474e-09	SLPI/S100A9/S100A8/WFDC2/MMP9/LTF/PI15/PML/TNFSF10/VEGFA/F2R/MAPT/BST2/SPINK5/CLDN4/PTGS2/BIRC5/AGER/PPARG/PLAUR/AGT/NGF/ACVR1C/GPER1/NR4A1/LCK/BID/PAK2/AIM2/WFDC12/RIPK2/NLRP6/CLEC7A/WNT3A/FADD/SERPINE1/RAG1/TP63/MEFV/NLRP1/CAV1/CD27/IFI6/NLRP7	44
BP	GO:0032481	positive regulation of type I interferon production	15/626	58/18723	4.85056e-10	7.9867e-09	4.66394e-09	MMP12/DDX58/IRF3/IFIH1/STAT1/ISG15/DHX58/TLR8/IRF7/OAS1/OAS3/RIPK2/TRIM15/OAS2/HMGB2	15
BP	GO:0007259	receptor signaling pathway via JAK-STAT	25/626	170/18723	4.88428e-10	8.01459e-09	4.68022e-09	IFNG/IFNL1/STAT1/SOCS1/IL15/F2R/CCL5/CCL2/AGT/CSF2/EGF/EPO/IFNE/IFNK/IL12A/IL24/OSM/TNFSF18/IL22RA2/IL31RA/TNFRSF18/STAT2/JAK3/CAV1/STAT4	25
BP	GO:0050878	regulation of body fluid levels	39/626	379/18723	4.98714e-10	8.15534e-09	4.76241e-09	FCER1G/PROCR/PLAU/BPIFA1/VEGFA/F2R/CLDN4/PROC/VAV2/FGF10/EDNRB/PLAUR/ADM/APLN/BTC/OXT/PDGFA/PDGFB/UCN/VIP/EGFR/MET/LCK/FLG/HIF1A/AXL/CFTR/NLRP6/WNT3A/SERPINE1/AQP3/TP63/CAV1/GJA1/OAS2/F2RL2/F2RL3/CEACAM1/FOXA2	39
BP	GO:0019216	regulation of lipid metabolic process	36/626	331/18723	5.17333e-10	8.43095e-09	4.92336e-09	IFNG/TGFB1/IL1B/FABP3/APOD/ADIPOQ/PTGS2/PDGFRB/CCR7/PPARG/VAV2/CD19/FPR2/ADM/AGT/BMP2/FGF19/PDGFA/PDGFB/AGTR1/FGFR4/GPER1/NR4A3/NR5A1/RORC/CDK4/PDK1/SPHK1/PPARGC1A/TREM2/ABCG1/CAV1/TRIB3/EGR1/CEACAM1/ANXA1	36
BP	GO:0042886	amide transport	34/626	301/18723	5.81799e-10	9.44929e-09	5.51803e-09	IFNG/TAP1/TAP2/TAPBP/S100A8/IL1B/RBP4/TFR2/CCL5/TNFSF11/ABCC4/AQP9/EDN3/APLN/BMP8A/FAM3B/FAM3D/GRP/IL1RN/UCN/VGF/VIP/ACVR1C/EGFR/GPER1/HIF1A/ABCA1/CFTR/TRPM2/AQP3/ABCG1/GJA1/ANXA1/FOXA2	34
BP	GO:0032611	interleukin-1 beta production	20/626	110/18723	5.94901e-10	9.59681e-09	5.60417e-09	IFNG/ORM2/PML/TNFAIP3/F2R/TLR8/AGER/CCR7/CCL3/CX3CR1/SPHK1/AIM2/TLR6/RIPK2/CLEC7A/TREM2/MEFV/NLRP1/EGR1/NLRP7	20
BP	GO:0032651	regulation of interleukin-1 beta production	20/626	110/18723	5.94901e-10	9.59681e-09	5.60417e-09	IFNG/ORM2/PML/TNFAIP3/F2R/TLR8/AGER/CCR7/CCL3/CX3CR1/SPHK1/AIM2/TLR6/RIPK2/CLEC7A/TREM2/MEFV/NLRP1/EGR1/NLRP7	20
BP	GO:0032602	chemokine production	19/626	99/18723	6.13263e-10	9.85969e-09	5.75769e-09	IFNG/IL1B/APOD/ADIPOQ/EIF2AK2/OAS1/AGER/TNFSF4/ACKR1/IL33/OAS3/TREM1/HAVCR2/HIF1A/RIPK2/CLEC7A/TREM2/MEFV/EGR1	19
BP	GO:0002221	pattern recognition receptor signaling pathway	25/626	172/18723	6.2865e-10	1.00732e-08	5.88235e-09	S100A14/DDX58/IRF3/LTF/BPIFB1/OASL/IFIH1/DHX58/TNFAIP3/TLR8/IRF7/RSAD2/OAS1/CLEC4E/OAS3/HAVCR2/TLR6/RIPK2/IRF4/TRIM15/NLRP6/CD300LF/TREM2/CAV1/RFTN1	25
BP	GO:0051928	positive regulation of calcium ion transport	21/626	122/18723	6.35754e-10	1.01529e-08	5.92893e-09	HSPA2/CXCL10/CXCL9/CXCL11/CXCL12/XCL1/S100A1/F2R/CCL5/PDGFRB/CCL2/CCL3/CD19/PDGFB/STC1/UCN/GPER1/PLCG1/CAV1/F2RL3/TRPV2	21
BP	GO:0048872	homeostasis of number of cells	32/626	272/18723	6.72916e-10	1.07106e-08	6.25457e-09	STAT1/VEGFA/ISG15/TNFAIP3/F2R/PLA2G2A/ADAR/IL7R/CCR7/RAC3/CARD11/PIK3CD/AKT3/CX3CR1/CXCR2/EPO/INHA/INHBA/TNFSF13B/IL2RA/TGFBR3/HIF1A/PRKDC/AXL/JAK3/FANCC/FADD/RAG1/CDK6/HMGB2/ETS1/ANXA1	32
BP	GO:0031342	negative regulation of cell killing	11/626	28/18723	6.84656e-10	1.08612e-08	6.34256e-09	HLA-A/HLA-B/HLA-F/HLA-G/KIR2DL4/KLRC1/KLRD1/IL7R/CX3CR1/HAVCR2/CEACAM1	11
BP	GO:0071902	positive regulation of protein serine/threonine kinase activity	27/626	200/18723	7.05038e-10	1.11399e-08	6.50528e-09	IFNG/TGFB1/IL1B/LTF/ADIPOQ/VEGFA/TNFSF11/PDGFRB/AGER/EDN3/BMP2/DKK1/EGF/FGF18/IL34/NTF3/PDGFA/PDGFB/PDGFD/BMPR1B/EGFR/TNFRSF11A/ROR2/TRAF2/TLR6/LRRK2/MST1R	27
BP	GO:0051651	maintenance of location in cell	28/626	214/18723	7.06887e-10	1.11399e-08	6.50528e-09	PDIA2/CXCL10/CXCL9/CXCL11/XCL1/TMSB10/LCN2/S100A9/S100A8/TMSB15A/PML/F2R/NOS1/CCR7/CCL3/CD19/GPER1/NR5A1/LCK/PLCG1/HSP90B1/TRPM2/CAV1/CCDC88A/GJA1/ITPR3/F2RL3/DDIT3	28
BP	GO:0048732	gland development	42/626	436/18723	8.13828e-10	1.2783e-08	7.46479e-09	TGFB1/PML/VEGFA/TNFAIP3/TNFSF11/CCL11/FGF10/SEMA3C/TNC/PLXNA1/PLXND1/APLN/BMP2/EGF/FGF7/MDK/NRG1/PDGFA/PTN/TGFB3/AR/EGFR/MET/NR5A1/RXFP1/TGFBR3/TNFRSF11A/TGFBR1/ARG1/HIF1A/PRKDC/WNT3A/FADD/RAG1/TP63/CAV1/OAS2/HOXA9/CEACAM1/GLI1/ETS1/ANXA1	42
BP	GO:0042088	T-helper 1 type immune response	13/626	43/18723	8.38085e-10	1.31208e-08	7.66208e-09	RELB/XCL1/IL1B/IL27/SLC11A1/TNFSF4/IL12RB1/IL27RA/HAVCR2/RIPK2/JAK3/NLRP10/ANXA1	13
BP	GO:0043270	positive regulation of ion transport	32/626	275/18723	8.88881e-10	1.38706e-08	8.09992e-09	HSPA2/IFNG/CXCL10/CXCL9/CXCL11/CXCL12/XCL1/LCN2/S100A1/IL1B/F2R/CCL5/TNFSF11/PDGFRB/NOS1/CCL2/CCL3/CD19/EDN3/AGT/OXT/PDGFB/STC1/UCN/GPER1/TNFRSF11A/PLCG1/CFTR/TREM2/CAV1/F2RL3/TRPV2	32
BP	GO:0048145	regulation of fibroblast proliferation	17/626	80/18723	9.39194e-10	1.4608e-08	8.53051e-09	LTA/IFI30/PML/PDGFRB/MIF/FGF10/AGT/BTC/PDGFA/PDGFB/PDGFD/CDK4/SPHK1/CCNA2/PRKDC/E2F1/CDK6	17
BP	GO:0071347	cellular response to interleukin-1	20/626	113/18723	9.77315e-10	1.51516e-08	8.84794e-09	ICAM1/CXCL8/XCL1/LCN2/IL1B/CCL20/CCL5/CCL14/CCL26/CCL2/CCL7/CCL3/CCL11/CCL23/CCL25/IL1RN/HIF1A/ZBP1/EGR1/NLRP7	20
BP	GO:0007568	aging	36/626	339/18723	9.97829e-10	1.54195e-08	9.00442e-09	HLA-G/ICAM1/KIR2DL4/NOX4/APOD/PML/IL15/MPO/PTGS2/PDGFRB/AGER/CCL11/MIF/FOS/AKT3/EDNRB/ADM/AGT/AMH/DKK1/EPO/GNRH1/RETN/TGFB3/NR5A1/MME/ARG1/PPARGC1A/PRKDC/LRRK2/CDKN2A/SERPINE1/CDK6/C1QA/TP63/BCL2A1	36
BP	GO:0035710	CD4-positive, alpha-beta T cell activation	19/626	102/18723	1.04357e-09	1.60744e-08	9.38684e-09	CTSL/IFNG/RELB/XCL1/SOCS1/IL27/RSAD2/AGER/TNFSF4/CD86/TNFSF18/IL12RB1/RORC/RIPK2/IRF4/JAK3/CD274/RUNX3/ANXA1	19
BP	GO:0048144	fibroblast proliferation	17/626	81/18723	1.15225e-09	1.76913e-08	1.03311e-08	LTA/IFI30/PML/PDGFRB/MIF/FGF10/AGT/BTC/PDGFA/PDGFB/PDGFD/CDK4/SPHK1/CCNA2/PRKDC/E2F1/CDK6	17
BP	GO:0060395	SMAD protein signal transduction	17/626	82/18723	1.40908e-09	2.15653e-08	1.25933e-08	TGFB1/PPARG/FOS/BMP2/BMP3/BMP8A/BMP8B/GDF10/GDF11/GDF5/GDF6/INHA/INHBA/INHBE/TGFB3/TGFBR1/ROR2	17
BP	GO:0048511	rhythmic process	33/626	298/18723	1.73907e-09	2.64858e-08	1.54667e-08	RELB/PTGDS/PML/ADIPOQ/CLDN4/PTX3/PPARG/ROBO2/AMH/CSF2/GNRH1/INHBA/MDK/PTN/RETN/TGFB3/ADRB1/BMPR1B/EGFR/NR5A1/RORC/TNFRSF11A/CDK4/SLIT3/DTL/PPARGC1A/USP2/PRKDC/AXL/TRPM2/KAT2B/EGR1/ETS1	33
BP	GO:0061448	connective tissue development	30/626	252/18723	1.74168e-09	2.64858e-08	1.54667e-08	TGFB1/PDGFRB/BMP1/BMP2/BMP3/BMP8A/BMP8B/FGF18/GDF5/GDF6/GREM1/MDK/PDGFB/PDGFD/PTHLH/STC1/BMPR1B/RORC/RXFP1/CDK4/TGFBR1/ROR2/CTSK/PPARGC1A/HIF1A/ZBTB16/BGN/WNT2B/RUNX3/EGR1	30
BP	GO:0002823	negative regulation of adaptive immune response based on somatic recombination of immune receptors built from immunoglobulin superfamily domains	14/626	54/18723	1.78226e-09	2.70167e-08	1.57768e-08	HLA-F/HLA-G/KLRC1/KLRD1/XCL1/IL7R/TNFSF4/TNFSF18/IL27RA/ARG1/HAVCR2/JAK3/C4BPA/CEACAM1	14
BP	GO:0031649	heat generation	9/626	18/18723	1.83122e-09	2.75838e-08	1.61079e-08	IL1B/TNFSF11/IL1A/PTGS2/EDNRB/APLN/ADRB1/PTGER3/TNFRSF11A	9
BP	GO:0045953	negative regulation of natural killer cell mediated cytotoxicity	9/626	18/18723	1.83122e-09	2.75838e-08	1.61079e-08	HLA-A/HLA-B/HLA-F/HLA-G/KIR2DL4/KLRC1/KLRD1/HAVCR2/CEACAM1	9
BP	GO:0052548	regulation of endopeptidase activity	41/626	432/18723	2.02088e-09	3.0345e-08	1.77204e-08	SLPI/S100A9/S100A8/WFDC2/MMP9/LTF/PML/TNFSF10/VEGFA/F2R/MAPT/BST2/SPINK5/PTGS2/BIRC5/AGER/PPARG/PLAUR/AGT/NGF/ACVR1C/GPER1/NR4A1/LCK/BID/PAK2/AIM2/WFDC12/RIPK2/NLRP6/CLEC7A/WNT3A/FADD/SERPINE1/RAG1/TP63/MEFV/NLRP1/CD27/IFI6/NLRP7	41
BP	GO:0042116	macrophage activation	19/626	106/18723	2.05569e-09	3.0771e-08	1.79691e-08	IFNG/MAPT/SLC11A1/AGER/CCL3/MIF/CX3CR1/FPR2/CSF2/IL33/IL31RA/ITGB2/SPHK1/HAVCR2/TLR6/LRRK2/TREM2/C1QA/ITGAM	19
BP	GO:0010742	macrophage derived foam cell differentiation	12/626	38/18723	2.14645e-09	3.16789e-08	1.84993e-08	TGFB1/ADIPOQ/STAT1/ITGAV/PLA2G2A/MSR1/PPARG/AGT/CSF2/AGTR1/ABCA1/ABCG1	12
BP	GO:0090077	foam cell differentiation	12/626	38/18723	2.14645e-09	3.16789e-08	1.84993e-08	TGFB1/ADIPOQ/STAT1/ITGAV/PLA2G2A/MSR1/PPARG/AGT/CSF2/AGTR1/ABCA1/ABCG1	12
BP	GO:0071346	cellular response to interferon-gamma	20/626	118/18723	2.15373e-09	3.16789e-08	1.84993e-08	ICAM1/IFNG/XCL1/STAT1/CCL20/SOCS1/CCL5/CCL14/CCL26/CCL2/CCL7/CCL3/CCL11/CCL23/CCL25/PPARG/HCK/IL12RB1/ARG1/NLRC5	20
BP	GO:0032479	regulation of type I interferon production	18/626	95/18723	2.15616e-09	3.16789e-08	1.84993e-08	RELB/MMP12/DDX58/IRF3/IFIH1/STAT1/ISG15/DHX58/TLR8/IRF7/OAS1/OAS3/HAVCR2/RIPK2/TRIM15/TRAIP/OAS2/HMGB2	18
BP	GO:0032606	type I interferon production	18/626	95/18723	2.15616e-09	3.16789e-08	1.84993e-08	RELB/MMP12/DDX58/IRF3/IFIH1/STAT1/ISG15/DHX58/TLR8/IRF7/OAS1/OAS3/HAVCR2/RIPK2/TRIM15/TRAIP/OAS2/HMGB2	18
BP	GO:0050764	regulation of phagocytosis	18/626	95/18723	2.15616e-09	3.16789e-08	1.84993e-08	FCER1G/IFNG/IL1B/ADIPOQ/IL15/ITGAV/SLC11A1/PTX3/CCL2/HCK/FPR2/IL15RA/IL2RG/C2/SPHK1/CLEC7A/CD300LF/TREM2	18
BP	GO:0050769	positive regulation of neurogenesis	28/626	225/18723	2.23796e-09	3.278e-08	1.91423e-08	IFNG/LTA/CXCL12/TGFB1/IL1B/VEGFA/MAPT/CXCR4/SEMA7A/CX3CR1/PLXNA1/PLXNA3/PLXNB3/PLXND1/ROBO2/BMP2/IL34/MDK/NGF/PTN/VEGFC/EGFR/GPER1/MME/HIF1A/E2F1/WNT3A/TRPV2	28
BP	GO:0051924	regulation of calcium ion transport	30/626	255/18723	2.31105e-09	3.3747e-08	1.9707e-08	HSPA2/ICAM1/CXCL10/CXCL9/CXCL11/CXCL12/XCL1/S100A1/PML/F2R/CCL5/PTGS2/PDGFRB/NOS1/CCL2/CCL3/CXCR4/CD19/AGT/EGF/EPO/PDGFB/STC1/UCN/GPER1/PLCG1/CAV1/GJA1/F2RL3/TRPV2	30
BP	GO:1905517	macrophage migration	14/626	55/18723	2.31813e-09	3.37472e-08	1.97071e-08	CCL5/CCL2/CCL3/MIF/CXCL17/CX3CR1/EDNRB/IL34/MDK/TNFSF18/ROR2/TRIM55/TREM2/SLAMF8	14
BP	GO:1901214	regulation of neuron death	34/626	319/18723	2.66758e-09	3.87164e-08	2.26089e-08	HLA-F/IFNG/LCN2/F2R/MAPT/CCL5/CCL2/CCL3/FOS/CX3CR1/DKK1/EPO/GDF5/MDK/NGF/NTF3/TGFB3/UCN/CNTFR/NR4A3/ITGB2/TRAF2/PPARGC1A/HIF1A/TLR6/AXL/WNT3A/TRPM2/LRRK2/TREM2/C1QA/ITGAM/EGR1/DDIT3	34
BP	GO:1905330	regulation of morphogenesis of an epithelium	15/626	65/18723	2.72181e-09	3.93837e-08	2.29986e-08	CXCL10/LCN2/VEGFA/PIK3CD/FGF10/AGT/EGF/FGF7/GREM1/MDK/PDGFA/AR/WNT2B/ITGAX/GJA1	15
BP	GO:0001774	microglial cell activation	13/626	47/18723	2.84998e-09	4.11137e-08	2.40089e-08	IFNG/MAPT/AGER/CCL3/CX3CR1/FPR2/ITGB2/SPHK1/TLR6/LRRK2/TREM2/C1QA/ITGAM	13
BP	GO:0002711	positive regulation of T cell mediated immunity	14/626	56/18723	2.99687e-09	4.28445e-08	2.50196e-08	AZGP1/HLA-A/HLA-B/HLA-F/HLA-G/HLA-H/XCL1/IL1B/RSAD2/TNFSF4/IL12A/IL12RB1/TRAF2/FADD	14
BP	GO:0032608	interferon-beta production	14/626	56/18723	2.99687e-09	4.28445e-08	2.50196e-08	RELB/DDX58/IRF3/IFIH1/ISG15/DHX58/TLR8/IRF7/OAS1/OAS3/RIPK2/TRAIP/OAS2/HMGB2	14
BP	GO:0032648	regulation of interferon-beta production	14/626	56/18723	2.99687e-09	4.28445e-08	2.50196e-08	RELB/DDX58/IRF3/IFIH1/ISG15/DHX58/TLR8/IRF7/OAS1/OAS3/RIPK2/TRAIP/OAS2/HMGB2	14
BP	GO:0032728	positive regulation of interferon-beta production	12/626	39/18723	3.00687e-09	4.28591e-08	2.50281e-08	DDX58/IRF3/IFIH1/ISG15/DHX58/TLR8/IRF7/OAS1/OAS3/RIPK2/OAS2/HMGB2	12
BP	GO:0001655	urogenital system development	35/626	338/18723	3.3316e-09	4.73464e-08	2.76485e-08	MMP9/RBP4/ADIPOQ/STAT1/VEGFA/PDGFRB/FGF10/TNC/CXCR2/PLXND1/ROBO2/AGT/AMH/BMP2/GDF6/GREM1/JAG1/PDGFA/PDGFB/PDGFD/AGTR1/AR/LGR5/TGFBR1/MME/ZBTB16/WNT2B/LRRK2/FADD/KCNJ8/TP63/ITGA3/EGR1/GLI1/ANXA1	35
BP	GO:0044403	biological process involved in symbiotic interaction	32/626	290/18723	3.35827e-09	4.75839e-08	2.77872e-08	CTSL/ICAM1/CXCL8/PGLYRP1/PGLYRP2/LTF/BPIFA1/CTSG/PML/TFRC/CCL5/ITGAV/PTX3/CCL3/CXCR4/CD86/IFITM1/CX3CR1/AGTR1/EGFR/TNFRSF4/ARG1/IFI27/LGALS1/TREM1/IFITM3/IFIT1/TRIM15/AXL/NLRP6/CAV1/SIGLEC1	32
BP	GO:0002716	negative regulation of natural killer cell mediated immunity	9/626	19/18723	3.37632e-09	4.7698e-08	2.78539e-08	HLA-A/HLA-B/HLA-F/HLA-G/KIR2DL4/KLRC1/KLRD1/HAVCR2/CEACAM1	9
BP	GO:0032642	regulation of chemokine production	18/626	98/18723	3.63534e-09	5.12057e-08	2.99022e-08	IFNG/IL1B/APOD/ADIPOQ/EIF2AK2/OAS1/AGER/TNFSF4/ACKR1/IL33/OAS3/HAVCR2/HIF1A/RIPK2/CLEC7A/TREM2/MEFV/EGR1	18
BP	GO:0060485	mesenchyme development	32/626	291/18723	3.65652e-09	5.13525e-08	2.9988e-08	TGFB1/IL1B/STAT1/PDGFRB/ACTA1/EDN3/FGF10/SEMA3C/SEMA3E/SEMA3G/SEMA4C/SEMA4F/SEMA5B/SEMA6D/SEMA7A/EDNRA/EDNRB/ROBO2/AMH/BMP2/GREM1/JAG1/MDK/NRG1/TGFB3/IL17RD/TGFBR3/TGFBR1/HIF1A/WNT3A/GATA4/FOXA2	32
BP	GO:0050868	negative regulation of T cell activation	20/626	122/18723	3.92861e-09	5.50121e-08	3.2125e-08	HLA-G/XCL1/IFNL1/SOCS1/TNFSF4/CD86/GNRH1/MDK/TNFSF18/IL2RA/CTLA4/CBLB/ARG1/HAVCR2/JAK3/CD274/PDCD1LG2/RUNX3/CEACAM1/ANXA1	20
BP	GO:2000514	regulation of CD4-positive, alpha-beta T cell activation	15/626	67/18723	4.26589e-09	5.95603e-08	3.4781e-08	IFNG/XCL1/SOCS1/IL27/AGER/TNFSF4/CD86/TNFSF18/IL12RB1/RIPK2/IRF4/JAK3/CD274/RUNX3/ANXA1	15
BP	GO:0006953	acute-phase response	13/626	49/18723	5.00251e-09	6.96413e-08	4.06679e-08	LCN2/IL1B/ORM2/TFR2/TNFSF11/IL1A/PTGS2/IL22/EDNRB/EPO/PTGER3/TNFRSF11A/HP	13
BP	GO:0051781	positive regulation of cell division	17/626	89/18723	5.30133e-09	7.34534e-08	4.2894e-08	TGFB1/IL1B/VEGFA/IL1A/BTC/FGF5/FGF7/VEGFD/MDK/OSM/PDGFA/PDGFB/PDGFD/PGF/PTN/TGFB3/VEGFC	17
BP	GO:0019883	antigen processing and presentation of endogenous antigen	10/626	26/18723	5.32248e-09	7.34534e-08	4.2894e-08	AZGP1/HLA-A/HLA-B/HLA-C/HLA-F/HLA-G/HLA-H/TAP1/TAP2/TAPBP	10
BP	GO:0048843	negative regulation of axon extension involved in axon guidance	10/626	26/18723	5.32248e-09	7.34534e-08	4.2894e-08	SEMA3C/SEMA3E/SEMA3G/SEMA4C/SEMA4F/SEMA5B/SEMA6D/SEMA7A/PLXNA3/WNT3A	10
BP	GO:0007249	I-kappaB kinase/NF-kappaB signaling	31/626	281/18723	5.95094e-09	8.18898e-08	4.78206e-08	RELB/IL1B/IRF3/LTF/TFRC/ADIPOQ/STAT1/TNFSF10/TNFAIP3/F2R/TLR8/BST2/TNFRSF10B/TNFSF11/CCR7/CARD11/CX3CR1/TNFRSF19/TRAF2/ROR1/LGALS1/TLR6/RIPK2/NLRP6/CLEC7A/UNC5CL/FADD/TREM2/GJA1/TRAF1/UBD	31
BP	GO:0002820	negative regulation of adaptive immune response	14/626	59/18723	6.25852e-09	8.58749e-08	5.01477e-08	HLA-F/HLA-G/KLRC1/KLRD1/XCL1/IL7R/TNFSF4/TNFSF18/IL27RA/ARG1/HAVCR2/JAK3/C4BPA/CEACAM1	14
BP	GO:0046849	bone remodeling	17/626	90/18723	6.33579e-09	8.66859e-08	5.06213e-08	TGFB1/TFRC/TNFAIP3/TNFSF11/RAC2/GDF5/GREM1/MDK/PTN/SPP1/TGFB3/EGFR/LEPR/TNFRSF11A/CTSK/GJA1/SIGLEC15	17
BP	GO:0001961	positive regulation of cytokine-mediated signaling pathway	13/626	50/18723	6.55539e-09	8.94342e-08	5.22262e-08	MMP12/IRF3/IRF7/CXCR4/TRAF2/NLRC5/HIF1A/RIPK2/AXL/ZBP1/CD300LF/FADD/TREM2	13
BP	GO:0045582	positive regulation of T cell differentiation	17/626	91/18723	7.5528e-09	1.02748e-07	6.00011e-08	HLA-G/IFNG/SOCS1/IL7R/TNFSF4/CD86/MDK/TNFSF9/IL12RB1/IL2RA/ZAP70/ZBTB16/RIPK2/RAG1/RUNX3/CD27/ANXA1	17
BP	GO:0032689	negative regulation of interferon-gamma production	12/626	42/18723	7.75573e-09	1.05209e-07	6.14382e-08	XCL1/PGLYRP1/PGLYRP2/TNFSF4/INHA/INHBA/HAVCR2/AXL/NLRP6/CD274/PDCD1LG2/DDIT3	12
BP	GO:0042063	gliogenesis	32/626	301/18723	8.36934e-09	1.13211e-07	6.61111e-08	IFNG/LTA/S100A9/S100A8/TGFB1/IL1B/MAPT/NDRG1/AGER/CCL2/CCL3/CXCR4/FGF10/CX3CR1/FPR2/BMP2/CSPG5/FGF5/IL34/MDK/NRG1/PTN/EGFR/LEPR/NR2E1/ROR2/ROR1/E2F1/TREM2/CDK6/C1QA/ANXA1	32
BP	GO:0001960	negative regulation of cytokine-mediated signaling pathway	16/626	81/18723	9.00117e-09	1.21414e-07	7.09012e-08	MMP12/ADIPOQ/ISG15/CCL5/ADAR/OAS1/PPARG/IL1RN/SLIT3/ARG1/NLRC5/OAS3/STAT2/TREM2/TRAIP/CAV1	16
BP	GO:0035455	response to interferon-alpha	9/626	21/18723	1.01165e-08	1.35692e-07	7.92389e-08	EIF2AK2/BST2/ADAR/MX2/IFITM1/IFIT3/IFITM3/AXL/IFIT2	9
BP	GO:0090026	positive regulation of monocyte chemotaxis	9/626	21/18723	1.01165e-08	1.35692e-07	7.92389e-08	CXCL10/CXCL12/S100A14/CCL5/CXCL17/CX3CR1/FPR2/TNFSF18/SERPINE1	9
BP	GO:0014002	astrocyte development	12/626	43/18723	1.04335e-08	1.39552e-07	8.14932e-08	IFNG/S100A9/S100A8/MAPT/AGER/FPR2/EGFR/ROR2/ROR1/TREM2/CDK6/C1QA	12
BP	GO:0032755	positive regulation of interleukin-6 production	17/626	93/18723	1.06537e-08	1.42099e-07	8.29807e-08	IFNG/IL1B/DDX58/IFIH1/F2R/TLR8/IL1A/AGER/TNFSF4/IL17D/IL33/UCN/TLR6/RIPK2/CLEC7A/NLRP10/SPON2	17
BP	GO:0002702	positive regulation of production of molecular mediator of immune response	19/626	117/18723	1.12947e-08	1.50229e-07	8.77283e-08	HLA-A/HLA-F/HLA-G/KIR2DL4/XCL1/TGFB1/IL1B/DDX58/RBP4/TFRC/RSAD2/TNFSF4/CD86/SEMA7A/NR4A3/TNFRSF4/TRAF2/CLEC7A/SPON2	19
BP	GO:0002790	peptide secretion	28/626	242/18723	1.14678e-08	1.52107e-07	8.8825e-08	IFNG/S100A8/IL1B/RBP4/TFR2/CCL5/TNFSF11/EDN3/APLN/BMP8A/FAM3B/FAM3D/GRP/IL1RN/UCN/VGF/VIP/ACVR1C/EGFR/GPER1/HIF1A/ABCA1/CFTR/TRPM2/ABCG1/GJA1/ANXA1/FOXA2	28
BP	GO:0043367	CD4-positive, alpha-beta T cell differentiation	16/626	83/18723	1.30205e-08	1.72224e-07	1.00573e-07	CTSL/IFNG/RELB/SOCS1/IL27/RSAD2/TNFSF4/CD86/TNFSF18/IL12RB1/RORC/RIPK2/IRF4/JAK3/RUNX3/ANXA1	16
BP	GO:0001660	fever generation	7/626	11/18723	1.32676e-08	1.74526e-07	1.01916e-07	IL1B/TNFSF11/IL1A/PTGS2/EDNRB/PTGER3/TNFRSF11A	7
BP	GO:0098883	synapse pruning	7/626	11/18723	1.32676e-08	1.74526e-07	1.01916e-07	CX3CR1/DKK1/TREM2/C1QC/C1QB/C1QA/ITGAM	7
BP	GO:0042554	superoxide anion generation	12/626	44/18723	1.39136e-08	1.8252e-07	1.06585e-07	TGFB1/NOX4/DUOX1/CYBB/NOX5/MAPT/FPR2/AGT/EGFR/ITGB2/CLEC7A/ITGAM	12
BP	GO:0002707	negative regulation of lymphocyte mediated immunity	13/626	53/18723	1.41735e-08	1.85421e-07	1.08279e-07	HLA-A/HLA-B/HLA-F/HLA-G/KIR2DL4/KLRC1/KLRD1/XCL1/IL7R/ARG1/HAVCR2/C4BPA/CEACAM1	13
BP	GO:0060338	regulation of type I interferon-mediated signaling pathway	11/626	36/18723	1.50106e-08	1.95835e-07	1.14361e-07	MMP12/IRF3/ISG15/ADAR/IRF7/OAS1/NLRC5/OAS3/STAT2/ZBP1/FADD	11
BP	GO:0098586	cellular response to virus	16/626	84/18723	1.5593e-08	2.02878e-07	1.18473e-07	CXCL10/MMP12/DDX58/IRF3/OASL/IFIH1/DHX58/CCL5/ADAR/IRF7/OAS1/IL12A/OAS3/HIF1A/TRIM15/IFI6	16
BP	GO:0002761	regulation of myeloid leukocyte differentiation	19/626	120/18723	1.73341e-08	2.2492e-07	1.31345e-07	IFNG/TGFB1/LTF/ADIPOQ/TNFSF11/IRF7/CCL3/FOS/PIK3R1/LILRB3/IL34/INHA/INHBA/ROR2/FADD/TREM2/CDK6/C1QC/CEACAM1	19
BP	GO:0033138	positive regulation of peptidyl-serine phosphorylation	18/626	108/18723	1.80225e-08	2.33218e-07	1.36191e-07	IFNG/TGFB1/TFRC/VEGFA/PTGS2/NOS1/MIF/IFNE/IFNK/IL11/NGF/NTF3/OSM/UCN/EGFR/RIPK2/WNT3A/CAV1	18
BP	GO:0002437	inflammatory response to antigenic stimulus	15/626	74/18723	1.81199e-08	2.33845e-07	1.36556e-07	ICAM1/LTA/CCR7/HCK/CYSLTR1/CXCR2/IL1F10/IL36A/IL1RN/IL2RA/IL31RA/PLCG1/NLRP6/TREM2/HMGB2	15
BP	GO:0001916	positive regulation of T cell mediated cytotoxicity	10/626	29/18723	1.83283e-08	2.35897e-07	1.37755e-07	AZGP1/HLA-A/HLA-B/HLA-F/HLA-G/HLA-H/XCL1/IL12A/IL12RB1/FADD	10
BP	GO:1905332	positive regulation of morphogenesis of an epithelium	11/626	37/18723	2.07206e-08	2.6597e-07	1.55317e-07	LCN2/VEGFA/PIK3CD/AGT/EGF/GREM1/MDK/AR/WNT2B/ITGAX/GJA1	11
BP	GO:0043122	regulation of I-kappaB kinase/NF-kappaB signaling	28/626	249/18723	2.14504e-08	2.74599e-07	1.60356e-07	IL1B/IRF3/LTF/TFRC/ADIPOQ/STAT1/TNFSF10/TNFAIP3/F2R/BST2/TNFRSF10B/TNFSF11/CCR7/CARD11/TNFRSF19/TRAF2/ROR1/LGALS1/TLR6/RIPK2/NLRP6/CLEC7A/UNC5CL/FADD/TREM2/GJA1/TRAF1/UBD	28
BP	GO:0060761	negative regulation of response to cytokine stimulus	16/626	86/18723	2.218e-08	2.83181e-07	1.65367e-07	MMP12/ADIPOQ/ISG15/CCL5/ADAR/OAS1/PPARG/IL1RN/SLIT3/ARG1/NLRC5/OAS3/STAT2/TREM2/TRAIP/CAV1	16
BP	GO:0045620	negative regulation of lymphocyte differentiation	13/626	55/18723	2.29881e-08	2.92715e-07	1.70935e-07	PGLYRP1/PGLYRP2/IFNL1/SOCS1/TNFSF4/INHA/INHBA/MDK/TNFSF18/CTLA4/JAK3/RUNX3/ANXA1	13
BP	GO:0002720	positive regulation of cytokine production involved in immune response	14/626	65/18723	2.38536e-08	3.02928e-07	1.76898e-07	HLA-A/HLA-F/HLA-G/KIR2DL4/XCL1/IL1B/DDX58/RSAD2/TNFSF4/SEMA7A/NR4A3/TRAF2/CLEC7A/SPON2	14
BP	GO:0031294	lymphocyte costimulation	12/626	46/18723	2.41452e-08	3.05008e-07	1.78113e-07	TNFSF4/CCR7/CD86/CARD11/CD320/TNFSF13B/LCK/ICOS/LGALS1/CAV1/CD274/PDCD1LG2	12
BP	GO:2000107	negative regulation of leukocyte apoptotic process	12/626	46/18723	2.41452e-08	3.05008e-07	1.78113e-07	CXCL12/CCL5/IRF7/IL7R/CCR7/CXCR2/HIF1A/AXL/JAK3/FADD/RAG1/CD27	12
BP	GO:0033209	tumor necrosis factor-mediated signaling pathway	17/626	99/18723	2.82928e-08	3.56459e-07	2.08159e-07	ADIPOQ/STAT1/TNFAIP3/TNFSF11/CD70/TNFSF13B/TNFSF18/TNFRSF11A/TNFRSF18/TNFRSF19/TNFRSF25/TNFRSF4/TRAF2/SPHK1/AIM2/TRAIP/TRAF1	17
BP	GO:0031667	response to nutrient levels	41/626	474/18723	2.90247e-08	3.64719e-07	2.12982e-07	ICAM1/LTA/CXCL10/LCN2/CYBB/ADIPOQ/STAT1/IL15/EIF2AK2/MPO/CCL28/PTGS2/PPARG/TNC/ADM/BMP8A/EPO/GAST/OXT/PTN/SPP1/STC1/STC2/UCN/UCN2/VGF/ACVR1C/ADRB1/EGFR/SSTR2/ARG1/C2/PPARGC1A/WNT2B/MAP1LC3C/ABCA1/LRRK2/GATA4/AQP3/DDIT3/FOXA2	41
BP	GO:0050766	positive regulation of phagocytosis	14/626	66/18723	2.93563e-08	3.67916e-07	2.14849e-07	FCER1G/IFNG/IL1B/IL15/SLC11A1/PTX3/CCL2/FPR2/IL15RA/IL2RG/C2/CLEC7A/CD300LF/TREM2	14
BP	GO:0000302	response to reactive oxygen species	26/626	222/18723	2.97912e-08	3.7239e-07	2.17462e-07	LCN2/MMP9/APOD/STAT1/TNFAIP3/MAPT/MPO/PDGFRB/FOS/PDGFD/EGFR/IL18RAP/MET/NR4A3/ARG1/SPHK1/PPARGC1A/HIF1A/AXL/DUSP1/TRPM2/LRRK2/HP/FANCC/ETS1/ANXA1	26
BP	GO:0007260	tyrosine phosphorylation of STAT protein	16/626	88/18723	3.12206e-08	3.89239e-07	2.27301e-07	IFNG/IFNL1/SOCS1/IL15/CCL5/CSF2/EPO/IL12A/IL24/OSM/TNFSF18/IL22RA2/IL31RA/TNFRSF18/JAK3/CAV1	16
BP	GO:0050798	activated T cell proliferation	12/626	47/18723	3.14464e-08	3.91032e-07	2.28348e-07	AGER/EPO/TNFSF9/IL12RB1/IL27RA/IL2RA/CLC/ARG1/FADD/CD274/PDCD1LG2/BTN3A1	12
BP	GO:0046632	alpha-beta T cell differentiation	18/626	112/18723	3.24086e-08	4.01951e-07	2.34724e-07	CTSL/IFNG/RELB/SOCS1/IL27/RSAD2/TNFSF4/CD86/TNFSF18/IL12RB1/RORC/ZAP70/ZBTB16/RIPK2/IRF4/JAK3/RUNX3/ANXA1	18
BP	GO:0006816	calcium ion transport	38/626	422/18723	3.28006e-08	4.05759e-07	2.36948e-07	HSPA2/ICAM1/CXCL10/CXCL9/CXCL11/CXCL12/XCL1/S100A1/PML/F2R/CCL5/ITGAV/PTGS2/PDGFRB/NOS1/CCR7/CCL2/CCL3/CXCR4/CD19/CYSLTR1/AGT/EGF/EPO/PDGFB/STC1/UCN/GPER1/LCK/PLCG1/WNT3A/TRPM2/CAV1/GJA1/ITPR3/F2RL3/TRPV2/DDIT3	38
BP	GO:0032635	interleukin-6 production	22/626	165/18723	3.36378e-08	4.13971e-07	2.41743e-07	HLA-B/IFNG/IL1B/DDX58/IFIH1/TNFAIP3/F2R/TLR8/IL1A/AGER/TNFSF4/IL17D/IL33/UCN/IL27RA/HAVCR2/TLR6/RIPK2/CLEC7A/TREM2/NLRP10/SPON2	22
BP	GO:0032675	regulation of interleukin-6 production	22/626	165/18723	3.36378e-08	4.13971e-07	2.41743e-07	HLA-B/IFNG/IL1B/DDX58/IFIH1/TNFAIP3/F2R/TLR8/IL1A/AGER/TNFSF4/IL17D/IL33/UCN/IL27RA/HAVCR2/TLR6/RIPK2/CLEC7A/TREM2/NLRP10/SPON2	22
BP	GO:1901654	response to ketone	24/626	194/18723	3.52456e-08	4.32642e-07	2.52647e-07	ICAM1/TGFB1/CYBB/CLDN4/TNFSF4/CCR7/FOS/TNC/EPO/GNRH1/OXT/PTN/SPP1/TGFB3/AR/EGFR/PTGFR/TGFBR3/CDK4/SLIT3/ARG1/CFTR/DUSP1/CAV1	24
BP	GO:2001234	negative regulation of apoptotic signaling pathway	26/626	224/18723	3.58319e-08	4.38711e-07	2.56191e-07	ICAM1/CXCL12/MMP9/IL1B/TNFAIP3/ITGAV/IL1A/PTGS2/MIF/FGF10/CX3CR1/ACKR3/PLAUR/CSF2/EPO/SCG2/AR/BID/TGFBR1/HIF1A/LRRK2/GATA4/SERPINE1/MUC1/HMGB2/IFI6	26
BP	GO:0043281	regulation of cysteine-type endopeptidase activity involved in apoptotic process	25/626	209/18723	3.60546e-08	4.40309e-07	2.57124e-07	S100A9/S100A8/MMP9/PML/TNFSF10/VEGFA/F2R/MAPT/PTGS2/BIRC5/PPARG/PLAUR/ACVR1C/GPER1/NR4A1/LCK/BID/PAK2/CLEC7A/WNT3A/RAG1/TP63/NLRP1/CD27/IFI6	25
BP	GO:0031623	receptor internalization	18/626	113/18723	3.73679e-08	4.55183e-07	2.6581e-07	FCER1G/CXCL8/TFRC/VEGFA/CXCR1/ACKR3/CXCR2/ADM/APLN/DKK1/EGF/GREM1/NTF3/ITGB2/WNT3A/ACHE/CAV1/CEACAM1	18
BP	GO:0002717	positive regulation of natural killer cell mediated immunity	10/626	31/18723	3.82016e-08	4.64154e-07	2.71048e-07	HLA-F/HLA-G/KIR2DL4/KLRC2/KLRD1/RAET1E/IL12A/IL18RAP/SH2D1B/SH2D1A	10
BP	GO:2001235	positive regulation of apoptotic signaling pathway	19/626	126/18723	3.91806e-08	4.74841e-07	2.77289e-07	S100A9/S100A8/PML/TNFSF10/AGT/INHBA/BMPR1B/GPER1/TNFRSF12A/LCK/BID/PAK2/TGFBR1/TRAF2/FADD/TP63/SIAH1/CAV1/DDIT3	19
BP	GO:0051962	positive regulation of nervous system development	29/626	272/18723	3.94463e-08	4.76851e-07	2.78463e-07	IFNG/LTA/CXCL12/TGFB1/IL1B/VEGFA/MAPT/CXCR4/SEMA7A/CX3CR1/PLXNA1/PLXNA3/PLXNB3/PLXND1/ROBO2/BMP2/IL34/MDK/NGF/OXT/PTN/VEGFC/EGFR/GPER1/MME/HIF1A/E2F1/WNT3A/TRPV2	29
BP	GO:2001238	positive regulation of extrinsic apoptotic signaling pathway	12/626	48/18723	4.06651e-08	4.90343e-07	2.86342e-07	PML/TNFSF10/AGT/INHBA/BMPR1B/GPER1/TNFRSF12A/BID/PAK2/TRAF2/FADD/CAV1	12
BP	GO:0031960	response to corticosteroid	22/626	167/18723	4.19523e-08	5.0459e-07	2.94662e-07	ICAM1/CYBB/ADIPOQ/PTGS2/IL22/FOS/ADM/EPO/GNRH1/IL1RN/MDK/OXT/STC1/UCN/EGFR/GPER1/SSTR2/SLIT3/ARG1/TRIM63/DUSP1/ANXA1	22
BP	GO:0001763	morphogenesis of a branching structure	24/626	196/18723	4.30193e-08	5.16123e-07	3.01397e-07	PML/VEGFA/DLL4/CCL11/FGF10/SEMA3C/SEMA3E/TNC/EDNRA/PLXNA1/PLXND1/ADM/AGT/BMP2/EGF/FGF7/GREM1/MDK/PDGFA/AR/MET/WNT2B/LRRK2/TP63	24
BP	GO:0046637	regulation of alpha-beta T cell differentiation	14/626	68/18723	4.39373e-08	5.25817e-07	3.07057e-07	IFNG/SOCS1/IL27/TNFSF4/CD86/TNFSF18/IL12RB1/ZAP70/ZBTB16/RIPK2/IRF4/JAK3/RUNX3/ANXA1	14
BP	GO:0061138	morphogenesis of a branching epithelium	23/626	182/18723	4.5533e-08	5.4355e-07	3.17413e-07	PML/VEGFA/DLL4/CCL11/FGF10/SEMA3C/SEMA3E/TNC/EDNRA/PLXNA1/PLXND1/ADM/AGT/BMP2/EGF/FGF7/GREM1/MDK/PDGFA/AR/MET/WNT2B/TP63	23
BP	GO:0061844	antimicrobial humoral immune response mediated by antimicrobial peptide	15/626	79/18723	4.58871e-08	5.46412e-07	3.19084e-07	CXCL14/CXCL8/CXCL10/CXCL9/CXCL11/CXCL13/CXCL2/DEFB1/S100A9/PGLYRP1/DEFB126/LTF/BPIFA1/GNLY/SPINK5	15
BP	GO:0050770	regulation of axonogenesis	21/626	154/18723	4.63561e-08	5.50623e-07	3.21543e-07	CXCL12/VEGFA/MAPT/SEMA3C/SEMA3E/SEMA3G/SEMA4C/SEMA4F/SEMA5B/SEMA6D/SEMA7A/PLXNA1/PLXNA3/PLXNB3/PLXND1/ROBO2/NGF/SPP1/PAK2/WNT3A/TRPV2	21
BP	GO:0002544	chronic inflammatory response	8/626	18/18723	4.85968e-08	5.75806e-07	3.36249e-07	LTA/CXCL13/S100A9/S100A8/TNFAIP3/CCL5/CCL11/GJA1	8
BP	GO:0032355	response to estradiol	20/626	141/18723	4.95612e-08	5.85779e-07	3.42073e-07	TGFB1/PTGS2/PDGFRB/FGF10/AGT/OXT/PTN/UCN/EGFR/ESR2/GPER1/PTGFR/SSTR2/BID/PPARGC1A/CCNA2/DUSP1/GJA1/ETS1/ANXA1	20
BP	GO:0006898	receptor-mediated endocytosis	27/626	244/18723	5.36863e-08	6.32968e-07	3.6963e-07	CTSL/FCER1G/CXCL8/TFRC/ADIPOQ/VEGFA/TFR2/ITGAV/MSR1/CXCR1/ACKR3/FPR2/CXCR2/ADM/APLN/DKK1/EGF/GREM1/NTF3/ITGB2/WNT3A/SERPINE1/ITGAM/ACHE/CAV1/SIGLEC1/CEACAM1	27
BP	GO:0010743	regulation of macrophage derived foam cell differentiation	10/626	32/18723	5.39108e-08	6.34049e-07	3.70261e-07	ADIPOQ/ITGAV/PLA2G2A/MSR1/PPARG/AGT/CSF2/AGTR1/ABCA1/ABCG1	10
BP	GO:0051048	negative regulation of secretion	22/626	171/18723	6.45584e-08	7.57411e-07	4.423e-07	HLA-F/IL1B/ADIPOQ/F2R/RSAD2/BMP8A/EGF/FAM3D/IL11/IL12A/INHA/INHBA/NMB/NRG1/OSM/OXT/UCN/ACVR1C/PTGER3/GJA1/CEACAM1/ANXA1	22
BP	GO:0002551	mast cell chemotaxis	7/626	13/18723	6.50637e-08	7.61469e-07	4.44669e-07	VEGFA/CCL11/RAC2/PIK3CD/VEGFD/PGF/VEGFC	7
BP	GO:0070231	T cell apoptotic process	12/626	50/18723	6.66553e-08	7.78189e-07	4.54433e-07	IDO1/CCL5/IL7R/PDCD1/IL2RA/CLC/HIF1A/JAK3/FADD/RAG1/CD274/CD27	12
BP	GO:0051098	regulation of binding	34/626	363/18723	6.80646e-08	7.92704e-07	4.62909e-07	IFNG/SLPI/TGFB1/MMP9/ADIPOQ/TNFSF11/AGER/CCL23/PPARG/PLAUR/PLXND1/BMP2/DKK1/EGF/GREM2/NGF/PDGFB/MET/TGFBR3/CBLB/TGFBR1/RIPK2/IRF4/IFIT1/E2F1/WNT3A/LRRK2/IFIT2/CAV1/GPSM1/TRIB3/HMGB2/PLK1/DDIT3	34
BP	GO:0019731	antibacterial humoral response	13/626	60/18723	7.01933e-08	8.15506e-07	4.76225e-07	HLA-A/SLPI/DEFB1/WFDC2/LTF/BPIFA1/CTSG/DMBT1/SPINK5/IGHM/IGKV3-20/WFDC12/SPON2	13
BP	GO:0090130	tissue migration	34/626	365/18723	7.77474e-08	9.01078e-07	5.26196e-07	IFNG/CXCL13/LCN2/TGFB1/MMP9/VEGFA/DLL4/PTGS2/ACTA1/PPARG/PIK3CD/AKT3/FGF10/PLXND1/AGT/EGF/FGF18/FGF7/GREM1/PDGFB/PTN/SCG2/STC1/VEGFC/MET/NR2E1/NR4A1/PLCG1/TGFBR1/HIF1A/ITGA3/CEACAM1/ETS1/ANXA1	34
BP	GO:0032722	positive regulation of chemokine production	14/626	71/18723	7.82446e-08	9.04644e-07	5.28278e-07	IFNG/IL1B/ADIPOQ/EIF2AK2/OAS1/AGER/TNFSF4/IL33/OAS3/HAVCR2/HIF1A/RIPK2/CLEC7A/EGR1	14
BP	GO:0043370	regulation of CD4-positive, alpha-beta T cell differentiation	12/626	51/18723	8.45396e-08	9.75064e-07	5.69401e-07	IFNG/SOCS1/IL27/TNFSF4/CD86/TNFSF18/IL12RB1/RIPK2/IRF4/JAK3/RUNX3/ANXA1	12
BP	GO:0007584	response to nutrient	22/626	174/18723	8.83947e-08	1.01707e-06	5.93932e-07	LTA/CXCL10/CYBB/ADIPOQ/STAT1/IL15/CCL28/PTGS2/PPARG/TNC/EPO/PTN/SPP1/STC1/STC2/EGFR/ARG1/C2/ABCA1/GATA4/AQP3/FOXA2	22
BP	GO:0002407	dendritic cell chemotaxis	9/626	26/18723	9.25584e-08	1.06242e-06	6.20413e-07	CCL5/CXCR1/CCR7/CXCR4/CXCR2/IL12A/TNFSF18/TRPM2/SLAMF8	9
BP	GO:0046887	positive regulation of hormone secretion	19/626	133/18723	9.52386e-08	1.09056e-06	6.36847e-07	RBP4/TFR2/TNFSF11/EDN3/APLN/GRP/INHA/INHBA/NMB/RETN/SPP1/UCN/EGFR/GPER1/HIF1A/CFTR/TRPM2/ABCG1/GJA1	19
BP	GO:0070232	regulation of T cell apoptotic process	10/626	34/18723	1.03151e-07	1.17617e-06	6.86842e-07	IDO1/CCL5/IL7R/PDCD1/HIF1A/JAK3/FADD/RAG1/CD274/CD27	10
BP	GO:0030072	peptide hormone secretion	26/626	236/18723	1.03454e-07	1.17617e-06	6.86842e-07	IFNG/IL1B/RBP4/TFR2/CCL5/TNFSF11/EDN3/APLN/BMP8A/FAM3B/FAM3D/GRP/IL1RN/UCN/VGF/VIP/ACVR1C/EGFR/GPER1/HIF1A/CFTR/TRPM2/ABCG1/GJA1/ANXA1/FOXA2	26
BP	GO:0048762	mesenchymal cell differentiation	26/626	236/18723	1.03454e-07	1.17617e-06	6.86842e-07	TGFB1/IL1B/STAT1/EDN3/FGF10/SEMA3C/SEMA3E/SEMA3G/SEMA4C/SEMA4F/SEMA5B/SEMA6D/SEMA7A/EDNRA/EDNRB/BMP2/GREM1/JAG1/MDK/NRG1/TGFB3/IL17RD/TGFBR3/TGFBR1/HIF1A/FOXA2	26
BP	GO:0032615	interleukin-12 production	13/626	62/18723	1.06147e-07	1.20107e-06	7.01382e-07	HLA-B/HLA-G/IFNG/TLR8/AGER/TNFSF4/CCR7/LTB/MDK/RIPK2/CLEC7A/JAK3/MEFV	13
BP	GO:0032655	regulation of interleukin-12 production	13/626	62/18723	1.06147e-07	1.20107e-06	7.01382e-07	HLA-B/HLA-G/IFNG/TLR8/AGER/TNFSF4/CCR7/LTB/MDK/RIPK2/CLEC7A/JAK3/MEFV	13
BP	GO:0002224	toll-like receptor signaling pathway	18/626	121/18723	1.10251e-07	1.24456e-06	7.26774e-07	S100A14/IRF3/LTF/BPIFB1/TNFAIP3/TLR8/IRF7/RSAD2/OAS1/HAVCR2/TLR6/RIPK2/IRF4/NLRP6/CD300LF/TREM2/CAV1/RFTN1	18
BP	GO:0010959	regulation of metal ion transport	36/626	406/18723	1.11475e-07	1.2554e-06	7.33109e-07	HSPA2/ICAM1/IFNG/CXCL10/CXCL9/CXCL11/CXCL12/XCL1/LCN2/S100A1/BPIFA1/PML/F2R/CCL5/PTGS2/PDGFRB/NOS1/CCL2/CCL3/CXCR4/CD19/EDN3/AGT/EGF/EPO/PDGFB/STC1/UCN/VIP/GPER1/PLCG1/TREM2/CAV1/GJA1/F2RL3/TRPV2	36
BP	GO:0045834	positive regulation of lipid metabolic process	20/626	149/18723	1.2608e-07	1.41317e-06	8.25239e-07	IFNG/TGFB1/IL1B/FABP3/ADIPOQ/PTGS2/PDGFRB/CCR7/PPARG/VAV2/CD19/FPR2/ADM/AGT/PDGFB/AGTR1/NR4A3/PPARGC1A/ABCG1/ANXA1	20
BP	GO:0031650	regulation of heat generation	7/626	14/18723	1.26371e-07	1.41317e-06	8.25239e-07	IL1B/TNFSF11/PTGS2/EDNRB/APLN/PTGER3/TNFRSF11A	7
BP	GO:0097531	mast cell migration	7/626	14/18723	1.26371e-07	1.41317e-06	8.25239e-07	VEGFA/CCL11/RAC2/PIK3CD/VEGFD/PGF/VEGFC	7
BP	GO:0007178	transmembrane receptor protein serine/threonine kinase signaling pathway	33/626	355/18723	1.26935e-07	1.41528e-06	8.26469e-07	TGFB1/HJV/PML/LTBP1/PPARG/FOS/FGF10/BMP2/BMP3/BMP8A/BMP8B/DKK1/GDF10/GDF11/GDF5/GDF6/GREM1/GREM2/INHA/INHBA/INHBE/LTBP2/TGFB3/ACVR1C/BMPR1B/IL17RD/TGFBR3/TGFBR1/ROR2/GATA4/CAV1/ITGA3/EGR1	33
BP	GO:0042509	regulation of tyrosine phosphorylation of STAT protein	15/626	85/18723	1.27153e-07	1.41528e-06	8.26469e-07	IFNG/IFNL1/SOCS1/IL15/CCL5/CSF2/EPO/IL12A/IL24/OSM/TNFSF18/IL22RA2/IL31RA/TNFRSF18/CAV1	15
BP	GO:0032930	positive regulation of superoxide anion generation	8/626	20/18723	1.31836e-07	1.46399e-06	8.54917e-07	TGFB1/MAPT/FPR2/AGT/EGFR/ITGB2/CLEC7A/ITGAM	8
BP	GO:0006801	superoxide metabolic process	14/626	74/18723	1.35135e-07	1.49714e-06	8.74274e-07	TGFB1/NOX4/DUOX1/CYBB/NOX5/MAPT/MPO/FPR2/AGT/EGFR/ITGB2/CLEC7A/FANCC/ITGAM	14
BP	GO:0097193	intrinsic apoptotic signaling pathway	29/626	288/18723	1.36909e-07	1.51328e-06	8.83701e-07	CXCL12/S100A9/S100A8/MMP9/PML/TNFRSF10B/PTGS2/MIF/PIK3R1/ACKR3/PLAUR/EPO/LCK/BID/PDK1/TRAF2/HIF1A/PRKDC/E2F1/LRRK2/TREM2/MUC1/TP63/BCL2A1/SIAH1/CAV1/TRIB3/IFI6/DDIT3	29
BP	GO:0010631	epithelial cell migration	33/626	357/18723	1.44766e-07	1.59644e-06	9.3226e-07	IFNG/CXCL13/LCN2/TGFB1/MMP9/VEGFA/DLL4/PTGS2/PPARG/PIK3CD/AKT3/FGF10/PLXND1/AGT/EGF/FGF18/FGF7/GREM1/PDGFB/PTN/SCG2/STC1/VEGFC/MET/NR2E1/NR4A1/PLCG1/TGFBR1/HIF1A/ITGA3/CEACAM1/ETS1/ANXA1	33
BP	GO:0031295	T cell costimulation	11/626	44/18723	1.5021e-07	1.64885e-06	9.62868e-07	TNFSF4/CCR7/CD86/CARD11/TNFSF13B/LCK/ICOS/LGALS1/CAV1/CD274/PDCD1LG2	11
BP	GO:0046006	regulation of activated T cell proliferation	11/626	44/18723	1.5021e-07	1.64885e-06	9.62868e-07	AGER/EPO/TNFSF9/IL12RB1/IL27RA/IL2RA/CLC/ARG1/FADD/CD274/PDCD1LG2	11
BP	GO:0002292	T cell differentiation involved in immune response	14/626	75/18723	1.61109e-07	1.7604e-06	1.02801e-06	FCER1G/IFNG/RELB/IFNL1/IL27/TNFSF4/CD86/TNFSF18/IL12RB1/RORC/RIPK2/IRF4/JAK3/ANXA1	14
BP	GO:0048662	negative regulation of smooth muscle cell proliferation	14/626	75/18723	1.61109e-07	1.7604e-06	1.02801e-06	IFNG/APOD/ADIPOQ/IL15/TNFAIP3/PPARG/APLN/BMP2/IL12A/OGN/TGFB3/VIP/GPER1/PPARGC1A	14
BP	GO:0090132	epithelium migration	33/626	360/18723	1.75943e-07	1.91402e-06	1.11772e-06	IFNG/CXCL13/LCN2/TGFB1/MMP9/VEGFA/DLL4/PTGS2/PPARG/PIK3CD/AKT3/FGF10/PLXND1/AGT/EGF/FGF18/FGF7/GREM1/PDGFB/PTN/SCG2/STC1/VEGFC/MET/NR2E1/NR4A1/PLCG1/TGFBR1/HIF1A/ITGA3/CEACAM1/ETS1/ANXA1	33
BP	GO:0043491	protein kinase B signaling	24/626	211/18723	1.7597e-07	1.91402e-06	1.11772e-06	HLA-G/TGFB1/IL1B/CCL5/TNFSF11/CCR7/CCL2/CCL3/PIK3CD/CX3CR1/EGF/NRG1/OSM/PDGFA/EGFR/GPER1/IGF1R/MC1R/MET/TGFBR1/AXL/GATA4/MST1R/DDIT3	24
BP	GO:0001558	regulation of cell growth	36/626	414/18723	1.80683e-07	1.96082e-06	1.14505e-06	CXCL12/S100A9/S100A8/TGFB1/PML/VEGFA/MAPT/BST2/CXCR4/SEMA3C/SEMA3E/SEMA3G/SEMA4C/SEMA4F/SEMA5B/SEMA6D/SEMA7A/PLXNA3/AGT/GREM1/INHBA/NGF/SCGB3A1/SPP1/UCN/AGTR1/EGFR/ESR2/TGFBR1/SLIT3/SPHK1/WNT3A/CDKN2A/GJA1/CEACAM1/TRPV2	36
BP	GO:1903034	regulation of response to wounding	21/626	167/18723	1.90253e-07	2.05845e-06	1.20206e-06	PLAU/DUOX1/TNFAIP3/F2R/CLDN4/PROC/CXCR4/MDK/PDGFA/PDGFB/PTN/SPP1/TNFRSF12A/CLEC7A/SERPINE1/CAV1/GJA1/SIGLEC10/CEACAM1/ANXA1/FOXA2	21
BP	GO:2000379	positive regulation of reactive oxygen species metabolic process	14/626	76/18723	1.91499e-07	2.05845e-06	1.20206e-06	LCN2/TGFB1/NOX4/MAPT/PDGFRB/FPR2/AGT/PDGFB/AGTR1/EGFR/ITGB2/TLR6/CLEC7A/ITGAM	14
BP	GO:0007548	sex differentiation	28/626	276/18723	1.92636e-07	2.05845e-06	1.20206e-06	ICAM1/RBP4/TNFSF10/VEGFA/PTX3/PDGFRB/FGF10/ROBO2/AMH/GNRH1/INHA/INHBA/LHB/RETN/VGF/AR/BMPR1B/CNTFR/NR5A1/TGFBR1/SLIT3/ROR2/WNT2B/AXL/GATA4/TP63/HOXA9/HMGB2	28
BP	GO:0002507	tolerance induction	9/626	28/18723	1.92697e-07	2.05845e-06	1.20206e-06	HLA-B/HLA-G/TNFAIP3/IL2RA/ICOS/CBLB/CLC/HAVCR2/CD274	9
BP	GO:0010818	T cell chemotaxis	9/626	28/18723	1.92697e-07	2.05845e-06	1.20206e-06	CXCL10/CXCL11/CXCL13/XCL1/CCL5/CCL26/CCL3/PIK3CD/CXCR3	9
BP	GO:0032607	interferon-alpha production	9/626	28/18723	1.92697e-07	2.05845e-06	1.20206e-06	MMP12/DDX58/IRF3/IFIH1/STAT1/TLR8/IRF7/HAVCR2/RIPK2	9
BP	GO:0032647	regulation of interferon-alpha production	9/626	28/18723	1.92697e-07	2.05845e-06	1.20206e-06	MMP12/DDX58/IRF3/IFIH1/STAT1/TLR8/IRF7/HAVCR2/RIPK2	9
BP	GO:0061098	positive regulation of protein tyrosine kinase activity	12/626	55/18723	2.06745e-07	2.19893e-06	1.28409e-06	NOX4/CCL5/AGT/BTC/EGF/GREM1/IL34/NRG1/PDGFB/PAK2/WNT3A/FCGR1A	12
BP	GO:0032874	positive regulation of stress-activated MAPK cascade	18/626	126/18723	2.06768e-07	2.19893e-06	1.28409e-06	IL1B/VEGFA/EIF2AK2/TNFSF11/AGER/CCR7/SEMA4C/BMP2/FGF19/GDF6/TNFRSF19/TRAF2/SPHK1/RIPK2/CLEC7A/UNC5CL/CD27/TRAF1	18
BP	GO:0050830	defense response to Gram-positive bacterium	16/626	101/18723	2.30529e-07	2.44617e-06	1.42847e-06	HLA-A/LTA/DEFB1/PGLYRP1/PGLYRP2/CTSG/LYZ/PLA2G2A/DMBT1/IL7R/IL12A/IL27RA/HAVCR2/RIPK2/NLRP6/HMGB2	16
BP	GO:0014910	regulation of smooth muscle cell migration	15/626	89/18723	2.38454e-07	2.52112e-06	1.47224e-06	PLAU/NOX4/ADIPOQ/CCL5/PDGFRB/SEMA6D/PLXNA1/AGT/MDK/PDGFA/PDGFB/PDGFD/NR4A3/PPARGC1A/SERPINE1	15
BP	GO:0046660	female sex differentiation	17/626	114/18723	2.39177e-07	2.52112e-06	1.47224e-06	ICAM1/RBP4/VEGFA/PTX3/FGF10/ROBO2/AMH/GNRH1/INHA/INHBA/RETN/VGF/BMPR1B/NR5A1/SLIT3/AXL/TP63	17
BP	GO:0090100	positive regulation of transmembrane receptor protein serine/threonine kinase signaling pathway	17/626	114/18723	2.39177e-07	2.52112e-06	1.47224e-06	TGFB1/PPARG/BMP2/BMP3/BMP8A/BMP8B/GDF10/GDF11/GDF5/GDF6/INHA/INHBA/INHBE/TGFB3/TGFBR3/TGFBR1/GATA4	17
BP	GO:0043542	endothelial cell migration	28/626	279/18723	2.41089e-07	2.53568e-06	1.48074e-06	CXCL13/LCN2/TGFB1/VEGFA/DLL4/PTGS2/PPARG/PIK3CD/AKT3/PLXND1/AGT/EGF/FGF18/GREM1/PDGFB/PTN/SCG2/STC1/VEGFC/MET/NR2E1/NR4A1/PLCG1/TGFBR1/HIF1A/CEACAM1/ETS1/ANXA1	28
BP	GO:0035747	natural killer cell chemotaxis	6/626	10/18723	2.55464e-07	2.68097e-06	1.56558e-06	XCL1/CCL5/CCL2/CCL7/CCL3/PIK3CD	6
BP	GO:0070304	positive regulation of stress-activated protein kinase signaling cascade	18/626	128/18723	2.63435e-07	2.75856e-06	1.6109e-06	IL1B/VEGFA/EIF2AK2/TNFSF11/AGER/CCR7/SEMA4C/BMP2/FGF19/GDF6/TNFRSF19/TRAF2/SPHK1/RIPK2/CLEC7A/UNC5CL/CD27/TRAF1	18
BP	GO:0033028	myeloid cell apoptotic process	9/626	29/18723	2.71163e-07	2.83326e-06	1.65452e-06	CTSL/IRF3/ADIPOQ/IRF7/PIK3CD/CXCR2/EPO/CDKN2A/ANXA1	9
BP	GO:0009612	response to mechanical stimulus	24/626	216/18723	2.72755e-07	2.84368e-06	1.6606e-06	CXCL10/CXCL12/IL1B/STAT1/TLR8/MPO/TNFRSF10B/PTGS2/ACTA1/CXCR4/FOS/TNC/AGT/GDF5/MDK/PTN/RETN/UCN/EGFR/TNFRSF8/FADD/GATA4/GJA1/ETS1	24
BP	GO:0061097	regulation of protein tyrosine kinase activity	15/626	90/18723	2.77443e-07	2.88616e-06	1.68541e-06	NOX4/CCL5/AGT/BTC/EGF/GREM1/IL34/NRG1/PDGFB/SHC1/PAK2/CBLB/WNT3A/CAV1/FCGR1A	15
BP	GO:0046635	positive regulation of alpha-beta T cell activation	13/626	67/18723	2.78038e-07	2.88616e-06	1.68541e-06	HLA-A/IFNG/XCL1/SOCS1/TNFSF4/CD86/IL12A/IL12RB1/ZAP70/ZBTB16/RIPK2/RUNX3/ANXA1	13
BP	GO:0008217	regulation of blood pressure	22/626	186/18723	2.8919e-07	2.98893e-06	1.74542e-06	CTSG/ADIPOQ/F2R/PTGS2/NOS1/PPARG/CMA1/EDN3/EDNRA/EDNRB/ADM/AGT/APLN/OXT/PDGFB/UCN/VEGFC/ADRB1/AGTR1/AR/MME/GJA1	22
BP	GO:0043123	positive regulation of I-kappaB kinase/NF-kappaB signaling	22/626	186/18723	2.8919e-07	2.98893e-06	1.74542e-06	IRF3/LTF/TFRC/ADIPOQ/TNFSF10/F2R/BST2/TNFRSF10B/TNFSF11/CCR7/CARD11/TNFRSF19/TRAF2/ROR1/LGALS1/TLR6/RIPK2/CLEC7A/UNC5CL/FADD/GJA1/UBD	22
BP	GO:0030522	intracellular receptor signaling pathway	27/626	265/18723	2.91858e-07	3.00896e-06	1.75712e-06	DDX58/IRF3/OASL/PML/IFIH1/DHX58/TNFAIP3/IRF7/PPARG/BMP2/AR/ESR2/ESRRB/ESRRG/GPER1/NR2E1/NR3C2/NR4A1/NR4A3/NR5A1/RORC/RXRG/SKP2/OAS3/RIPK2/TRIM15/TP63	27
BP	GO:0071692	protein localization to extracellular region	33/626	368/18723	2.92389e-07	3.00896e-06	1.75712e-06	IFNG/TGFB1/IL1B/RBP4/F2R/CCL5/IL1A/RSAD2/LTBP1/BMP8A/FAM3B/FAM3D/IL12A/IL1RN/LTBP2/SCG2/TGFB3/VEGFC/VGF/VIP/ACVR1C/EGFR/GPER1/HIF1A/ABCA1/CFTR/TRPM2/TREM2/ABCG1/ACHE/GJA1/ANXA1/FOXA2	33
BP	GO:0045639	positive regulation of myeloid cell differentiation	16/626	103/18723	3.04265e-07	3.12444e-06	1.82456e-06	IFNG/TGFB1/STAT1/ISG15/TNFSF11/FOS/IL34/INHBA/JAG1/ROR2/HIF1A/PRKDC/FADD/TREM2/HMGB2/ETS1	16
BP	GO:0097028	dendritic cell differentiation	11/626	47/18723	3.11396e-07	3.19081e-06	1.86331e-06	HLA-B/HLA-G/RELB/AGER/CCR7/CSF2/IRF4/AXL/TRPM2/TREM2/UBD	11
BP	GO:0032727	positive regulation of interferon-alpha production	8/626	22/18723	3.15384e-07	3.21786e-06	1.87911e-06	MMP12/DDX58/IRF3/IFIH1/STAT1/TLR8/IRF7/RIPK2	8
BP	GO:0090280	positive regulation of calcium ion import	8/626	22/18723	3.15384e-07	3.21786e-06	1.87911e-06	CXCL12/PDGFRB/CCL2/CCL3/PDGFB/STC1/UCN/TRPV2	8
BP	GO:0014068	positive regulation of phosphatidylinositol 3-kinase signaling	14/626	79/18723	3.16101e-07	3.2183e-06	1.87937e-06	F2R/CCL5/PDGFRB/AGT/EGF/OSM/PDGFA/PDGFB/PDGFD/GPER1/IGF1R/ROR2/ROR1/TREM2	14
BP	GO:0048246	macrophage chemotaxis	10/626	38/18723	3.29548e-07	3.34806e-06	1.95514e-06	CCL5/CCL2/CCL3/MIF/CXCL17/EDNRB/IL34/MDK/TNFSF18/SLAMF8	10
BP	GO:0031640	killing of cells of other organism	13/626	68/18723	3.33371e-07	3.37972e-06	1.97363e-06	IFNG/HTN3/PGLYRP1/HTN1/LTF/CTSG/LYZ/GNLY/PRF1/ARG1/TREM1/NLRP6/CLEC7A	13
BP	GO:0033135	regulation of peptidyl-serine phosphorylation	19/626	144/18723	3.40897e-07	3.44869e-06	2.01391e-06	IFNG/TGFB1/TFRC/VEGFA/PTGS2/NOS1/MIF/DKK1/IFNE/IFNK/IL11/NGF/NTF3/OSM/UCN/EGFR/RIPK2/WNT3A/CAV1	19
BP	GO:0030308	negative regulation of cell growth	22/626	188/18723	3.48698e-07	3.52015e-06	2.05564e-06	TGFB1/PML/BST2/SEMA3C/SEMA3E/SEMA3G/SEMA4C/SEMA4F/SEMA5B/SEMA6D/SEMA7A/PLXNA3/AGT/GREM1/INHBA/SCGB3A1/SPP1/ESR2/SLIT3/WNT3A/CDKN2A/GJA1	22
BP	GO:0072001	renal system development	29/626	302/18723	3.74787e-07	3.77555e-06	2.20478e-06	MMP9/RBP4/ADIPOQ/STAT1/VEGFA/PDGFRB/FGF10/CXCR2/PLXND1/ROBO2/AGT/BMP2/GDF6/GREM1/JAG1/PDGFA/PDGFB/PDGFD/AGTR1/LGR5/TGFBR1/MME/ZBTB16/WNT2B/LRRK2/FADD/KCNJ8/ITGA3/EGR1	29
BP	GO:0062197	cellular response to chemical stress	31/626	337/18723	3.84964e-07	3.8699e-06	2.25988e-06	RELB/LCN2/MMP9/PML/TNFAIP3/MAPT/MPO/PTGS2/FOS/EPO/PDGFD/EGFR/IL18RAP/MET/NR4A3/PDK1/ARG1/SPHK1/PPARGC1A/HIF1A/TLR6/AXL/TRPM2/LRRK2/FANCC/GATA4/TREM2/CAV1/ETS1/DDIT3/ANXA1	31
BP	GO:0006979	response to oxidative stress	37/626	446/18723	3.93584e-07	3.94824e-06	2.30562e-06	MICB/LCN2/MMP9/DUOX1/APOD/PML/ADIPOQ/STAT1/TNFAIP3/MAPT/MPO/PTGS2/PDGFRB/FOS/ANGPTL7/PDGFD/UCN/EGFR/IL18RAP/MET/NR4A3/PDK1/ARG1/SPHK1/PPARGC1A/HIF1A/TLR6/AXL/DUSP1/TRPM2/LRRK2/HP/FANCC/GATA4/TREM2/ETS1/ANXA1	37
BP	GO:0002827	positive regulation of T-helper 1 type immune response	7/626	16/18723	3.97288e-07	3.97704e-06	2.32244e-06	XCL1/IL1B/SLC11A1/IL12RB1/IL27RA/RIPK2/NLRP10	7
BP	GO:0050688	regulation of defense response to virus	13/626	69/18723	3.98353e-07	3.97936e-06	2.3238e-06	MICB/MMP12/APOBEC3G/DDX58/STAT1/IL15/DHX58/TNFAIP3/IL27/IL12RB1/AIM2/IFIT1/HERC5	13
BP	GO:0060402	calcium ion transport into cytosol	20/626	160/18723	4.09232e-07	4.07951e-06	2.38228e-06	CXCL10/CXCL9/CXCL11/XCL1/PML/F2R/NOS1/CCR7/CCL3/CD19/EPO/GPER1/LCK/PLCG1/TRPM2/CAV1/ITPR3/F2RL3/TRPV2/DDIT3	20
BP	GO:0051216	cartilage development	22/626	190/18723	4.19276e-07	4.17092e-06	2.43566e-06	TGFB1/BMP1/BMP2/BMP3/BMP8A/BMP8B/FGF18/GDF5/GDF6/GREM1/MDK/PTHLH/STC1/BMPR1B/TGFBR1/ROR2/CTSK/HIF1A/ZBTB16/BGN/WNT2B/RUNX3	22
BP	GO:0002701	negative regulation of production of molecular mediator of immune response	10/626	39/18723	4.30005e-07	4.26876e-06	2.4928e-06	HLA-F/XCL1/TGFB1/BST2/SPINK5/CD22/TGFB3/ARG1/PRKDC/JAK3	10
BP	GO:0014032	neural crest cell development	14/626	81/18723	4.35558e-07	4.30598e-06	2.51453e-06	EDN3/SEMA3C/SEMA3E/SEMA3G/SEMA4C/SEMA4F/SEMA5B/SEMA6D/SEMA7A/EDNRA/EDNRB/JAG1/NRG1/HIF1A	14
BP	GO:0048708	astrocyte differentiation	14/626	81/18723	4.35558e-07	4.30598e-06	2.51453e-06	IFNG/S100A9/S100A8/MAPT/AGER/FPR2/BMP2/EGFR/NR2E1/ROR2/ROR1/TREM2/CDK6/C1QA	14
BP	GO:0048863	stem cell differentiation	23/626	206/18723	4.42437e-07	4.36495e-06	2.54897e-06	EIF2AK2/EDN3/SEMA3C/SEMA3E/SEMA3G/SEMA4C/SEMA4F/SEMA5B/SEMA6D/SEMA7A/EDNRA/EDNRB/GREM1/JAG1/NRG1/OSM/PTN/ESRRB/HIF1A/PRKDC/WNT3A/GATA4/TP63	23
BP	GO:0010634	positive regulation of epithelial cell migration	21/626	176/18723	4.63889e-07	4.56715e-06	2.66705e-06	IFNG/LCN2/TGFB1/MMP9/VEGFA/PTGS2/PIK3CD/AKT3/FGF10/AGT/EGF/FGF18/FGF7/PDGFB/VEGFC/MET/PLCG1/HIF1A/ITGA3/ETS1/ANXA1	21
BP	GO:0045123	cellular extravasation	13/626	70/18723	4.74431e-07	4.66133e-06	2.72204e-06	ICAM1/CXCL12/CCL28/AGER/CCL2/CCL25/PIK3CD/CX3CR1/MDK/PDGFD/IL27RA/TRIM55/FADD	13
BP	GO:0051403	stress-activated MAPK cascade	25/626	239/18723	4.89264e-07	4.7972e-06	2.80139e-06	IL1B/VEGFA/EIF2AK2/TNFSF11/AGER/CCR7/SEMA4C/AGT/BMP2/FGF19/GDF6/EGFR/IGF1R/TNFRSF19/ROR2/TRAF2/SPHK1/RIPK2/CLEC7A/DUSP1/LRRK2/UNC5CL/TREM2/CD27/TRAF1	25
BP	GO:0032872	regulation of stress-activated MAPK cascade	22/626	192/18723	5.02762e-07	4.91944e-06	2.87277e-06	IL1B/VEGFA/EIF2AK2/TNFSF11/AGER/CCR7/SEMA4C/BMP2/FGF19/GDF6/EGFR/IGF1R/TNFRSF19/TRAF2/SPHK1/RIPK2/CLEC7A/DUSP1/UNC5CL/TREM2/CD27/TRAF1	22
BP	GO:0009306	protein secretion	32/626	359/18723	5.0586e-07	4.93964e-06	2.88456e-06	IFNG/TGFB1/IL1B/RBP4/F2R/CCL5/IL1A/RSAD2/BMP8A/FAM3B/FAM3D/IL12A/IL1RN/LTBP2/SCG2/TGFB3/VEGFC/VGF/VIP/ACVR1C/EGFR/GPER1/HIF1A/ABCA1/CFTR/TRPM2/TREM2/ABCG1/ACHE/GJA1/ANXA1/FOXA2	32
BP	GO:0051897	positive regulation of protein kinase B signaling	17/626	120/18723	5.07237e-07	4.94298e-06	2.88651e-06	TGFB1/TNFSF11/CCR7/CCL3/PIK3CD/CX3CR1/EGF/NRG1/OSM/PDGFA/EGFR/IGF1R/MC1R/MET/TGFBR1/AXL/MST1R	17
BP	GO:0051384	response to glucocorticoid	19/626	148/18723	5.24654e-07	5.09192e-06	2.97349e-06	ICAM1/ADIPOQ/PTGS2/IL22/FOS/ADM/EPO/IL1RN/MDK/OXT/STC1/UCN/EGFR/SSTR2/SLIT3/ARG1/TRIM63/DUSP1/ANXA1	19
BP	GO:2001056	positive regulation of cysteine-type endopeptidase activity	19/626	148/18723	5.24654e-07	5.09192e-06	2.97349e-06	S100A9/S100A8/PML/TNFSF10/F2R/MAPT/PPARG/ACVR1C/GPER1/LCK/BID/AIM2/RIPK2/NLRP6/CLEC7A/WNT3A/FADD/MEFV/NLRP1	19
BP	GO:0035592	establishment of protein localization to extracellular region	32/626	360/18723	5.38047e-07	5.21131e-06	3.04321e-06	IFNG/TGFB1/IL1B/RBP4/F2R/CCL5/IL1A/RSAD2/BMP8A/FAM3B/FAM3D/IL12A/IL1RN/LTBP2/SCG2/TGFB3/VEGFC/VGF/VIP/ACVR1C/EGFR/GPER1/HIF1A/ABCA1/CFTR/TRPM2/TREM2/ABCG1/ACHE/GJA1/ANXA1/FOXA2	32
BP	GO:0031652	positive regulation of heat generation	6/626	11/18723	5.46099e-07	5.27859e-06	3.0825e-06	IL1B/TNFSF11/PTGS2/APLN/PTGER3/TNFRSF11A	6
BP	GO:0060562	epithelial tube morphogenesis	30/626	325/18723	5.50846e-07	5.31372e-06	3.10301e-06	CXCL10/LCN2/TGFB1/PML/VEGFA/DLL4/CCL11/CXCR4/PIK3CD/FGF10/SEMA3E/SEMA4C/TNC/EDNRA/CXCR2/PLXND1/ADM/AGT/BMP2/EGF/GREM1/MDK/AR/LGR5/MET/HIF1A/WNT2B/ITGAX/WNT3A/GATA4	30
BP	GO:0010001	glial cell differentiation	24/626	225/18723	5.79219e-07	5.57615e-06	3.25626e-06	IFNG/S100A9/S100A8/TGFB1/MAPT/NDRG1/AGER/CXCR4/FGF10/FPR2/BMP2/CSPG5/FGF5/IL34/MDK/NRG1/PTN/EGFR/NR2E1/ROR2/ROR1/TREM2/CDK6/C1QA	24
BP	GO:0050886	endocrine process	14/626	83/18723	5.94088e-07	5.70778e-06	3.33313e-06	IL1B/CTSG/F2R/CMA1/EDN3/AGT/APLN/INHA/INHBA/RETN/UCN/AGTR1/MME/GJA1	14
BP	GO:0030336	negative regulation of cell migration	31/626	344/18723	6.02184e-07	5.77395e-06	3.37177e-06	CXCL12/CXCL13/TGFB1/APOD/ADIPOQ/BST2/DLL4/CCL28/CCL2/CCL25/PPARG/MIF/IFITM1/SEMA6D/CX3CR1/PLXNB3/GNRH1/GREM1/IL24/JAG1/NRG1/PTN/SLURP1/STC1/ACVR1C/IL27RA/PPARGC1A/DUSP1/SERPINE1/GJA1/SLAMF8	31
BP	GO:0010632	regulation of epithelial cell migration	28/626	292/18723	6.12191e-07	5.85814e-06	3.42093e-06	IFNG/CXCL13/LCN2/TGFB1/MMP9/VEGFA/DLL4/PTGS2/PPARG/PIK3CD/AKT3/FGF10/AGT/EGF/FGF18/FGF7/PDGFB/PTN/STC1/VEGFC/MET/NR2E1/PLCG1/HIF1A/ITGA3/CEACAM1/ETS1/ANXA1	28
BP	GO:0051208	sequestering of calcium ion	17/626	122/18723	6.44462e-07	6.15461e-06	3.59406e-06	CXCL10/CXCL9/CXCL11/XCL1/F2R/NOS1/CCR7/CCL3/CD19/GPER1/LCK/PLCG1/HSP90B1/TRPM2/ITPR3/F2RL3/DDIT3	17
BP	GO:0070302	regulation of stress-activated protein kinase signaling cascade	22/626	195/18723	6.56879e-07	6.26067e-06	3.656e-06	IL1B/VEGFA/EIF2AK2/TNFSF11/AGER/CCR7/SEMA4C/BMP2/FGF19/GDF6/EGFR/IGF1R/TNFRSF19/TRAF2/SPHK1/RIPK2/CLEC7A/DUSP1/UNC5CL/TREM2/CD27/TRAF1	22
BP	GO:0010721	negative regulation of cell development	21/626	180/18723	6.7553e-07	6.42561e-06	3.75232e-06	IL1B/PAEP/LTF/VEGFA/CCL11/SEMA3C/SEMA3E/SEMA3G/SEMA4C/SEMA4F/SEMA5B/SEMA6D/SEMA7A/EDNRB/PLXNA3/PTHLH/PTN/SPP1/NR2E1/WNT3A/TREM2	21
BP	GO:2000401	regulation of lymphocyte migration	12/626	61/18723	6.83475e-07	6.46403e-06	3.77475e-06	CXCL10/CXCL12/CXCL13/XCL1/APOD/CCL20/CCL5/CCL2/CCL7/CCL3/IL27RA/FADD	12
BP	GO:0032928	regulation of superoxide anion generation	8/626	24/18723	6.83631e-07	6.46403e-06	3.77475e-06	TGFB1/MAPT/FPR2/AGT/EGFR/ITGB2/CLEC7A/ITGAM	8
BP	GO:0045649	regulation of macrophage differentiation	8/626	24/18723	6.83631e-07	6.46403e-06	3.77475e-06	TGFB1/ADIPOQ/IL34/INHA/INHBA/ROR2/FADD/C1QC	8
BP	GO:0050691	regulation of defense response to virus by host	10/626	41/18723	7.13877e-07	6.72339e-06	3.92621e-06	MICB/MMP12/APOBEC3G/DDX58/STAT1/IL15/TNFAIP3/IL27/IL12RB1/AIM2	10
BP	GO:1905521	regulation of macrophage migration	10/626	41/18723	7.13877e-07	6.72339e-06	3.92621e-06	CCL5/CCL3/MIF/CXCL17/CX3CR1/IL34/MDK/TNFSF18/TREM2/SLAMF8	10
BP	GO:0030879	mammary gland development	18/626	137/18723	7.37633e-07	6.93346e-06	4.04888e-06	PML/VEGFA/TNFSF11/CCL11/FGF10/APLN/EGF/NRG1/TGFB3/AR/RXFP1/TNFRSF11A/ARG1/HIF1A/WNT3A/CAV1/OAS2/HOXA9	18
BP	GO:0008361	regulation of cell size	21/626	181/18723	7.40718e-07	6.94878e-06	4.05783e-06	CXCL12/VEGFA/MAPT/IL7R/VAV2/AKT3/SEMA3C/SEMA3E/SEMA3G/SEMA4C/SEMA4F/SEMA5B/SEMA6D/SEMA7A/PLXNA3/NGF/SPP1/UCN/CDK4/WNT3A/TRPV2	21
BP	GO:0043112	receptor metabolic process	20/626	166/18723	7.42665e-07	6.95339e-06	4.06052e-06	FCER1G/CXCL8/TGFB1/TFRC/VEGFA/CXCR1/ACKR3/CXCR2/ADM/APLN/DKK1/EGF/GREM1/NRG1/NTF3/ITGB2/WNT3A/ACHE/CAV1/CEACAM1	20
BP	GO:0071622	regulation of granulocyte chemotaxis	11/626	51/18723	7.54077e-07	7.03036e-06	4.10547e-06	CXCL8/XCL1/S100A14/CCL5/CCR7/RAC2/CXCL17/CXCR2/IL34/MDK/TNFSF18	11
BP	GO:0014909	smooth muscle cell migration	15/626	97/18723	7.55304e-07	7.03036e-06	4.10547e-06	PLAU/NOX4/ADIPOQ/CCL5/PDGFRB/SEMA6D/PLXNA1/AGT/MDK/PDGFA/PDGFB/PDGFD/NR4A3/PPARGC1A/SERPINE1	15
BP	GO:0120162	positive regulation of cold-induced thermogenesis	15/626	97/18723	7.55304e-07	7.03036e-06	4.10547e-06	LCN2/ADIPOQ/VEGFA/CXCR4/OXT/ADRB1/ESRRG/IGF1R/LEPR/PPARGC1A/IRF4/ACHE/CAV1/GJA1/TRPV2	15
BP	GO:0014812	muscle cell migration	16/626	110/18723	7.61674e-07	7.06212e-06	4.12402e-06	PLAU/NOX4/ADIPOQ/CCL5/PDGFRB/SEMA6D/PLXNA1/AGT/MDK/PDGFA/PDGFB/PDGFD/NR4A3/PPARGC1A/SERPINE1/ANXA1	16
BP	GO:0061387	regulation of extent of cell growth	16/626	110/18723	7.61674e-07	7.06212e-06	4.12402e-06	CXCL12/VEGFA/MAPT/SEMA3C/SEMA3E/SEMA3G/SEMA4C/SEMA4F/SEMA5B/SEMA6D/SEMA7A/PLXNA3/NGF/SPP1/WNT3A/TRPV2	16
BP	GO:0010952	positive regulation of peptidase activity	22/626	197/18723	7.8251e-07	7.24125e-06	4.22862e-06	S100A9/S100A8/PML/TNFSF10/F2R/MAPT/CLDN4/AGER/PPARG/ACVR1C/GPER1/LCK/BID/AIM2/RIPK2/NLRP6/CLEC7A/WNT3A/FADD/MEFV/NLRP1/CAV1	22
BP	GO:0032732	positive regulation of interleukin-1 production	13/626	73/18723	7.86524e-07	7.26431e-06	4.24209e-06	IFNG/ORM2/TLR8/AGER/CCL3/AIM2/HAVCR2/TLR6/RIPK2/CLEC7A/NLRP1/NLRP10/EGR1	13
BP	GO:0045444	fat cell differentiation	24/626	229/18723	7.98286e-07	7.35872e-06	4.29721e-06	TGFB1/FABP3/ADIPOQ/SOCS1/PTGS2/PPARG/FGF10/BMP2/GDF6/IL11/JAG1/RETN/ADRB1/GPER1/NR4A1/NR4A3/RORC/SORT1/PPARGC1A/ZBTB16/E2F1/WNT3A/TRIB3/DDIT3	24
BP	GO:0032623	interleukin-2 production	12/626	62/18723	8.22034e-07	7.53773e-06	4.40175e-06	XCL1/IL1B/TNFAIP3/IL1A/CD86/CARD11/TRAF2/HAVCR2/RIPK2/IRF4/CLEC7A/ANXA1	12
BP	GO:0032663	regulation of interleukin-2 production	12/626	62/18723	8.22034e-07	7.53773e-06	4.40175e-06	XCL1/IL1B/TNFAIP3/IL1A/CD86/CARD11/TRAF2/HAVCR2/RIPK2/IRF4/CLEC7A/ANXA1	12
BP	GO:0051271	negative regulation of cellular component movement	32/626	367/18723	8.22441e-07	7.53773e-06	4.40175e-06	CXCL12/CXCL13/TGFB1/APOD/ADIPOQ/BST2/DLL4/CCL28/CCL2/CCL25/PPARG/MIF/IFITM1/SEMA6D/CX3CR1/PLXNB3/GNRH1/GREM1/IL24/JAG1/NRG1/PTN/SLURP1/STC1/ACVR1C/IL27RA/TGFBR3/PPARGC1A/DUSP1/SERPINE1/GJA1/SLAMF8	32
BP	GO:0014066	regulation of phosphatidylinositol 3-kinase signaling	16/626	111/18723	8.62847e-07	7.88498e-06	4.60453e-06	F2R/CCL5/PDGFRB/AGT/EGF/OSM/PDGFA/PDGFB/PDGFD/EGFR/GPER1/IGF1R/ROR2/ROR1/TREM2/CEACAM1	16
BP	GO:0003018	vascular process in circulatory system	26/626	263/18723	8.63633e-07	7.88498e-06	4.60453e-06	ICAM1/TGFB1/TFRC/VEGFA/F2R/PTGS2/ABCC4/AGER/NOS1/EDN3/EDNRA/EDNRB/CXCR2/ADM/AGT/APLN/UCN/ADRB1/AGTR1/EGFR/GPER1/LEPR/KCNJ8/CAV1/GJA1/CEACAM1	26
BP	GO:0031098	stress-activated protein kinase signaling cascade	25/626	247/18723	9.06082e-07	8.25676e-06	4.82164e-06	IL1B/VEGFA/EIF2AK2/TNFSF11/AGER/CCR7/SEMA4C/AGT/BMP2/FGF19/GDF6/EGFR/IGF1R/TNFRSF19/ROR2/TRAF2/SPHK1/RIPK2/CLEC7A/DUSP1/LRRK2/UNC5CL/TREM2/CD27/TRAF1	25
BP	GO:0036336	dendritic cell migration	9/626	33/18723	9.26368e-07	8.40654e-06	4.9091e-06	CCL5/CXCR1/CCR7/CXCR4/CXCR2/IL12A/TNFSF18/TRPM2/SLAMF8	9
BP	GO:0014031	mesenchymal cell development	14/626	86/18723	9.29561e-07	8.40654e-06	4.9091e-06	EDN3/SEMA3C/SEMA3E/SEMA3G/SEMA4C/SEMA4F/SEMA5B/SEMA6D/SEMA7A/EDNRA/EDNRB/JAG1/NRG1/HIF1A	14
BP	GO:0034103	regulation of tissue remodeling	14/626	86/18723	9.29561e-07	8.40654e-06	4.9091e-06	TGFB1/TFRC/IL15/TNFAIP3/TNFSF11/AGT/GREM1/MDK/SPP1/EGFR/LEPR/TNFRSF11A/SIGLEC15/CEACAM1	14
BP	GO:0048864	stem cell development	14/626	86/18723	9.29561e-07	8.40654e-06	4.9091e-06	EDN3/SEMA3C/SEMA3E/SEMA3G/SEMA4C/SEMA4F/SEMA5B/SEMA6D/SEMA7A/EDNRA/EDNRB/JAG1/NRG1/HIF1A	14
BP	GO:0016049	cell growth	38/626	482/18723	9.69379e-07	8.75006e-06	5.10971e-06	CXCL12/S100A9/S100A8/TGFB1/PML/VEGFA/MAPT/BST2/CXCR4/SEMA3C/SEMA3E/SEMA3G/SEMA4C/SEMA4F/SEMA5B/SEMA6D/SEMA7A/PLXNA1/PLXNA3/AGT/GREM1/INHBA/NGF/SCGB3A1/SPP1/UCN/AGTR1/EGFR/ESR2/TGFBR1/SLIT3/SPHK1/WNT3A/CDKN2A/GATA4/GJA1/CEACAM1/TRPV2	38
BP	GO:0098581	detection of external biotic stimulus	8/626	25/18723	9.75993e-07	8.79314e-06	5.13487e-06	HLA-A/HLA-B/PGLYRP1/PGLYRP2/DMBT1/TLR6/CLEC7A/TREM2	8
BP	GO:0002444	myeloid leukocyte mediated immunity	15/626	99/18723	9.8816e-07	8.86929e-06	5.17933e-06	PTGDS/DDX58/CTSG/CCL3/PTGDR/RAC2/PIK3CD/CX3CR1/NR4A3/ITGB2/ARG1/TREM1/NLRP6/ITGAM/SPON2	15
BP	GO:0042100	B cell proliferation	15/626	99/18723	9.8816e-07	8.86929e-06	5.17933e-06	TFRC/IL7R/MIF/CD79A/CARD11/CD19/CD22/CD320/CD70/IFNE/IFNK/TNFSF13B/TNFRSF4/CTLA4/WNT3A	15
BP	GO:0002643	regulation of tolerance induction	7/626	18/18723	1.0424e-06	9.32108e-06	5.44316e-06	HLA-B/HLA-G/IL2RA/CBLB/CLC/HAVCR2/CD274	7
BP	GO:0048535	lymph node development	7/626	18/18723	1.0424e-06	9.32108e-06	5.44316e-06	LTA/TGFB1/IL15/IL7R/LTB/TNFRSF11A/FADD	7
BP	GO:0045926	negative regulation of growth	25/626	249/18723	1.05214e-06	9.39056e-06	5.48374e-06	TGFB1/RBP4/PML/BST2/SEMA3C/SEMA3E/SEMA3G/SEMA4C/SEMA4F/SEMA5B/SEMA6D/SEMA7A/PLXNA3/AGT/GREM1/INHBA/SCGB3A1/SPP1/ADRB1/ESR2/SLIT3/HIF1A/WNT3A/CDKN2A/GJA1	25
BP	GO:0051896	regulation of protein kinase B signaling	21/626	185/18723	1.06316e-06	9.47125e-06	5.53085e-06	HLA-G/TGFB1/TNFSF11/CCR7/CCL3/PIK3CD/CX3CR1/EGF/NRG1/OSM/PDGFA/EGFR/GPER1/IGF1R/MC1R/MET/TGFBR1/AXL/GATA4/MST1R/DDIT3	21
BP	GO:0034614	cellular response to reactive oxygen species	19/626	155/18723	1.07474e-06	9.55655e-06	5.58067e-06	LCN2/MMP9/TNFAIP3/MAPT/MPO/FOS/PDGFD/EGFR/IL18RAP/MET/NR4A3/ARG1/SPHK1/AXL/TRPM2/LRRK2/FANCC/ETS1/ANXA1	19
BP	GO:0030517	negative regulation of axon extension	10/626	43/18723	1.14942e-06	1.01638e-05	5.9353e-06	SEMA3C/SEMA3E/SEMA3G/SEMA4C/SEMA4F/SEMA5B/SEMA6D/SEMA7A/PLXNA3/WNT3A	10
BP	GO:0036230	granulocyte activation	10/626	43/18723	1.14942e-06	1.01638e-05	5.9353e-06	FCER1G/CXCL8/IL15/CCL5/PLA2G2A/CCL3/CXCR2/IL18RAP/ITGB2/ITGAM	10
BP	GO:0140353	lipid export from cell	10/626	43/18723	1.14942e-06	1.01638e-05	5.9353e-06	IL1B/TNFSF11/ABCC4/AGT/INHBA/OXT/RETN/SPP1/AGTR1/TNFRSF11A	10
BP	GO:0046888	negative regulation of hormone secretion	12/626	64/18723	1.1758e-06	1.03779e-05	6.06032e-06	IL1B/ADIPOQ/BMP8A/FAM3D/IL11/INHA/INHBA/NMB/OSM/UCN/ACVR1C/GJA1	12
BP	GO:0046890	regulation of lipid biosynthetic process	20/626	171/18723	1.19306e-06	1.05108e-05	6.13792e-06	IFNG/IL1B/FABP3/PTGS2/ADM/BMP2/FGF19/PDGFA/PDGFB/FGFR4/GPER1/NR5A1/CDK4/SPHK1/PPARGC1A/ABCG1/TRIB3/EGR1/CEACAM1/ANXA1	20
BP	GO:0032743	positive regulation of interleukin-2 production	9/626	34/18723	1.22273e-06	1.07523e-05	6.27896e-06	IL1B/IL1A/CD86/CARD11/TRAF2/RIPK2/IRF4/CLEC7A/ANXA1	9
BP	GO:0034764	positive regulation of transmembrane transport	23/626	219/18723	1.30229e-06	1.14176e-05	6.66745e-06	HSPA2/IFNG/CXCL10/CXCL9/CXCL11/XCL1/LCN2/S100A1/ADIPOQ/F2R/NOS1/CCL2/CD19/PIK3R1/EDN3/AGT/FGF19/GPER1/NR4A3/PLCG1/CFTR/TREM2/F2RL3	23
BP	GO:0051701	biological process involved in interaction with host	22/626	203/18723	1.30316e-06	1.14176e-05	6.66745e-06	CTSL/ICAM1/CXCL8/PGLYRP1/PGLYRP2/PML/TFRC/ITGAV/PTX3/CXCR4/CD86/IFITM1/AGTR1/EGFR/TNFRSF4/LGALS1/IFITM3/IFIT1/TRIM15/AXL/CAV1/SIGLEC1	22
BP	GO:0002262	myeloid cell homeostasis	19/626	157/18723	1.3083e-06	1.14417e-05	6.6815e-06	STAT1/VEGFA/ISG15/ADAR/PIK3CD/CXCR2/EPO/INHA/INHBA/TGFBR3/HIF1A/PRKDC/AXL/JAK3/FANCC/CDK6/HMGB2/ETS1/ANXA1	19
BP	GO:0002710	negative regulation of T cell mediated immunity	8/626	26/18723	1.36863e-06	1.19256e-05	6.96408e-06	HLA-F/HLA-G/KLRC1/KLRD1/XCL1/IL7R/ARG1/CEACAM1	8
BP	GO:1905523	positive regulation of macrophage migration	8/626	26/18723	1.36863e-06	1.19256e-05	6.96408e-06	CCL5/CCL3/CXCL17/CX3CR1/IL34/MDK/TNFSF18/TREM2	8
BP	GO:0006968	cellular defense response	11/626	54/18723	1.3837e-06	1.20349e-05	7.02795e-06	HLA-G/KIR2DL4/KLRC2/CXCL9/GNLY/CX3CR1/CXCR2/IL33/NCR1/SH2D1A/PRF1	11
BP	GO:0051051	negative regulation of transport	37/626	470/18723	1.39554e-06	1.21158e-05	7.0752e-06	HLA-F/ICAM1/MMP9/IL1B/APOD/ADIPOQ/F2R/ITGAV/BST2/PTGS2/RSAD2/NOS1/BMP8A/EGF/EPO/FAM3D/IL11/IL12A/INHA/INHBA/NMB/NRG1/OSM/OXT/STC1/UCN/VIP/ACVR1C/PTGER3/TRIM15/PACSIN1/LRRK2/CD300LF/CAV1/GJA1/CEACAM1/ANXA1	37
BP	GO:0051209	release of sequestered calcium ion into cytosol	16/626	115/18723	1.40024e-06	1.21346e-05	7.08615e-06	CXCL10/CXCL9/CXCL11/XCL1/F2R/NOS1/CCR7/CCL3/CD19/GPER1/LCK/PLCG1/TRPM2/ITPR3/F2RL3/DDIT3	16
BP	GO:0032620	interleukin-17 production	10/626	44/18723	1.4433e-06	1.24625e-05	7.27765e-06	IFNG/TGFB1/IL15/TNFSF4/IL12A/OSM/IL27RA/SPHK1/RFTN1/DDIT3	10
BP	GO:0032660	regulation of interleukin-17 production	10/626	44/18723	1.4433e-06	1.24625e-05	7.27765e-06	IFNG/TGFB1/IL15/TNFSF4/IL12A/OSM/IL27RA/SPHK1/RFTN1/DDIT3	10
BP	GO:1901653	cellular response to peptide	31/626	359/18723	1.49928e-06	1.28992e-05	7.53264e-06	ICAM1/LCN2/IL1B/ADIPOQ/STAT1/SOCS1/AGER/PPARG/PIK3R1/CYSLTR2/FPR2/AGT/AGTR1/GPER1/IGF1R/NR4A1/NR4A3/SHC1/CDK4/ARG1/TLR6/CCNA2/RIPK2/PRKDC/JAK3/TREM2/KAT2B/CAV1/GJA1/TRIB3/CEACAM1	31
BP	GO:2000146	negative regulation of cell motility	31/626	359/18723	1.49928e-06	1.28992e-05	7.53264e-06	CXCL12/CXCL13/TGFB1/APOD/ADIPOQ/BST2/DLL4/CCL28/CCL2/CCL25/PPARG/MIF/IFITM1/SEMA6D/CX3CR1/PLXNB3/GNRH1/GREM1/IL24/JAG1/NRG1/PTN/SLURP1/STC1/ACVR1C/IL27RA/PPARGC1A/DUSP1/SERPINE1/GJA1/SLAMF8	31
BP	GO:0010810	regulation of cell-substrate adhesion	23/626	221/18723	1.52492e-06	1.30962e-05	7.64767e-06	MMP12/PLAU/APOD/VEGFA/CCL28/CCR7/CCL25/RAC2/RAC3/PIK3R1/SEMA3E/CSPG5/GREM1/JAG1/MDK/PDGFB/PTN/LGALS1/EDIL3/CDKN2A/SERPINE1/CDK6/ITGA3	23
BP	GO:0014065	phosphatidylinositol 3-kinase signaling	18/626	144/18723	1.54426e-06	1.32385e-05	7.73079e-06	F2R/CCL5/PDGFRB/PIK3R1/PIK3CD/AGT/EGF/OSM/PDGFA/PDGFB/PDGFD/EGFR/GPER1/IGF1R/ROR2/ROR1/TREM2/CEACAM1	18
BP	GO:0021782	glial cell development	16/626	116/18723	1.57483e-06	1.34523e-05	7.85562e-06	IFNG/S100A9/S100A8/MAPT/NDRG1/AGER/FPR2/CSPG5/MDK/NRG1/EGFR/ROR2/ROR1/TREM2/CDK6/C1QA	16
BP	GO:0051283	negative regulation of sequestering of calcium ion	16/626	116/18723	1.57483e-06	1.34523e-05	7.85562e-06	CXCL10/CXCL9/CXCL11/XCL1/F2R/NOS1/CCR7/CCL3/CD19/GPER1/LCK/PLCG1/TRPM2/ITPR3/F2RL3/DDIT3	16
BP	GO:0032814	regulation of natural killer cell activation	9/626	35/18723	1.59748e-06	1.35469e-05	7.91089e-06	HLA-F/KLRC2/PGLYRP1/PGLYRP2/IL15/IL12A/IL15RA/HAVCR2/AXL	9
BP	GO:0033280	response to vitamin D	9/626	35/18723	1.59748e-06	1.35469e-05	7.91089e-06	CXCL10/IL15/PTGS2/TNC/PTN/SPP1/STC1/STC2/AQP3	9
BP	GO:0098801	regulation of renal system process	9/626	35/18723	1.59748e-06	1.35469e-05	7.91089e-06	ADIPOQ/F2R/EDNRB/AGT/OXT/PDGFB/STC1/AGTR1/GJA1	9
BP	GO:2000403	positive regulation of lymphocyte migration	9/626	35/18723	1.59748e-06	1.35469e-05	7.91089e-06	CXCL10/CXCL12/CXCL13/XCL1/CCL20/CCL5/CCL7/CCL3/FADD	9
BP	GO:0048245	eosinophil chemotaxis	7/626	19/18723	1.60293e-06	1.35469e-05	7.91089e-06	CCL5/CCL26/CCL2/CCL7/CCL3/CCL11/SCG2	7
BP	GO:0070233	negative regulation of T cell apoptotic process	7/626	19/18723	1.60293e-06	1.35469e-05	7.91089e-06	CCL5/IL7R/HIF1A/JAK3/FADD/RAG1/CD27	7
BP	GO:0070664	negative regulation of leukocyte proliferation	14/626	90/18723	1.63707e-06	1.3811e-05	8.0651e-06	HLA-G/XCL1/TNFAIP3/CD86/GNRH1/GREM1/IL33/IL2RA/CTLA4/CBLB/ARG1/HAVCR2/CD274/PDCD1LG2	14
BP	GO:0001755	neural crest cell migration	11/626	55/18723	1.67794e-06	1.41308e-05	8.25187e-06	EDN3/SEMA3C/SEMA3E/SEMA3G/SEMA4C/SEMA4F/SEMA5B/SEMA6D/SEMA7A/EDNRB/HIF1A	11
BP	GO:0072593	reactive oxygen species metabolic process	24/626	239/18723	1.71905e-06	1.44515e-05	8.43913e-06	LCN2/TGFB1/NOX4/DUOX1/CYBB/NOX5/MAPT/MPO/PDGFRB/RAC2/FPR2/AGT/PDGFB/AGTR1/EGFR/ITGB2/HIF1A/TLR6/CLEC7A/LRRK2/HP/FANCC/ITGAM/IFI6	24
BP	GO:0090092	regulation of transmembrane receptor protein serine/threonine kinase signaling pathway	25/626	256/18723	1.75077e-06	1.46923e-05	8.57978e-06	TGFB1/LTBP1/PPARG/FGF10/BMP2/BMP3/BMP8A/BMP8B/DKK1/GDF10/GDF11/GDF5/GDF6/GREM1/GREM2/INHA/INHBA/INHBE/TGFB3/IL17RD/TGFBR3/TGFBR1/GATA4/CAV1/ITGA3	25
BP	GO:0014033	neural crest cell differentiation	14/626	91/18723	1.87616e-06	1.56921e-05	9.16357e-06	EDN3/SEMA3C/SEMA3E/SEMA3G/SEMA4C/SEMA4F/SEMA5B/SEMA6D/SEMA7A/EDNRA/EDNRB/JAG1/NRG1/HIF1A	14
BP	GO:0048661	positive regulation of smooth muscle cell proliferation	15/626	104/18723	1.87647e-06	1.56921e-05	9.16357e-06	TGFB1/MMP9/STAT1/CCL5/PTGS2/ABCC4/PDGFRB/AGT/PDGFB/PDGFD/EGFR/NR4A3/SKP2/PPARGC1A/GJA1	15
BP	GO:0060340	positive regulation of type I interferon-mediated signaling pathway	6/626	13/18723	1.91517e-06	1.59598e-05	9.31991e-06	MMP12/IRF3/IRF7/NLRC5/ZBP1/FADD	6
BP	GO:0070486	leukocyte aggregation	6/626	13/18723	1.91517e-06	1.59598e-05	9.31991e-06	S100A9/S100A8/IL1B/RAC2/NR4A3/ZAP70	6
BP	GO:0051282	regulation of sequestering of calcium ion	16/626	118/18723	1.98394e-06	1.65041e-05	9.63775e-06	CXCL10/CXCL9/CXCL11/XCL1/F2R/NOS1/CCR7/CCL3/CD19/GPER1/LCK/PLCG1/TRPM2/ITPR3/F2RL3/DDIT3	16
BP	GO:0051302	regulation of cell division	20/626	177/18723	2.05467e-06	1.70484e-05	9.95561e-06	TGFB1/IL1B/VEGFA/IL1A/BTC/FGF5/FGF7/VEGFD/MDK/OSM/PDGFA/PDGFB/PDGFD/PGF/PTN/TGFB3/VEGFC/ESRRB/TP63/PLK1	20
BP	GO:0002691	regulation of cellular extravasation	9/626	36/18723	2.06723e-06	1.70484e-05	9.95561e-06	ICAM1/CXCL12/CCL28/AGER/CCL25/MDK/PDGFD/IL27RA/FADD	9
BP	GO:0042119	neutrophil activation	9/626	36/18723	2.06723e-06	1.70484e-05	9.95561e-06	FCER1G/CXCL8/IL15/CCL5/PLA2G2A/CXCR2/IL18RAP/ITGB2/ITGAM	9
BP	GO:0044060	regulation of endocrine process	9/626	36/18723	2.06723e-06	1.70484e-05	9.95561e-06	F2R/AGT/APLN/INHA/INHBA/RETN/UCN/AGTR1/GJA1	9
BP	GO:0070670	response to interleukin-4	9/626	36/18723	2.06723e-06	1.70484e-05	9.95561e-06	XCL1/PML/CCL11/IL24/IL2RG/CDK4/ARG1/JAK3/CD300LF	9
BP	GO:1903531	negative regulation of secretion by cell	18/626	147/18723	2.0879e-06	1.71892e-05	1.00378e-05	HLA-F/IL1B/ADIPOQ/F2R/RSAD2/BMP8A/FAM3D/IL11/IL12A/INHA/INHBA/NMB/OSM/UCN/ACVR1C/GJA1/CEACAM1/ANXA1	18
BP	GO:0001822	kidney development	27/626	293/18723	2.09171e-06	1.71909e-05	1.00388e-05	MMP9/ADIPOQ/STAT1/VEGFA/PDGFRB/FGF10/CXCR2/PLXND1/ROBO2/AGT/BMP2/GDF6/GREM1/JAG1/PDGFA/PDGFB/PDGFD/AGTR1/TGFBR1/MME/ZBTB16/WNT2B/LRRK2/FADD/KCNJ8/ITGA3/EGR1	27
BP	GO:0010565	regulation of cellular ketone metabolic process	17/626	133/18723	2.19974e-06	1.80477e-05	1.05392e-05	IL1B/FABP3/ADIPOQ/PTGS2/PPARG/ADM/BMP2/FGF19/FGFR4/NR4A3/PDK1/PPARGC1A/CAV1/TRIB3/EGR1/CEACAM1/ANXA1	17
BP	GO:0002294	CD4-positive, alpha-beta T cell differentiation involved in immune response	12/626	68/18723	2.30771e-06	1.88687e-05	1.10186e-05	IFNG/RELB/IL27/TNFSF4/CD86/TNFSF18/IL12RB1/RORC/RIPK2/IRF4/JAK3/ANXA1	12
BP	GO:0042531	positive regulation of tyrosine phosphorylation of STAT protein	12/626	68/18723	2.30771e-06	1.88687e-05	1.10186e-05	IFNG/IFNL1/IL15/CCL5/CSF2/EPO/IL12A/IL24/OSM/TNFSF18/IL31RA/TNFRSF18	12
BP	GO:0060339	negative regulation of type I interferon-mediated signaling pathway	7/626	20/18723	2.39506e-06	1.95161e-05	1.13967e-05	MMP12/ISG15/ADAR/OAS1/NLRC5/OAS3/STAT2	7
BP	GO:0098543	detection of other organism	7/626	20/18723	2.39506e-06	1.95161e-05	1.13967e-05	HLA-A/HLA-B/PGLYRP1/PGLYRP2/DMBT1/TLR6/CLEC7A	7
BP	GO:0032147	activation of protein kinase activity	17/626	134/18723	2.44252e-06	1.98351e-05	1.1583e-05	SOCS1/VEGFA/CCL5/SLC11A1/TNFRSF10B/CD86/AGT/EGF/EPO/GREM1/NRG1/NTF3/PDGFB/UCN/TRAF2/TLR6/CCDC88A	17
BP	GO:0061041	regulation of wound healing	17/626	134/18723	2.44252e-06	1.98351e-05	1.1583e-05	PLAU/DUOX1/TNFAIP3/F2R/CLDN4/PROC/CXCR4/PDGFA/PDGFB/TNFRSF12A/CLEC7A/SERPINE1/CAV1/GJA1/CEACAM1/ANXA1/FOXA2	17
BP	GO:0010950	positive regulation of endopeptidase activity	20/626	179/18723	2.44858e-06	1.98506e-05	1.1592e-05	S100A9/S100A8/PML/TNFSF10/F2R/MAPT/AGER/PPARG/ACVR1C/GPER1/LCK/BID/AIM2/RIPK2/NLRP6/CLEC7A/WNT3A/FADD/MEFV/NLRP1	20
BP	GO:0009410	response to xenobiotic stimulus	36/626	462/18723	2.45278e-06	1.98509e-05	1.15922e-05	ICAM1/LTA/LCN2/IL1B/FABP3/APOD/CYBB/TFRC/ADIPOQ/STAT1/PTGS2/ABCC4/NOS1/CXCR4/FOS/SEMA3C/AMH/INHBA/MDK/PGF/PTN/VEGFC/EGFR/RORC/LCK/ARG1/LGALS1/AIM2/PPARGC1A/UCHL1/ABCA1/E2F1/GATA4/ITGA3/ANXA1/SLAMF8	36
BP	GO:0032368	regulation of lipid transport	18/626	149/18723	2.54088e-06	2.05291e-05	1.19882e-05	IL1B/FABP3/ADIPOQ/ITGAV/TNFSF11/PPARG/AGT/EGF/OXT/RETN/SPP1/AGTR1/TNFRSF11A/ABCA1/TREM2/ABCG1/CAV1/YJEFN3	18
BP	GO:0002369	T cell cytokine production	9/626	37/18723	2.65125e-06	2.13126e-05	1.24458e-05	HLA-A/HLA-F/XCL1/IL1B/RSAD2/TNFSF4/CLC/TRAF2/ARG1	9
BP	GO:0002724	regulation of T cell cytokine production	9/626	37/18723	2.65125e-06	2.13126e-05	1.24458e-05	HLA-A/HLA-F/XCL1/IL1B/RSAD2/TNFSF4/CLC/TRAF2/ARG1	9
BP	GO:0045730	respiratory burst	9/626	37/18723	2.65125e-06	2.13126e-05	1.24458e-05	CYBB/MPO/SLC11A1/HCK/RAC2/PIK3CD/CLEC7A/TREM2/SLAMF8	9
BP	GO:0002287	alpha-beta T cell activation involved in immune response	12/626	69/18723	2.70967e-06	2.17092e-05	1.26774e-05	IFNG/RELB/IL27/TNFSF4/CD86/TNFSF18/IL12RB1/RORC/RIPK2/IRF4/JAK3/ANXA1	12
BP	GO:0002293	alpha-beta T cell differentiation involved in immune response	12/626	69/18723	2.70967e-06	2.17092e-05	1.26774e-05	IFNG/RELB/IL27/TNFSF4/CD86/TNFSF18/IL12RB1/RORC/RIPK2/IRF4/JAK3/ANXA1	12
BP	GO:0043393	regulation of protein binding	21/626	196/18723	2.71788e-06	2.17385e-05	1.26944e-05	SLPI/MMP9/ADIPOQ/TNFSF11/CCL23/PLXND1/BMP2/DKK1/GREM2/PDGFB/TGFBR3/CBLB/TGFBR1/RIPK2/IFIT1/WNT3A/LRRK2/IFIT2/CAV1/TRIB3/PLK1	21
BP	GO:0018105	peptidyl-serine phosphorylation	28/626	315/18723	2.75018e-06	2.19601e-05	1.28239e-05	IFNG/TGFB1/TFRC/VEGFA/PTGS2/NOS1/MIF/AKT3/DKK1/EPO/IFNE/IFNK/IL11/IL24/NGF/NTF3/OSM/PDGFB/UCN/EGFR/PAK2/TGFBR1/RIPK2/PRKDC/WNT3A/LRRK2/CAV1/PLK1	28
BP	GO:1904064	positive regulation of cation transmembrane transport	18/626	151/18723	3.08087e-06	2.45595e-05	1.43418e-05	HSPA2/IFNG/CXCL10/CXCL9/CXCL11/XCL1/LCN2/S100A1/F2R/NOS1/CCL2/CD19/EDN3/AGT/GPER1/PLCG1/TREM2/F2RL3	18
BP	GO:0060401	cytosolic calcium ion transport	20/626	182/18723	3.16895e-06	2.52196e-05	1.47273e-05	CXCL10/CXCL9/CXCL11/XCL1/PML/F2R/NOS1/CCR7/CCL3/CD19/EPO/GPER1/LCK/PLCG1/TRPM2/CAV1/ITPR3/F2RL3/TRPV2/DDIT3	20
BP	GO:0030516	regulation of axon extension	14/626	95/18723	3.17481e-06	2.52241e-05	1.473e-05	CXCL12/VEGFA/MAPT/SEMA3C/SEMA3E/SEMA3G/SEMA4C/SEMA4F/SEMA5B/SEMA6D/SEMA7A/PLXNA3/WNT3A/TRPV2	14
BP	GO:0002517	T cell tolerance induction	6/626	14/18723	3.25677e-06	2.58324e-05	1.50851e-05	HLA-B/HLA-G/IL2RA/ICOS/CBLB/CLC	6
BP	GO:0034767	positive regulation of ion transmembrane transport	19/626	167/18723	3.3257e-06	2.63354e-05	1.53789e-05	HSPA2/IFNG/CXCL10/CXCL9/CXCL11/XCL1/LCN2/S100A1/F2R/NOS1/CCL2/CD19/EDN3/AGT/GPER1/PLCG1/CFTR/TREM2/F2RL3	19
BP	GO:0046633	alpha-beta T cell proliferation	9/626	38/18723	3.37178e-06	2.66186e-05	1.55443e-05	HLA-A/XCL1/IL15/TNFSF4/ZAP70/CBLB/RIPK2/ELF4/CD274	9
BP	GO:0002686	negative regulation of leukocyte migration	10/626	48/18723	3.37262e-06	2.66186e-05	1.55443e-05	CXCL12/APOD/CCL28/CCL2/CCL25/MIF/GREM1/IL27RA/DUSP1/SLAMF8	10
BP	GO:0050852	T cell receptor signaling pathway	16/626	123/18723	3.45507e-06	2.72243e-05	1.5898e-05	HLA-A/CCR7/CARD11/PIK3CD/LCK/CD247/ZAP70/PLCG1/SH2D1A/CTLA4/CBLB/RIPK2/RFTN1/CEACAM1/BTN3A3/BTN3A1	16
BP	GO:0048010	vascular endothelial growth factor receptor signaling pathway	11/626	59/18723	3.47645e-06	2.73132e-05	1.59499e-05	IL1B/VEGFA/VAV2/FGF10/FGF18/VEGFD/PGF/VEGFC/PAK2/HIF1A/AXL	11
BP	GO:0006925	inflammatory cell apoptotic process	7/626	21/18723	3.48922e-06	2.73132e-05	1.59499e-05	CTSL/IRF3/IRF7/PIK3CD/CXCR2/CDKN2A/ANXA1	7
BP	GO:0071605	monocyte chemotactic protein-1 production	7/626	21/18723	3.48922e-06	2.73132e-05	1.59499e-05	IL1B/APOD/ADIPOQ/OAS1/AGER/OAS3/CLEC7A	7
BP	GO:0071637	regulation of monocyte chemotactic protein-1 production	7/626	21/18723	3.48922e-06	2.73132e-05	1.59499e-05	IL1B/APOD/ADIPOQ/OAS1/AGER/OAS3/CLEC7A	7
BP	GO:0010594	regulation of endothelial cell migration	23/626	232/18723	3.5031e-06	2.73769e-05	1.59871e-05	CXCL13/LCN2/TGFB1/VEGFA/DLL4/PTGS2/PPARG/PIK3CD/AKT3/AGT/EGF/FGF18/PDGFB/PTN/STC1/VEGFC/MET/NR2E1/PLCG1/HIF1A/CEACAM1/ETS1/ANXA1	23
BP	GO:0018209	peptidyl-serine modification	29/626	338/18723	3.69708e-06	2.88457e-05	1.68448e-05	IFNG/TGFB1/TFRC/VEGFA/PTGS2/NOS1/MIF/AKT3/DKK1/EPO/IFNE/IFNK/IL11/IL24/NGF/NTF3/OSM/PDGFB/UCN/EGFR/PAK2/TGFBR1/RIPK2/BGN/PRKDC/WNT3A/LRRK2/CAV1/PLK1	29
BP	GO:0002791	regulation of peptide secretion	21/626	200/18723	3.75266e-06	2.92316e-05	1.70701e-05	IFNG/S100A8/IL1B/RBP4/TFR2/CCL5/TNFSF11/APLN/BMP8A/FAM3D/GRP/UCN/ACVR1C/EGFR/GPER1/HIF1A/CFTR/TRPM2/ABCG1/GJA1/FOXA2	21
BP	GO:0003014	renal system process	15/626	110/18723	3.84372e-06	2.98921e-05	1.74559e-05	ADIPOQ/F2R/CLDN4/IGKV3-20/EDNRB/ADM/AGT/BTC/OXT/PDGFB/STC1/AGTR1/AQP3/ITGA3/GJA1	15
BP	GO:0050708	regulation of protein secretion	25/626	268/18723	3.99795e-06	3.1041e-05	1.81268e-05	IFNG/TGFB1/IL1B/RBP4/F2R/CCL5/IL1A/RSAD2/BMP8A/FAM3D/IL12A/TGFB3/VEGFC/ACVR1C/EGFR/GPER1/HIF1A/CFTR/TRPM2/TREM2/ABCG1/ACHE/GJA1/ANXA1/FOXA2	25
BP	GO:0032370	positive regulation of lipid transport	13/626	84/18723	4.07373e-06	3.15268e-05	1.84105e-05	IL1B/FABP3/ADIPOQ/TNFSF11/PPARG/OXT/RETN/SPP1/TNFRSF11A/ABCA1/TREM2/ABCG1/CAV1	13
BP	GO:0042310	vasoconstriction	13/626	84/18723	4.07373e-06	3.15268e-05	1.84105e-05	ICAM1/F2R/PTGS2/EDN3/EDNRA/EDNRB/ADM/AGT/APLN/AGTR1/EGFR/CAV1/GJA1	13
BP	GO:0002762	negative regulation of myeloid leukocyte differentiation	10/626	49/18723	4.11171e-06	3.17179e-05	1.85221e-05	LTF/ADIPOQ/CCL3/PIK3R1/LILRB3/INHA/INHBA/CDK6/C1QC/CEACAM1	10
BP	GO:0043330	response to exogenous dsRNA	10/626	49/18723	4.11171e-06	3.17179e-05	1.85221e-05	DDX58/IRF3/IFIH1/IFNE/IFNK/RIPK2/IFIT1/KCNJ8/CAV1/RFTN1	10
BP	GO:0045622	regulation of T-helper cell differentiation	9/626	39/18723	4.25431e-06	3.2765e-05	1.91336e-05	IL27/TNFSF4/CD86/TNFSF18/IL12RB1/RIPK2/IRF4/JAK3/ANXA1	9
BP	GO:0043903	regulation of biological process involved in symbiotic interaction	12/626	72/18723	4.31e-06	3.30872e-05	1.93217e-05	CXCL8/LTF/BPIFA1/PML/ITGAV/PTX3/IFITM1/ARG1/LGALS1/IFITM3/TRIM15/CAV1	12
BP	GO:0070227	lymphocyte apoptotic process	12/626	72/18723	4.31e-06	3.30872e-05	1.93217e-05	IDO1/CCL5/IL7R/PDCD1/IL2RA/CLC/HIF1A/JAK3/FADD/RAG1/CD274/CD27	12
BP	GO:0090087	regulation of peptide transport	21/626	202/18723	4.39407e-06	3.36785e-05	1.9667e-05	IFNG/S100A8/IL1B/RBP4/TFR2/CCL5/TNFSF11/APLN/BMP8A/FAM3D/GRP/UCN/ACVR1C/EGFR/GPER1/HIF1A/CFTR/TRPM2/ABCG1/GJA1/FOXA2	21
BP	GO:0034599	cellular response to oxidative stress	26/626	288/18723	4.69186e-06	3.59032e-05	2.09661e-05	LCN2/MMP9/PML/TNFAIP3/MAPT/MPO/FOS/PDGFD/EGFR/IL18RAP/MET/NR4A3/PDK1/ARG1/SPHK1/PPARGC1A/HIF1A/TLR6/AXL/TRPM2/LRRK2/FANCC/GATA4/TREM2/ETS1/ANXA1	26
BP	GO:0030183	B cell differentiation	17/626	141/18723	4.93696e-06	3.75981e-05	2.19559e-05	CD79A/BLNK/CARD11/CD19/PIK3R1/IFNE/IFNK/IL11/INHA/INHBA/TNFSF13B/LGALS1/PRKDC/JAK3/RAG1/CD27/SLAMF8	17
BP	GO:0035296	regulation of tube diameter	17/626	141/18723	4.93696e-06	3.75981e-05	2.19559e-05	ICAM1/F2R/PTGS2/NOS1/EDN3/EDNRA/EDNRB/ADM/AGT/APLN/UCN/ADRB1/AGTR1/EGFR/GPER1/CAV1/GJA1	17
BP	GO:0097746	blood vessel diameter maintenance	17/626	141/18723	4.93696e-06	3.75981e-05	2.19559e-05	ICAM1/F2R/PTGS2/NOS1/EDN3/EDNRA/EDNRB/ADM/AGT/APLN/UCN/ADRB1/AGTR1/EGFR/GPER1/CAV1/GJA1	17
BP	GO:0045058	T cell selection	10/626	50/18723	4.98722e-06	3.77999e-05	2.20737e-05	CTSL/IL15/CCR7/CARD11/JAG2/TNFSF18/IL12RB1/ZAP70/CD3D/IRF4	10
BP	GO:0046638	positive regulation of alpha-beta T cell differentiation	10/626	50/18723	4.98722e-06	3.77999e-05	2.20737e-05	IFNG/SOCS1/TNFSF4/CD86/IL12RB1/ZAP70/ZBTB16/RIPK2/RUNX3/ANXA1	10
BP	GO:0060688	regulation of morphogenesis of a branching structure	10/626	50/18723	4.98722e-06	3.77999e-05	2.20737e-05	VEGFA/FGF10/AGT/FGF7/GREM1/MDK/PDGFA/AR/WNT2B/LRRK2	10
BP	GO:0043299	leukocyte degranulation	12/626	73/18723	5.00314e-06	3.78006e-05	2.20742e-05	HLA-F/KLRC2/PTGDS/CCL3/PTGDR/HCK/RAC2/PIK3CD/NR4A3/ITGB2/ITGAM/CEACAM1	12
BP	GO:0061035	regulation of cartilage development	12/626	73/18723	5.00314e-06	3.78006e-05	2.20742e-05	BMP1/BMP2/FGF18/GDF5/GDF6/GREM1/MDK/PTHLH/BMPR1B/TGFBR1/CTSK/ZBTB16	12
BP	GO:0090594	inflammatory response to wounding	6/626	15/18723	5.27455e-06	3.9663e-05	2.31617e-05	TGFB1/F2R/IL1A/MDK/HIF1A/SIGLEC10	6
BP	GO:0140374	antiviral innate immune response	6/626	15/18723	5.27455e-06	3.9663e-05	2.31617e-05	CXCL10/MX1/DDX58/OAS1/IFIT1/NLRP1	6
BP	GO:2000345	regulation of hepatocyte proliferation	6/626	15/18723	5.27455e-06	3.9663e-05	2.31617e-05	TNFAIP3/MDK/PTN/WNT3A/CEACAM1/GLI1	6
BP	GO:0008406	gonad development	22/626	221/18723	5.32047e-06	3.99385e-05	2.33226e-05	ICAM1/TNFSF10/VEGFA/PTX3/PDGFRB/ROBO2/AMH/GNRH1/INHA/INHBA/LHB/RETN/VGF/AR/BMPR1B/NR5A1/TGFBR1/SLIT3/WNT2B/GATA4/HOXA9/HMGB2	22
BP	GO:0051281	positive regulation of release of sequestered calcium ion into cytosol	9/626	40/18723	5.32793e-06	3.99385e-05	2.33226e-05	CXCL10/CXCL9/CXCL11/XCL1/F2R/CD19/GPER1/PLCG1/F2RL3	9
BP	GO:1990845	adaptive thermogenesis	18/626	157/18723	5.37849e-06	4.02544e-05	2.35071e-05	LCN2/ADIPOQ/IL15/VEGFA/CXCR4/BMP8A/OXT/ADRB1/ESRRG/IGF1R/LEPR/PPARGC1A/IRF4/ACHE/CAV1/GJA1/TRPV2/DDIT3	18
BP	GO:0035150	regulation of tube size	17/626	142/18723	5.43746e-06	4.05685e-05	2.36905e-05	ICAM1/F2R/PTGS2/NOS1/EDN3/EDNRA/EDNRB/ADM/AGT/APLN/UCN/ADRB1/AGTR1/EGFR/GPER1/CAV1/GJA1	17
BP	GO:0097553	calcium ion transmembrane import into cytosol	17/626	142/18723	5.43746e-06	4.05685e-05	2.36905e-05	CXCL10/CXCL9/CXCL11/XCL1/F2R/NOS1/CCR7/CCL3/CD19/GPER1/LCK/PLCG1/TRPM2/ITPR3/F2RL3/TRPV2/DDIT3	17
BP	GO:0032731	positive regulation of interleukin-1 beta production	11/626	62/18723	5.76497e-06	4.28114e-05	2.50003e-05	IFNG/ORM2/TLR8/AGER/CCL3/AIM2/TLR6/RIPK2/CLEC7A/NLRP1/EGR1	11
BP	GO:0032757	positive regulation of interleukin-8 production	11/626	62/18723	5.76497e-06	4.28114e-05	2.50003e-05	IL1B/DDX58/ADIPOQ/F2R/TLR8/IL17D/CLEC7A/FADD/SERPINE1/NLRP10/DDIT3	11
BP	GO:0060135	maternal process involved in female pregnancy	11/626	62/18723	5.76497e-06	4.28114e-05	2.50003e-05	PTGS2/PTN/SPP1/STC1/STC2/AR/EPOR/ARG1/HAVCR2/ITGA3/GJA1	11
BP	GO:0002828	regulation of type 2 immune response	8/626	31/18723	5.96075e-06	4.41966e-05	2.58091e-05	XCL1/IFNL1/RSAD2/TNFSF4/CD86/IL27RA/ARG1/ANXA1	8
BP	GO:0046850	regulation of bone remodeling	10/626	51/18723	6.01969e-06	4.45255e-05	2.60012e-05	TFRC/TNFAIP3/TNFSF11/GREM1/MDK/SPP1/EGFR/LEPR/TNFRSF11A/SIGLEC15	10
BP	GO:1904892	regulation of receptor signaling pathway via STAT	15/626	114/18723	6.02377e-06	4.45255e-05	2.60012e-05	IFNG/TGFB1/IFNL1/SOCS1/F2R/CCL5/IL7R/PPARG/AGT/EGF/IFNE/IFNK/IL24/JAK3/CAV1	15
BP	GO:0045165	cell fate commitment	24/626	258/18723	6.51755e-06	4.81009e-05	2.80891e-05	CTSL/PML/DLL4/PPARG/FGF10/BMP2/DKK1/JAG1/JAG2/NRG1/TNFSF18/AR/IL12RB1/NR2E1/TGFBR1/ROR2/IRF4/PRKDC/WNT2B/TRIM15/WNT3A/GATA4/FOXA2/SLAMF8	24
BP	GO:0106106	cold-induced thermogenesis	17/626	144/18723	6.57719e-06	4.83915e-05	2.82588e-05	LCN2/ADIPOQ/IL15/VEGFA/CXCR4/OXT/ADRB1/ESRRG/IGF1R/LEPR/PPARGC1A/IRF4/ACHE/CAV1/GJA1/TRPV2/DDIT3	17
BP	GO:0120161	regulation of cold-induced thermogenesis	17/626	144/18723	6.57719e-06	4.83915e-05	2.82588e-05	LCN2/ADIPOQ/IL15/VEGFA/CXCR4/OXT/ADRB1/ESRRG/IGF1R/LEPR/PPARGC1A/IRF4/ACHE/CAV1/GJA1/TRPV2/DDIT3	17
BP	GO:0032735	positive regulation of interleukin-12 production	9/626	41/18723	6.62563e-06	4.86729e-05	2.84231e-05	HLA-G/IFNG/AGER/TNFSF4/CCR7/LTB/MDK/RIPK2/CLEC7A	9
BP	GO:0052126	movement in host environment	19/626	175/18723	6.63697e-06	4.86813e-05	2.84281e-05	CTSL/ICAM1/CXCL8/PML/TFRC/ITGAV/PTX3/CXCR4/CD86/IFITM1/AGTR1/EGFR/TNFRSF4/LGALS1/IFITM3/TRIM15/AXL/CAV1/SIGLEC1	19
BP	GO:0050829	defense response to Gram-negative bacterium	13/626	88/18723	6.91561e-06	5.06473e-05	2.95761e-05	DEFB1/DEFB126/LTF/CTSG/LYZ/SLC11A1/DMBT1/IGHM/TREM1/SERPINE1/TREM2/NLRP10/HMGB2	13
BP	GO:0001759	organ induction	7/626	23/18723	6.93948e-06	5.06667e-05	2.95875e-05	FGF10/ROBO2/BMP2/DKK1/AR/WNT2B/WNT3A	7
BP	GO:0072677	eosinophil migration	7/626	23/18723	6.93948e-06	5.06667e-05	2.95875e-05	CCL5/CCL26/CCL2/CCL7/CCL3/CCL11/SCG2	7
BP	GO:0010975	regulation of neuron projection development	34/626	445/18723	7.12415e-06	5.19356e-05	3.03284e-05	CXCL12/S100A9/VEGFA/MAPT/SEMA3C/SEMA3E/SEMA3G/SEMA4C/SEMA4F/SEMA5B/SEMA6D/SEMA7A/PLXNA1/PLXNA3/PLXNB3/PLXND1/ROBO2/AGT/EPO/MDK/NGF/PTN/SPP1/NR2E1/PAK2/ROR2/ROR1/LGALS1/PACSIN1/WNT3A/LRRK2/CCDC88A/ITGA3/TRPV2	34
BP	GO:0051961	negative regulation of nervous system development	17/626	145/18723	7.22372e-06	5.25812e-05	3.07054e-05	IL1B/CCL11/SEMA3C/SEMA3E/SEMA3G/SEMA4C/SEMA4F/SEMA5B/SEMA6D/SEMA7A/PLXNA3/ROBO2/PTN/SPP1/NR2E1/WNT3A/TREM2	17
BP	GO:0007435	salivary gland morphogenesis	8/626	32/18723	7.71628e-06	5.59958e-05	3.26994e-05	TGFB1/FGF10/SEMA3C/PLXNA1/PLXND1/FGF7/PDGFA/TGFB3	8
BP	GO:0061036	positive regulation of cartilage development	8/626	32/18723	7.71628e-06	5.59958e-05	3.26994e-05	BMP1/BMP2/FGF18/GDF5/GDF6/MDK/BMPR1B/ZBTB16	8
BP	GO:0042542	response to hydrogen peroxide	17/626	146/18723	7.92661e-06	5.74336e-05	3.35391e-05	LCN2/STAT1/TNFAIP3/PDGFRB/PDGFD/IL18RAP/MET/NR4A3/ARG1/SPHK1/AXL/DUSP1/TRPM2/LRRK2/HP/ETS1/ANXA1	17
BP	GO:0050771	negative regulation of axonogenesis	11/626	64/18723	7.93847e-06	5.74336e-05	3.35391e-05	SEMA3C/SEMA3E/SEMA3G/SEMA4C/SEMA4F/SEMA5B/SEMA6D/SEMA7A/PLXNA3/SPP1/WNT3A	11
BP	GO:1902895	positive regulation of pri-miRNA transcription by RNA polymerase II	9/626	42/18723	8.18467e-06	5.87978e-05	3.43357e-05	TGFB1/PPARG/FOS/APLN/BMP2/PDGFB/HIF1A/EGR1/ETS1	9
BP	GO:2000404	regulation of T cell migration	9/626	42/18723	8.18467e-06	5.87978e-05	3.43357e-05	CXCL10/CXCL12/CXCL13/XCL1/APOD/CCL20/CCL5/IL27RA/FADD	9
BP	GO:0007411	axon guidance	22/626	227/18723	8.19308e-06	5.87978e-05	3.43357e-05	CXCL12/VEGFA/RAC2/SEMA3C/SEMA3E/SEMA3G/SEMA4C/SEMA4F/SEMA5B/SEMA6D/SEMA7A/PLXNA1/PLXNA3/PLXNB3/PLXND1/ROBO2/ARTN/BMPR1B/TUBB3/SLIT3/WNT3A/SIAH1	22
BP	GO:0045137	development of primary sexual characteristics	22/626	227/18723	8.19308e-06	5.87978e-05	3.43357e-05	ICAM1/TNFSF10/VEGFA/PTX3/PDGFRB/ROBO2/AMH/GNRH1/INHA/INHBA/LHB/RETN/VGF/AR/BMPR1B/NR5A1/TGFBR1/SLIT3/WNT2B/GATA4/HOXA9/HMGB2	22
BP	GO:0044849	estrous cycle	6/626	16/18723	8.20091e-06	5.87978e-05	3.43357e-05	GNRH1/MDK/PTN/TRPM2/EGR1/ETS1	6
BP	GO:0071639	positive regulation of monocyte chemotactic protein-1 production	6/626	16/18723	8.20091e-06	5.87978e-05	3.43357e-05	IL1B/ADIPOQ/OAS1/AGER/OAS3/CLEC7A	6
BP	GO:0007566	embryo implantation	10/626	53/18723	8.64978e-06	6.19231e-05	3.61608e-05	MMP9/IL1B/VEGFA/PTGS2/EPO/SPP1/STC1/STC2/ACVR1C/GJA1	10
BP	GO:0045862	positive regulation of proteolysis	30/626	372/18723	8.67496e-06	6.20104e-05	3.62118e-05	IFNG/S100A9/S100A8/IL1B/PML/TNFSF10/F2R/MAPT/CLDN4/AGER/PPARG/EGF/ACVR1C/FGFR4/GPER1/LCK/BID/AIM2/RIPK2/NLRP6/CLEC7A/WNT3A/LRRK2/FADD/TREM2/MEFV/NLRP1/CAV1/TRIB3/PLK1	30
BP	GO:0097485	neuron projection guidance	22/626	228/18723	8.78967e-06	6.27365e-05	3.66357e-05	CXCL12/VEGFA/RAC2/SEMA3C/SEMA3E/SEMA3G/SEMA4C/SEMA4F/SEMA5B/SEMA6D/SEMA7A/PLXNA1/PLXNA3/PLXNB3/PLXND1/ROBO2/ARTN/BMPR1B/TUBB3/SLIT3/WNT3A/SIAH1	22
BP	GO:0001915	negative regulation of T cell mediated cytotoxicity	5/626	10/18723	9.01337e-06	6.41414e-05	3.74562e-05	HLA-G/KLRC1/KLRD1/IL7R/CEACAM1	5
BP	GO:0045625	regulation of T-helper 1 cell differentiation	5/626	10/18723	9.01337e-06	6.41414e-05	3.74562e-05	IL27/TNFSF4/RIPK2/JAK3/ANXA1	5
BP	GO:0033032	regulation of myeloid cell apoptotic process	7/626	24/18723	9.51542e-06	6.76133e-05	3.94836e-05	ADIPOQ/IRF7/PIK3CD/CXCR2/EPO/CDKN2A/ANXA1	7
BP	GO:0010595	positive regulation of endothelial cell migration	16/626	133/18723	9.59851e-06	6.81023e-05	3.97692e-05	LCN2/TGFB1/VEGFA/PTGS2/PIK3CD/AKT3/AGT/EGF/FGF18/PDGFB/VEGFC/MET/PLCG1/HIF1A/ETS1/ANXA1	16
BP	GO:0090276	regulation of peptide hormone secretion	20/626	196/18723	9.77784e-06	6.92718e-05	4.04521e-05	IFNG/IL1B/RBP4/TFR2/CCL5/TNFSF11/APLN/BMP8A/FAM3D/GRP/UCN/ACVR1C/EGFR/GPER1/HIF1A/CFTR/TRPM2/ABCG1/GJA1/FOXA2	20
BP	GO:0071353	cellular response to interleukin-4	8/626	33/18723	9.88905e-06	6.99558e-05	4.08516e-05	XCL1/PML/IL24/IL2RG/CDK4/ARG1/JAK3/CD300LF	8
BP	GO:0050680	negative regulation of epithelial cell proliferation	18/626	164/18723	9.92895e-06	7.00306e-05	4.08953e-05	TGFB1/STAT1/DLL4/CCL2/PPARG/GDF5/IL12A/PTN/SCG2/SLURP1/AR/TGFBR3/TGFBR1/CDK6/CAV1/RUNX3/GJA1/CEACAM1	18
BP	GO:2001242	regulation of intrinsic apoptotic signaling pathway	18/626	164/18723	9.92895e-06	7.00306e-05	4.08953e-05	CXCL12/S100A9/S100A8/MMP9/PTGS2/MIF/ACKR3/PLAUR/EPO/LCK/BID/HIF1A/LRRK2/TREM2/MUC1/SIAH1/CAV1/DDIT3	18
BP	GO:0046636	negative regulation of alpha-beta T cell activation	9/626	43/18723	1.00469e-05	7.07584e-05	4.13202e-05	XCL1/SOCS1/TNFSF4/TNFSF18/CBLB/JAK3/CD274/RUNX3/ANXA1	9
BP	GO:0002275	myeloid cell activation involved in immune response	13/626	91/18723	1.00758e-05	7.08571e-05	4.13779e-05	FCER1G/IFNG/PTGDS/CCL3/PTGDR/RAC2/PIK3CD/CX3CR1/NR4A3/ITGB2/HAVCR2/TREM2/ITGAM	13
BP	GO:0010524	positive regulation of calcium ion transport into cytosol	10/626	54/18723	1.03012e-05	7.21232e-05	4.21173e-05	CXCL10/CXCL9/CXCL11/XCL1/F2R/CD19/GPER1/PLCG1/CAV1/F2RL3	10
BP	GO:0070228	regulation of lymphocyte apoptotic process	10/626	54/18723	1.03012e-05	7.21232e-05	4.21173e-05	IDO1/CCL5/IL7R/PDCD1/HIF1A/JAK3/FADD/RAG1/CD274/CD27	10
BP	GO:2000179	positive regulation of neural precursor cell proliferation	10/626	54/18723	1.03012e-05	7.21232e-05	4.21173e-05	VEGFA/DLL4/CX3CR1/EGF/MDK/VEGFC/NR2E1/HIF1A/WNT3A/GLI1	10
BP	GO:0062207	regulation of pattern recognition receptor signaling pathway	14/626	105/18723	1.04841e-05	7.32966e-05	4.28025e-05	LTF/BPIFB1/OASL/DHX58/TNFAIP3/IRF7/RSAD2/TLR6/IRF4/TRIM15/NLRP6/CD300LF/TREM2/CAV1	14
BP	GO:0019229	regulation of vasoconstriction	11/626	66/18723	1.07931e-05	7.52368e-05	4.39355e-05	ICAM1/F2R/PTGS2/EDN3/ADM/AGT/APLN/AGTR1/EGFR/CAV1/GJA1	11
BP	GO:0042093	T-helper cell differentiation	11/626	66/18723	1.07931e-05	7.52368e-05	4.39355e-05	RELB/IL27/TNFSF4/CD86/TNFSF18/IL12RB1/RORC/RIPK2/IRF4/JAK3/ANXA1	11
BP	GO:1905952	regulation of lipid localization	19/626	181/18723	1.0823e-05	7.53353e-05	4.3993e-05	IL1B/FABP3/ADIPOQ/ITGAV/MSR1/TNFSF11/PPARG/AGT/EGF/OXT/RETN/SPP1/AGTR1/TNFRSF11A/ABCA1/TREM2/ABCG1/CAV1/YJEFN3	19
BP	GO:0048675	axon extension	15/626	120/18723	1.13667e-05	7.90046e-05	4.61357e-05	CXCL12/VEGFA/MAPT/SEMA3C/SEMA3E/SEMA3G/SEMA4C/SEMA4F/SEMA5B/SEMA6D/SEMA7A/PLXNA3/SLIT3/WNT3A/TRPV2	15
BP	GO:0050772	positive regulation of axonogenesis	12/626	79/18723	1.16093e-05	8.05736e-05	4.70519e-05	CXCL12/VEGFA/MAPT/SEMA7A/PLXNA1/PLXNA3/PLXNB3/PLXND1/ROBO2/NGF/WNT3A/TRPV2	12
BP	GO:0002793	positive regulation of peptide secretion	14/626	106/18723	1.17147e-05	8.11865e-05	4.74099e-05	S100A8/RBP4/TFR2/TNFSF11/APLN/GRP/UCN/EGFR/GPER1/HIF1A/CFTR/TRPM2/ABCG1/GJA1	14
BP	GO:0043331	response to dsRNA	10/626	55/18723	1.22174e-05	8.45482e-05	4.9373e-05	DDX58/IRF3/IFIH1/IFNE/IFNK/RIPK2/IFIT1/KCNJ8/CAV1/RFTN1	10
BP	GO:0150076	neuroinflammatory response	9/626	44/18723	1.22593e-05	8.47152e-05	4.94705e-05	IFNG/MMP9/IL1B/PTGS2/CCL3/IL33/SPHK1/LRRK2/TREM2	9
BP	GO:0016045	detection of bacterium	6/626	17/18723	1.23164e-05	8.49864e-05	4.96289e-05	HLA-A/HLA-B/PGLYRP1/PGLYRP2/DMBT1/TLR6	6
BP	GO:0001894	tissue homeostasis	24/626	268/18723	1.23938e-05	8.53974e-05	4.98689e-05	AZGP1/RBP4/LTF/TFRC/VEGFA/TNFAIP3/MUC4/F2R/LYZ/TNFSF11/PTGS2/OAS1/RAC2/RAC3/AKT3/IGHG3/IGKC/SPP1/EGFR/ESRRB/TNFRSF11A/CTSK/GJA1/SIGLEC15	24
BP	GO:0044409	entry into host	17/626	151/18723	1.24456e-05	8.55074e-05	4.99331e-05	CTSL/ICAM1/CXCL8/TFRC/ITGAV/PTX3/CXCR4/CD86/IFITM1/AGTR1/EGFR/TNFRSF4/LGALS1/IFITM3/AXL/CAV1/SIGLEC1	17
BP	GO:0048754	branching morphogenesis of an epithelial tube	17/626	151/18723	1.24456e-05	8.55074e-05	4.99331e-05	PML/VEGFA/DLL4/CCL11/FGF10/SEMA3E/TNC/EDNRA/PLXND1/AGT/BMP2/EGF/GREM1/MDK/AR/MET/WNT2B	17
BP	GO:0042130	negative regulation of T cell proliferation	11/626	67/18723	1.25284e-05	8.58926e-05	5.0158e-05	HLA-G/XCL1/CD86/GNRH1/IL2RA/CTLA4/CBLB/ARG1/HAVCR2/CD274/PDCD1LG2	11
BP	GO:0007431	salivary gland development	8/626	34/18723	1.25556e-05	8.58926e-05	5.0158e-05	TGFB1/FGF10/SEMA3C/PLXNA1/PLXND1/FGF7/PDGFA/TGFB3	8
BP	GO:0039528	cytoplasmic pattern recognition receptor signaling pathway in response to virus	8/626	34/18723	1.25556e-05	8.58926e-05	5.0158e-05	DDX58/IRF3/OASL/IFIH1/DHX58/IRF7/OAS3/TRIM15	8
BP	GO:0038127	ERBB signaling pathway	15/626	121/18723	1.25821e-05	8.5951e-05	5.01921e-05	TGFB1/MMP9/PLAUR/AGT/BTC/EGF/NRG1/EGFR/GPER1/PLCG1/SHC1/CBLB/CCDC88A/CEACAM1/IFI6	15
BP	GO:0003158	endothelium development	16/626	136/18723	1.27754e-05	8.71465e-05	5.08903e-05	ICAM1/CXCL10/LCN2/IL1B/VEGFA/DLL4/PROC/CXCR4/JAG1/NRG1/PTN/STC1/MET/ITGAX/GJA1/CEACAM1	16
BP	GO:0033273	response to vitamin	13/626	93/18723	1.2832e-05	8.71883e-05	5.09147e-05	CXCL10/IL15/PTGS2/TNC/EPO/PTN/SPP1/STC1/STC2/EGFR/ARG1/GATA4/AQP3	13
BP	GO:0048143	astrocyte activation	7/626	25/18723	1.28363e-05	8.71883e-05	5.09147e-05	IFNG/MAPT/AGER/FPR2/EGFR/TREM2/C1QA	7
BP	GO:1901623	regulation of lymphocyte chemotaxis	7/626	25/18723	1.28363e-05	8.71883e-05	5.09147e-05	CXCL10/CXCL13/XCL1/CCL5/CCL2/CCL7/CCL3	7
BP	GO:0060560	developmental growth involved in morphogenesis	22/626	234/18723	1.32726e-05	9.00236e-05	5.25704e-05	CXCL12/VEGFA/MAPT/CCL11/CXCR4/FGF10/SEMA3C/SEMA3E/SEMA3G/SEMA4C/SEMA4F/SEMA5B/SEMA6D/SEMA7A/TNC/PLXNA1/PLXNA3/NGF/SPP1/SLIT3/WNT3A/TRPV2	22
BP	GO:0030509	BMP signaling pathway	17/626	152/18723	1.35862e-05	9.20198e-05	5.37361e-05	TGFB1/HJV/PPARG/BMP2/BMP8A/BMP8B/GDF5/GDF6/GREM1/GREM2/TGFB3/BMPR1B/TGFBR3/ROR2/GATA4/ITGA3/EGR1	17
BP	GO:1904645	response to amyloid-beta	10/626	56/18723	1.4433e-05	9.76171e-05	5.70047e-05	ICAM1/LCN2/MMP12/MMP9/AGER/FPR2/IGF1R/TLR6/TREM2/GJA1	10
BP	GO:0007173	epidermal growth factor receptor signaling pathway	14/626	108/18723	1.45644e-05	9.83664e-05	5.74423e-05	TGFB1/MMP9/PLAUR/AGT/BTC/EGF/EGFR/GPER1/PLCG1/SHC1/CBLB/CCDC88A/CEACAM1/IFI6	14
BP	GO:0097305	response to alcohol	23/626	253/18723	1.46966e-05	9.91192e-05	5.78819e-05	ICAM1/S100A8/TGFB1/RBP4/CYBB/ADIPOQ/TNFSF4/CCR7/CCL7/CCL3/FOS/TNC/GNRH1/INHBA/OXT/PTGFR/TGFBR3/CDK4/TGFBR1/SLIT3/ABCA1/CFTR/CD27	23
BP	GO:0022602	ovulation cycle process	9/626	45/18723	1.4874e-05	0.000100174	5.84978e-05	PTX3/ROBO2/AMH/INHBA/RETN/TGFB3/BMPR1B/NR5A1/SLIT3	9
BP	GO:1905207	regulation of cardiocyte differentiation	8/626	35/18723	1.58025e-05	0.000106277	6.20618e-05	TGFB1/BMP2/DKK1/GREM1/EGFR/GPER1/WNT3A/GATA4	8
BP	GO:0039530	MDA-5 signaling pathway	5/626	11/18723	1.60694e-05	0.000107921	6.30216e-05	IRF3/IFIH1/DHX58/IRF7/OAS3	5
BP	GO:0008360	regulation of cell shape	17/626	154/18723	1.6151e-05	0.000108316	6.32523e-05	ICAM1/VEGFA/CCL2/CCL7/CCL3/CCL11/HCK/RAC2/RAC3/SEMA3E/PLXNA1/PLXNA3/PLXNB3/PLXND1/PTN/ITGB2/ANXA1	17
BP	GO:0008585	female gonad development	13/626	95/18723	1.62299e-05	0.000108693	6.34725e-05	ICAM1/VEGFA/PTX3/ROBO2/AMH/GNRH1/INHA/INHBA/RETN/VGF/BMPR1B/NR5A1/SLIT3	13
BP	GO:1901224	positive regulation of NIK/NF-kappaB signaling	11/626	69/18723	1.6737e-05	0.000111932	6.53639e-05	IL1B/EIF2AK2/AGER/CD86/GREM1/EGFR/NR3C2/SPHK1/HAVCR2/TREM2/CD27	11
BP	GO:0042326	negative regulation of phosphorylation	30/626	385/18723	1.68602e-05	0.000112598	6.57528e-05	IFNG/TGFB1/IL1B/ADIPOQ/SOCS1/TNFAIP3/MAPT/ADAR/PPARG/AGT/BMP2/DKK1/GREM1/INHA/INHBA/NTF3/PAK2/CBLB/PPARGC1A/PRKDC/UCHL1/DUSP1/LRRK2/CDKN2A/KAT2B/CAV1/TRIB3/CEACAM1/PLK1/FOXA2	30
BP	GO:0045954	positive regulation of natural killer cell mediated cytotoxicity	7/626	26/18723	1.70612e-05	0.000113464	6.6259e-05	HLA-F/KLRC2/KLRD1/RAET1E/IL12A/IL18RAP/SH2D1A	7
BP	GO:0046697	decidualization	7/626	26/18723	1.70612e-05	0.000113464	6.6259e-05	PTGS2/PTN/SPP1/STC1/STC2/EPOR/GJA1	7
BP	GO:2000108	positive regulation of leukocyte apoptotic process	7/626	26/18723	1.70612e-05	0.000113464	6.6259e-05	IDO1/CCL5/PDCD1/PIK3CD/CDKN2A/CD274/ANXA1	7
BP	GO:0001974	blood vessel remodeling	9/626	46/18723	1.7949e-05	0.0001189	6.94334e-05	TGFB1/DLL4/FGF10/SEMA3C/AGT/JAG1/BGN/AXL/CEACAM1	9
BP	GO:0060749	mammary gland alveolus development	6/626	18/18723	1.79533e-05	0.0001189	6.94334e-05	VEGFA/TNFSF11/EGF/AR/TNFRSF11A/HIF1A	6
BP	GO:0061377	mammary gland lobule development	6/626	18/18723	1.79533e-05	0.0001189	6.94334e-05	VEGFA/TNFSF11/EGF/AR/TNFRSF11A/HIF1A	6
BP	GO:0006939	smooth muscle contraction	14/626	110/18723	1.80091e-05	0.00011894	6.94564e-05	F2R/PTGS2/EDN3/PROK2/EDNRA/EDNRB/AGT/OXT/GPER1/PTGER3/SSTR2/TACR1/SPHK1/CAV1	14
BP	GO:1905954	positive regulation of lipid localization	14/626	110/18723	1.80091e-05	0.00011894	6.94564e-05	IL1B/FABP3/ADIPOQ/MSR1/TNFSF11/PPARG/OXT/RETN/SPP1/TNFRSF11A/ABCA1/TREM2/ABCG1/CAV1	14
BP	GO:0003073	regulation of systemic arterial blood pressure	13/626	96/18723	1.82074e-05	0.000120084	7.01243e-05	CTSG/F2R/CMA1/EDN3/ADM/AGT/APLN/PDGFB/ADRB1/AGTR1/AR/MME/GJA1	13
BP	GO:0050768	negative regulation of neurogenesis	16/626	140/18723	1.84532e-05	0.000121537	7.09729e-05	IL1B/CCL11/SEMA3C/SEMA3E/SEMA3G/SEMA4C/SEMA4F/SEMA5B/SEMA6D/SEMA7A/PLXNA3/PTN/SPP1/NR2E1/WNT3A/TREM2	16
BP	GO:0048638	regulation of developmental growth	27/626	330/18723	1.87755e-05	0.000123489	7.2113e-05	CXCL12/RBP4/VEGFA/MAPT/CXCR4/SEMA3C/SEMA3E/SEMA3G/SEMA4C/SEMA4F/SEMA5B/SEMA6D/SEMA7A/PLXNA3/GDF5/NGF/SPP1/ADRB1/AR/TGFBR3/CDK4/TGFBR1/PRKDC/WNT3A/GJA1/TRPV2/GLI1	27
BP	GO:0042092	type 2 immune response	8/626	36/18723	1.97268e-05	0.000129389	7.55586e-05	XCL1/IFNL1/RSAD2/TNFSF4/CD86/IL27RA/ARG1/ANXA1	8
BP	GO:0090322	regulation of superoxide metabolic process	8/626	36/18723	1.97268e-05	0.000129389	7.55586e-05	TGFB1/MAPT/FPR2/AGT/EGFR/ITGB2/CLEC7A/ITGAM	8
BP	GO:0042593	glucose homeostasis	23/626	258/18723	2.01328e-05	0.000131871	7.70077e-05	ICAM1/RBP4/ADIPOQ/OAS1/AGER/PPARG/PIK3R1/CMA1/FAM3B/NMB/VGF/FGFR4/GPER1/IGF1R/LEPR/LGALS1/PPARGC1A/HIF1A/CFTR/GATA4/TREM2/ABCG1/FOXA2	23
BP	GO:1901216	positive regulation of neuron death	13/626	97/18723	2.0393e-05	0.00013321	7.77899e-05	IFNG/LCN2/MAPT/CCL3/FOS/DKK1/ITGB2/TLR6/TRPM2/C1QA/ITGAM/EGR1/DDIT3	13
BP	GO:2001237	negative regulation of extrinsic apoptotic signaling pathway	13/626	97/18723	2.0393e-05	0.00013321	7.77899e-05	ICAM1/IL1B/TNFAIP3/ITGAV/IL1A/FGF10/CSF2/SCG2/AR/TGFBR1/SERPINE1/HMGB2/IFI6	13
BP	GO:0051099	positive regulation of binding	18/626	173/18723	2.07072e-05	0.000135077	7.88802e-05	IFNG/TGFB1/MMP9/PPARG/PLAUR/PLXND1/BMP2/EGF/NGF/MET/RIPK2/IRF4/WNT3A/LRRK2/CAV1/GPSM1/TRIB3/HMGB2	18
BP	GO:2000377	regulation of reactive oxygen species metabolic process	17/626	157/18723	2.08097e-05	0.000135561	7.91626e-05	LCN2/TGFB1/NOX4/MAPT/PDGFRB/RAC2/FPR2/AGT/PDGFB/AGTR1/EGFR/ITGB2/HIF1A/TLR6/CLEC7A/HP/ITGAM	17
BP	GO:0033500	carbohydrate homeostasis	23/626	259/18723	2.14163e-05	0.000139323	8.13593e-05	ICAM1/RBP4/ADIPOQ/OAS1/AGER/PPARG/PIK3R1/CMA1/FAM3B/NMB/VGF/FGFR4/GPER1/IGF1R/LEPR/LGALS1/PPARGC1A/HIF1A/CFTR/GATA4/TREM2/ABCG1/FOXA2	23
BP	GO:0014911	positive regulation of smooth muscle cell migration	9/626	47/18723	2.15483e-05	0.000139611	8.15276e-05	NOX4/CCL5/PDGFRB/SEMA6D/AGT/MDK/PDGFB/PDGFD/NR4A3	9
BP	GO:0045581	negative regulation of T cell differentiation	9/626	47/18723	2.15483e-05	0.000139611	8.15276e-05	IFNL1/SOCS1/TNFSF4/MDK/TNFSF18/CTLA4/JAK3/RUNX3/ANXA1	9
BP	GO:0090279	regulation of calcium ion import	9/626	47/18723	2.15483e-05	0.000139611	8.15276e-05	CXCL12/PDGFRB/CCL2/CCL3/EGF/PDGFB/STC1/UCN/TRPV2	9
BP	GO:0050795	regulation of behavior	11/626	71/18723	2.21193e-05	0.000143116	8.35745e-05	PTGDS/CCL3/CSF2/MDK/RETN/UCN/ADRB1/LEPR/NR4A3/RAG1/GJA1	11
BP	GO:0048640	negative regulation of developmental growth	14/626	112/18723	2.21523e-05	0.000143136	8.35858e-05	RBP4/SEMA3C/SEMA3E/SEMA3G/SEMA4C/SEMA4F/SEMA5B/SEMA6D/SEMA7A/PLXNA3/SPP1/ADRB1/WNT3A/GJA1	14
BP	GO:0002719	negative regulation of cytokine production involved in immune response	7/626	27/18723	2.23718e-05	0.000143583	8.38469e-05	HLA-F/XCL1/TGFB1/BST2/TGFB3/ARG1/JAK3	7
BP	GO:0010758	regulation of macrophage chemotaxis	7/626	27/18723	2.23718e-05	0.000143583	8.38469e-05	CCL5/MIF/CXCL17/IL34/MDK/TNFSF18/SLAMF8	7
BP	GO:0042104	positive regulation of activated T cell proliferation	7/626	27/18723	2.23718e-05	0.000143583	8.38469e-05	AGER/EPO/TNFSF9/IL12RB1/IL27RA/IL2RA/FADD	7
BP	GO:0060333	interferon-gamma-mediated signaling pathway	7/626	27/18723	2.23718e-05	0.000143583	8.38469e-05	IFNG/STAT1/SOCS1/PPARG/HCK/ARG1/NLRC5	7
BP	GO:0071624	positive regulation of granulocyte chemotaxis	7/626	27/18723	2.23718e-05	0.000143583	8.38469e-05	CXCL8/XCL1/S100A14/CCR7/RAC2/CXCR2/MDK	7
BP	GO:0070301	cellular response to hydrogen peroxide	13/626	98/18723	2.28051e-05	0.000146167	8.53561e-05	LCN2/TNFAIP3/PDGFD/IL18RAP/MET/NR4A3/ARG1/SPHK1/AXL/TRPM2/LRRK2/ETS1/ANXA1	13
BP	GO:0062012	regulation of small molecule metabolic process	27/626	334/18723	2.3246e-05	0.000148709	8.68403e-05	IFNG/IL1B/FABP3/ADIPOQ/PTGS2/NOS1/PPARG/ADM/BMP2/FGF19/FGFR4/GPER1/LEPR/NR4A3/RORC/PDK1/PPARGC1A/HIF1A/TREM2/ABCG1/KAT2B/CAV1/TRIB3/EGR1/CEACAM1/ANXA1/FOXA2	27
BP	GO:0031346	positive regulation of cell projection organization	28/626	353/18723	2.3264e-05	0.000148709	8.68403e-05	CXCL12/LCN2/S100A9/VEGFA/MAPT/CCR7/RAC2/PIK3R1/SEMA7A/PLXNA1/PLXNA3/PLXNB3/PLXND1/ROBO2/AGT/EPO/MDK/NGF/PTN/TGFB3/TGFBR1/ROR2/ROR1/PACSIN1/WNT3A/CCDC88A/ITGA3/TRPV2	28
BP	GO:0002523	leukocyte migration involved in inflammatory response	6/626	19/18723	2.54997e-05	0.000162782	9.50586e-05	S100A9/S100A8/MDK/PTN/TRIM55/SLAMF8	6
BP	GO:0050728	negative regulation of inflammatory response	18/626	176/18723	2.61337e-05	0.000166607	9.72921e-05	PGLYRP1/ADIPOQ/TNFAIP3/PROC/PPARG/HCK/CXCL17/FPR2/MDK/GPER1/IL22RA2/IL2RA/PLCG1/NLRP6/TREM2/MEFV/SIGLEC10/SLAMF8	18
BP	GO:0046718	viral entry into host cell	16/626	144/18723	2.62687e-05	0.000167244	9.76641e-05	CTSL/ICAM1/TFRC/ITGAV/PTX3/CXCR4/CD86/IFITM1/AGTR1/EGFR/TNFRSF4/LGALS1/IFITM3/AXL/CAV1/SIGLEC1	16
BP	GO:0002664	regulation of T cell tolerance induction	5/626	12/18723	2.67895e-05	0.000169881	9.92039e-05	HLA-B/HLA-G/IL2RA/CBLB/CLC	5
BP	GO:0032823	regulation of natural killer cell differentiation	5/626	12/18723	2.67895e-05	0.000169881	9.92039e-05	PGLYRP1/PGLYRP2/IL15/IL15RA/AXL	5
BP	GO:0035112	genitalia morphogenesis	5/626	12/18723	2.67895e-05	0.000169881	9.92039e-05	RBP4/FGF10/AR/ROR2/TP63	5
BP	GO:0002753	cytoplasmic pattern recognition receptor signaling pathway	10/626	60/18723	2.71008e-05	0.000171399	0.000100091	DDX58/IRF3/OASL/IFIH1/DHX58/TNFAIP3/IRF7/OAS3/RIPK2/TRIM15	10
BP	GO:0031663	lipopolysaccharide-mediated signaling pathway	10/626	60/18723	2.71008e-05	0.000171399	0.000100091	TGFB1/IL1B/IRF3/LTF/TNFAIP3/CCL5/CCL2/CCL3/HCK/RIPK2	10
BP	GO:0034101	erythrocyte homeostasis	15/626	129/18723	2.72492e-05	0.000172109	0.000100505	STAT1/VEGFA/ISG15/ADAR/EPO/INHA/INHBA/TGFBR3/HIF1A/PRKDC/AXL/JAK3/CDK6/HMGB2/ETS1	15
BP	GO:0030324	lung development	18/626	177/18723	2.82055e-05	0.00017768	0.000103758	MMP12/RBP4/VEGFA/PDGFRB/FGF10/TNC/FGF18/FGF7/PDGFA/PTN/TGFB3/EGFR/RXFP1/MME/ARG1/WNT2B/ITGA3/GLI1	18
BP	GO:0071453	cellular response to oxygen levels	18/626	177/18723	2.82055e-05	0.00017768	0.000103758	ICAM1/LCN2/CYBB/VEGFA/PTGS2/NDRG1/PTN/STC1/STC2/PDK1/PPARGC1A/HIF1A/CCNA2/E2F1/TREM2/AQP3/CAV1/EGR1	18
BP	GO:0046545	development of primary female sexual characteristics	13/626	100/18723	2.83886e-05	0.000178598	0.000104294	ICAM1/VEGFA/PTX3/ROBO2/AMH/GNRH1/INHA/INHBA/RETN/VGF/BMPR1B/NR5A1/SLIT3	13
BP	GO:0036294	cellular response to decreased oxygen levels	17/626	161/18723	2.88664e-05	0.000179901	0.000105055	ICAM1/LCN2/CYBB/VEGFA/PTGS2/NDRG1/PTN/STC1/STC2/PDK1/PPARGC1A/HIF1A/CCNA2/E2F1/TREM2/AQP3/EGR1	17
BP	GO:0051402	neuron apoptotic process	22/626	246/18723	2.88839e-05	0.000179901	0.000105055	LCN2/F2R/CCL2/CCL3/CX3CR1/GDF5/MDK/NGF/NTF3/TGFB3/CNTFR/BID/PPARGC1A/HIF1A/AXL/FADD/TREM2/TP63/NLRP1/ITGAM/SIAH1/DDIT3	22
BP	GO:0002637	regulation of immunoglobulin production	11/626	73/18723	2.89374e-05	0.000179901	0.000105055	XCL1/TGFB1/RBP4/TFRC/TNFSF4/CD86/CD22/IL27RA/TNFRSF4/TRAF2/PRKDC	11
BP	GO:0035924	cellular response to vascular endothelial growth factor stimulus	11/626	73/18723	2.89374e-05	0.000179901	0.000105055	VEGFA/DLL4/PDGFRB/PIK3CD/VEGFD/IL12A/PGF/VEGFC/NR4A1/SPHK1/ANXA1	11
BP	GO:0042058	regulation of epidermal growth factor receptor signaling pathway	11/626	73/18723	2.89374e-05	0.000179901	0.000105055	MMP9/PLAUR/AGT/BTC/EGF/EGFR/GPER1/CBLB/CCDC88A/CEACAM1/IFI6	11
BP	GO:1904427	positive regulation of calcium ion transmembrane transport	11/626	73/18723	2.89374e-05	0.000179901	0.000105055	HSPA2/CXCL10/CXCL9/CXCL11/XCL1/S100A1/F2R/CD19/GPER1/PLCG1/F2RL3	11
BP	GO:0002675	positive regulation of acute inflammatory response	7/626	28/18723	2.89736e-05	0.000179901	0.000105055	IL1B/TNFSF11/PTGS2/CCR7/OSM/PTGER3/TNFRSF11A	7
BP	GO:0003156	regulation of animal organ formation	7/626	28/18723	2.89736e-05	0.000179901	0.000105055	FGF10/ROBO2/BMP2/DKK1/AR/WNT2B/WNT3A	7
BP	GO:0010575	positive regulation of vascular endothelial growth factor production	7/626	28/18723	2.89736e-05	0.000179901	0.000105055	TGFB1/IL1B/IL1A/PTGS2/CXCL17/HIF1A/GATA4	7
BP	GO:0061082	myeloid leukocyte cytokine production	7/626	28/18723	2.89736e-05	0.000179901	0.000105055	HLA-G/TGFB1/DDX58/SEMA7A/TGFB3/NR4A3/SPON2	7
BP	GO:0032868	response to insulin	23/626	264/18723	2.90102e-05	0.000179901	0.000105055	ICAM1/IL1B/FABP3/ADIPOQ/STAT1/TNFSF10/SOCS1/PPARG/PIK3R1/ADM/AGT/RETN/VGF/ACVR1C/IGF1R/SORT1/SHC1/CDK4/PRKDC/KAT2B/TRIB3/EGR1/CEACAM1	23
BP	GO:0030278	regulation of ossification	14/626	115/18723	2.99388e-05	0.000185418	0.000108277	TGFB1/LTF/ISG15/CCL3/BMP2/DKK1/GREM1/MDK/OXT/PTN/TGFB3/BMPR1B/HIF1A/ZBTB16	14
BP	GO:0009595	detection of biotic stimulus	8/626	38/18723	3.00548e-05	0.000185816	0.00010851	HLA-A/HLA-B/PGLYRP1/PGLYRP2/DMBT1/TLR6/CLEC7A/TREM2	8
BP	GO:0001649	osteoblast differentiation	21/626	229/18723	3.01197e-05	0.000185816	0.00010851	LTF/ADAR/CCL3/PPARG/IFITM1/SEMA7A/TNC/BMP2/BMP3/GDF10/GREM1/JAG1/PTHLH/SPP1/VEGFC/BMPR1B/WNT3A/CDK6/TP63/ACHE/GLI1	21
BP	GO:0071695	anatomical structure maturation	21/626	229/18723	3.01197e-05	0.000185816	0.00010851	DEFB1/PAEP/LTF/IL15/VEGFA/SPINK5/PPARG/RAC3/CX3CR1/EDNRB/BMP2/EPO/GREM1/HIF1A/ZBTB16/AXL/CFTR/CLEC7A/LRRK2/C1QA/DDIT3	21
BP	GO:0048015	phosphatidylinositol-mediated signaling	18/626	178/18723	3.04223e-05	0.00018744	0.000109458	F2R/CCL5/PDGFRB/PIK3R1/PIK3CD/AGT/EGF/OSM/PDGFA/PDGFB/PDGFD/EGFR/GPER1/IGF1R/ROR2/ROR1/TREM2/CEACAM1	18
BP	GO:0045778	positive regulation of ossification	9/626	49/18723	3.06097e-05	0.00018811	0.000109849	TGFB1/LTF/ISG15/BMP2/OXT/PTN/TGFB3/BMPR1B/ZBTB16	9
BP	GO:0060986	endocrine hormone secretion	9/626	49/18723	3.06097e-05	0.00018811	0.000109849	IL1B/AGT/APLN/INHA/INHBA/RETN/UCN/AGTR1/GJA1	9
BP	GO:0007189	adenylate cyclase-activating G protein-coupled receptor signaling pathway	16/626	146/18723	3.1179e-05	0.000191362	0.000111748	CXCL10/CXCL9/CXCL11/ADM/PTHLH/UCN2/VIP/ADRB1/GPER1/LGR5/MC1R/PTGER1/PTGER3/PTGFR/RXFP1/ABCA1	16
BP	GO:2000177	regulation of neural precursor cell proliferation	12/626	87/18723	3.15304e-05	0.000193271	0.000112863	VEGFA/DLL4/CX3CR1/EGF/MDK/PTN/VEGFC/NR2E1/HIF1A/WNT3A/LRRK2/GLI1	12
BP	GO:0006869	lipid transport	30/626	398/18723	3.15819e-05	0.000193338	0.000112902	FABP6/IL1B/RBP4/FABP3/APOD/ADIPOQ/ITGAV/PLA2G2A/MSR1/TNFSF11/ABCC4/AQP9/PPARG/AGT/EGF/INHBA/NMB/OXT/RETN/SPP1/AGTR1/TNFRSF11A/ABCA1/CFTR/TREM2/ABCG1/CAV1/CEACAM1/YJEFN3/ANXA1	30
BP	GO:0051346	negative regulation of hydrolase activity	29/626	379/18723	3.24602e-05	0.00019846	0.000115893	SLPI/WFDC2/MMP9/LTF/PI15/VEGFA/BST2/SPINK5/PTX3/PTGS2/BIRC5/NOS1/PLAUR/PLXNB3/AGT/NGF/LEPR/NR4A1/SORT1/PAK2/WFDC12/LRRK2/SERPINE1/RAG1/GPSM1/CD27/IFI6/NLRP7/ANXA1	29
BP	GO:0010522	regulation of calcium ion transport into cytosol	13/626	102/18723	3.51315e-05	0.000214244	0.00012511	CXCL10/CXCL9/CXCL11/XCL1/PML/F2R/NOS1/CD19/EPO/GPER1/PLCG1/CAV1/F2RL3	13
BP	GO:0032677	regulation of interleukin-8 production	13/626	102/18723	3.51315e-05	0.000214244	0.00012511	IL1B/DDX58/ADIPOQ/F2R/TLR8/IL17D/TLR6/CLEC7A/FADD/SERPINE1/NLRP10/DDIT3/ANXA1	13
BP	GO:0045063	T-helper 1 cell differentiation	6/626	20/18723	3.54016e-05	0.000215341	0.000125751	RELB/IL27/TNFSF4/RIPK2/JAK3/ANXA1	6
BP	GO:0140632	inflammasome complex assembly	6/626	20/18723	3.54016e-05	0.000215341	0.000125751	EIF2AK2/AIM2/TLR6/TREM2/MEFV/NLRP1	6
BP	GO:0032613	interleukin-10 production	10/626	62/18723	3.63969e-05	0.000220552	0.000128794	XCL1/ISG15/AGER/TNFSF4/IRF4/CLEC7A/JAK3/TREM2/CD274/PDCD1LG2	10
BP	GO:0032653	regulation of interleukin-10 production	10/626	62/18723	3.63969e-05	0.000220552	0.000128794	XCL1/ISG15/AGER/TNFSF4/IRF4/CLEC7A/JAK3/TREM2/CD274/PDCD1LG2	10
BP	GO:0045428	regulation of nitric oxide biosynthetic process	10/626	62/18723	3.63969e-05	0.000220552	0.000128794	ICAM1/IFNG/IL1B/PTX3/PTGS2/CX3CR1/AGT/TLR6/CLEC7A/CAV1	10
BP	GO:0045936	negative regulation of phosphate metabolic process	32/626	441/18723	3.65689e-05	0.000221314	0.000129239	IFNG/TGFB1/IL1B/ADIPOQ/SOCS1/TNFAIP3/MAPT/ADAR/PPARG/AGT/BMP2/DKK1/GREM1/INHA/INHBA/NTF3/PDGFA/PDGFB/PAK2/CBLB/PPARGC1A/PRKDC/UCHL1/DUSP1/LRRK2/CDKN2A/KAT2B/CAV1/TRIB3/CEACAM1/PLK1/FOXA2	32
BP	GO:2000516	positive regulation of CD4-positive, alpha-beta T cell activation	8/626	39/18723	3.6713e-05	0.000221904	0.000129584	IFNG/XCL1/SOCS1/TNFSF4/CD86/IL12RB1/RIPK2/ANXA1	8
BP	GO:2000406	positive regulation of T cell migration	7/626	29/18723	3.70978e-05	0.000223947	0.000130776	CXCL10/CXCL12/CXCL13/XCL1/CCL20/CCL5/FADD	7
BP	GO:0033077	T cell differentiation in thymus	11/626	75/18723	3.74971e-05	0.000225786	0.000131851	IL1B/IL7R/IL1A/CCR7/CARD11/JAG2/ZAP70/CD3D/PRKDC/FADD/RAG1	11
BP	GO:0034121	regulation of toll-like receptor signaling pathway	11/626	75/18723	3.74971e-05	0.000225786	0.000131851	LTF/BPIFB1/TNFAIP3/IRF7/RSAD2/TLR6/IRF4/NLRP6/CD300LF/TREM2/CAV1	11
BP	GO:0030323	respiratory tube development	18/626	181/18723	3.8032e-05	0.000228719	0.000133563	MMP12/RBP4/VEGFA/PDGFRB/FGF10/TNC/FGF18/FGF7/PDGFA/PTN/TGFB3/EGFR/RXFP1/MME/ARG1/WNT2B/ITGA3/GLI1	18
BP	GO:0010563	negative regulation of phosphorus metabolic process	32/626	442/18723	3.82058e-05	0.000229475	0.000134005	IFNG/TGFB1/IL1B/ADIPOQ/SOCS1/TNFAIP3/MAPT/ADAR/PPARG/AGT/BMP2/DKK1/GREM1/INHA/INHBA/NTF3/PDGFA/PDGFB/PAK2/CBLB/PPARGC1A/PRKDC/UCHL1/DUSP1/LRRK2/CDKN2A/KAT2B/CAV1/TRIB3/CEACAM1/PLK1/FOXA2	32
BP	GO:0031589	cell-substrate adhesion	28/626	363/18723	3.83635e-05	0.000230133	0.000134389	MMP12/PLAU/APOD/VEGFA/MUC4/ITGAV/CCL28/CCR7/CCL25/RAC2/RAC3/PIK3R1/SEMA3E/CSPG5/GREM1/JAG1/MDK/PDGFB/PTN/ITGB2/LGALS1/AXL/EDIL3/CDKN2A/SERPINE1/CDK6/ITGA3/SIGLEC1	28
BP	GO:0019233	sensory perception of pain	13/626	103/18723	3.89984e-05	0.000233063	0.0001361	CXCL12/F2R/PTGS2/CCL2/CCL3/CXCR4/PROK2/EDNRB/OXT/VIP/MC1R/MME/UCHL1	13
BP	GO:0032637	interleukin-8 production	13/626	103/18723	3.89984e-05	0.000233063	0.0001361	IL1B/DDX58/ADIPOQ/F2R/TLR8/IL17D/TLR6/CLEC7A/FADD/SERPINE1/NLRP10/DDIT3/ANXA1	13
BP	GO:0090277	positive regulation of peptide hormone secretion	13/626	103/18723	3.89984e-05	0.000233063	0.0001361	RBP4/TFR2/TNFSF11/APLN/GRP/UCN/EGFR/GPER1/HIF1A/CFTR/TRPM2/ABCG1/GJA1	13
BP	GO:0071772	response to BMP	17/626	165/18723	3.95804e-05	0.00023595	0.000137786	TGFB1/HJV/PPARG/BMP2/BMP8A/BMP8B/GDF5/GDF6/GREM1/GREM2/TGFB3/BMPR1B/TGFBR3/ROR2/GATA4/ITGA3/EGR1	17
BP	GO:0071773	cellular response to BMP stimulus	17/626	165/18723	3.95804e-05	0.00023595	0.000137786	TGFB1/HJV/PPARG/BMP2/BMP8A/BMP8B/GDF5/GDF6/GREM1/GREM2/TGFB3/BMPR1B/TGFBR3/ROR2/GATA4/ITGA3/EGR1	17
BP	GO:0048017	inositol lipid-mediated signaling	18/626	182/18723	4.09204e-05	0.000243635	0.000142274	F2R/CCL5/PDGFRB/PIK3R1/PIK3CD/AGT/EGF/OSM/PDGFA/PDGFB/PDGFD/EGFR/GPER1/IGF1R/ROR2/ROR1/TREM2/CEACAM1	18
BP	GO:0048588	developmental cell growth	21/626	234/18723	4.14341e-05	0.000246386	0.00014388	CXCL12/VEGFA/MAPT/CXCR4/SEMA3C/SEMA3E/SEMA3G/SEMA4C/SEMA4F/SEMA5B/SEMA6D/SEMA7A/PLXNA1/PLXNA3/AGT/NGF/SPP1/SLIT3/WNT3A/GATA4/TRPV2	21
BP	GO:0010745	negative regulation of macrophage derived foam cell differentiation	5/626	13/18723	4.2336e-05	0.000251436	0.000146829	ADIPOQ/ITGAV/PPARG/ABCA1/ABCG1	5
BP	GO:0006809	nitric oxide biosynthetic process	11/626	76/18723	4.25388e-05	0.000252013	0.000147166	ICAM1/IFNG/IL1B/PTX3/PTGS2/NOS1/CX3CR1/AGT/TLR6/CLEC7A/CAV1	11
BP	GO:0043536	positive regulation of blood vessel endothelial cell migration	11/626	76/18723	4.25388e-05	0.000252013	0.000147166	TGFB1/VEGFA/PTGS2/AKT3/FGF18/PDGFB/VEGFC/PLCG1/HIF1A/ETS1/ANXA1	11
BP	GO:0007200	phospholipase C-activating G protein-coupled receptor signaling pathway	13/626	104/18723	4.32311e-05	0.000255797	0.000149376	F2R/CX3CR1/EDNRB/FPR2/CXCR2/AGT/GRP/VIP/AGTR1/PTGER3/TACR1/F2RL2/F2RL3	13
BP	GO:0045638	negative regulation of myeloid cell differentiation	12/626	90/18723	4.44521e-05	0.000262679	0.000153395	LTF/ADIPOQ/CCL3/PIK3R1/LILRB3/INHA/INHBA/ZBTB16/CDK6/C1QC/HOXA9/CEACAM1	12
BP	GO:0045429	positive regulation of nitric oxide biosynthetic process	8/626	40/18723	4.45592e-05	0.000262679	0.000153395	ICAM1/IFNG/IL1B/PTX3/PTGS2/AGT/TLR6/CLEC7A	8
BP	GO:0150077	regulation of neuroinflammatory response	8/626	40/18723	4.45592e-05	0.000262679	0.000153395	MMP9/IL1B/PTGS2/CCL3/IL33/SPHK1/LRRK2/TREM2	8
BP	GO:0034694	response to prostaglandin	7/626	30/18723	4.7002e-05	0.000276397	0.000161406	TNFSF4/CCR7/TNC/GNRH1/OXT/PTGFR/TGFBR3	7
BP	GO:0070229	negative regulation of lymphocyte apoptotic process	7/626	30/18723	4.7002e-05	0.000276397	0.000161406	CCL5/IL7R/HIF1A/JAK3/FADD/RAG1/CD27	7
BP	GO:0071456	cellular response to hypoxia	16/626	151/18723	4.71719e-05	0.000277055	0.00016179	ICAM1/CYBB/VEGFA/PTGS2/NDRG1/PTN/STC1/STC2/PDK1/PPARGC1A/HIF1A/CCNA2/E2F1/TREM2/AQP3/EGR1	16
BP	GO:0038083	peptidyl-tyrosine autophosphorylation	6/626	21/18723	4.81666e-05	0.0002803	0.000163685	VEGFA/GREM1/EGFR/IGF1R/CAV1/BMX	6
BP	GO:0044766	multi-organism transport	6/626	21/18723	4.81666e-05	0.0002803	0.000163685	CTSL/BST2/IFIT1/TRIM15/CAV1/SIGLEC1	6
BP	GO:0046885	regulation of hormone biosynthetic process	6/626	21/18723	4.81666e-05	0.0002803	0.000163685	ADM/BMP2/STC2/PPARGC1A/HIF1A/EGR1	6
BP	GO:0060445	branching involved in salivary gland morphogenesis	6/626	21/18723	4.81666e-05	0.0002803	0.000163685	FGF10/SEMA3C/PLXNA1/PLXND1/FGF7/PDGFA	6
BP	GO:0070269	pyroptosis	6/626	21/18723	4.81666e-05	0.0002803	0.000163685	GZMB/AIM2/NLRP6/ZBP1/TREM2/NLRP1	6
BP	GO:0072111	cell proliferation involved in kidney development	6/626	21/18723	4.81666e-05	0.0002803	0.000163685	STAT1/PDGFRB/BMP2/PDGFB/PDGFD/EGR1	6
BP	GO:1902579	multi-organism localization	6/626	21/18723	4.81666e-05	0.0002803	0.000163685	CTSL/BST2/IFIT1/TRIM15/CAV1/SIGLEC1	6
BP	GO:0080164	regulation of nitric oxide metabolic process	10/626	64/18723	4.82908e-05	0.0002803	0.000163685	ICAM1/IFNG/IL1B/PTX3/PTGS2/CX3CR1/AGT/TLR6/CLEC7A/CAV1	10
BP	GO:0030218	erythrocyte differentiation	14/626	120/18723	4.83114e-05	0.0002803	0.000163685	STAT1/VEGFA/ISG15/ADAR/EPO/INHA/INHBA/TGFBR3/HIF1A/PRKDC/JAK3/CDK6/HMGB2/ETS1	14
BP	GO:0071774	response to fibroblast growth factor	14/626	120/18723	4.83114e-05	0.0002803	0.000163685	CXCL8/CXCL13/CCL5/DLL4/CCL2/FGF10/TNC/APLN/FGF18/FGF19/FGF5/FGF7/FGFR4/NR4A1	14
BP	GO:2000241	regulation of reproductive process	17/626	168/18723	4.97901e-05	0.000288444	0.000168441	DEFB1/PAEP/NOX5/VEGFA/EDNRB/AMH/GNRH1/INHBA/OXT/RETN/VIP/ACVR1C/AR/NR5A1/TACR1/DUSP1/GJA1	17
BP	GO:0007611	learning or memory	22/626	255/18723	4.98359e-05	0.000288444	0.000168441	MAPT/PTGS2/AGER/CCL11/FOS/CX3CR1/AGT/DKK1/MDK/NGF/NTF3/OXT/PTN/UCN/VIP/EGFR/MME/HIF1A/TREM2/RAG1/ITGA3/ITPR3	22
BP	GO:0002040	sprouting angiogenesis	18/626	185/18723	5.07892e-05	0.000293606	0.000171455	S100A1/VEGFA/DLL4/PTGS2/AKT3/SEMA3E/ESM1/VEGFD/GREM1/IL12A/PGF/VEGFC/AGTR1/NR2E1/NR4A1/CEACAM1/YJEFN3/ANXA1	18
BP	GO:0071559	response to transforming growth factor beta	22/626	256/18723	5.28505e-05	0.000305132	0.000178185	XCL1/TGFB1/NOX4/PML/LTBP1/PPARG/FOS/CX3CR1/BMP2/GDF10/GDF5/LTBP2/PDGFD/TGFB3/IL17RD/TGFBR3/TGFBR1/ARG1/PPARGC1A/CAV1/ITGA3/RUNX3	22
BP	GO:0002062	chondrocyte differentiation	13/626	106/18723	5.29108e-05	0.000305132	0.000178185	TGFB1/BMP2/FGF18/GDF5/GDF6/GREM1/MDK/PTHLH/BMPR1B/TGFBR1/ZBTB16/WNT2B/RUNX3	13
BP	GO:1904019	epithelial cell apoptotic process	14/626	121/18723	5.29862e-05	0.000305198	0.000178224	HLA-G/ICAM1/TNFAIP3/CCL2/JAG2/MDK/SCG2/GPER1/SORT1/PLCG1/BID/PPARGC1A/E2F1/SERPINE1	14
BP	GO:0031214	biomineral tissue development	17/626	169/18723	5.36764e-05	0.000308801	0.000180328	HTN3/HTN1/TGFB1/LTF/ISG15/PTGS2/CCL3/BMP2/GREM1/PTHLH/PTN/SPP1/TGFB3/BMPR1B/ROR2/HIF1A/CFTR	17
BP	GO:1904407	positive regulation of nitric oxide metabolic process	8/626	41/18723	5.37553e-05	0.000308883	0.000180376	ICAM1/IFNG/IL1B/PTX3/PTGS2/AGT/TLR6/CLEC7A	8
BP	GO:0051341	regulation of oxidoreductase activity	13/626	107/18723	5.84205e-05	0.000335286	0.000195794	IFNG/S100A1/IL1B/IL1A/EDN3/AGT/AGTR1/EGFR/HIF1A/LRRK2/HP/CAV1/SLAMF8	13
BP	GO:0001541	ovarian follicle development	9/626	53/18723	5.86195e-05	0.000336024	0.000196225	ICAM1/VEGFA/PTX3/AMH/GNRH1/INHA/INHBA/VGF/BMPR1B	9
BP	GO:0060249	anatomical structure homeostasis	25/626	314/18723	5.92721e-05	0.000339358	0.000198172	AZGP1/RBP4/LTF/TFRC/VEGFA/TNFAIP3/MUC4/F2R/LYZ/TNFSF11/PTGS2/OAS1/RAC2/RAC3/AKT3/IGHG3/IGKC/SPP1/EGFR/ESRRB/TNFRSF11A/CTSK/HIF1A/GJA1/SIGLEC15	25
BP	GO:1901184	regulation of ERBB signaling pathway	11/626	79/18723	6.1313e-05	0.000350622	0.00020475	MMP9/PLAUR/AGT/BTC/EGF/EGFR/GPER1/CBLB/CCDC88A/CEACAM1/IFI6	11
BP	GO:0019217	regulation of fatty acid metabolic process	12/626	93/18723	6.17268e-05	0.000352566	0.000205886	IL1B/FABP3/ADIPOQ/PTGS2/PPARG/NR4A3/PDK1/PPARGC1A/CAV1/TRIB3/CEACAM1/ANXA1	12
BP	GO:0110148	biomineralization	17/626	171/18723	6.22611e-05	0.000355193	0.000207419	HTN3/HTN1/TGFB1/LTF/ISG15/PTGS2/CCL3/BMP2/GREM1/PTHLH/PTN/SPP1/TGFB3/BMPR1B/ROR2/HIF1A/CFTR	17
BP	GO:0014015	positive regulation of gliogenesis	10/626	66/18723	6.33483e-05	0.000360964	0.00021079	LTA/TGFB1/IL1B/CXCR4/BMP2/IL34/MDK/PTN/EGFR/E2F1	10
BP	GO:0002475	antigen processing and presentation via MHC class Ib	5/626	14/18723	6.40467e-05	0.000364509	0.00021286	AZGP1/HLA-F/HLA-G/HLA-H/TAP2	5
BP	GO:0032816	positive regulation of natural killer cell activation	6/626	22/18723	6.43652e-05	0.000365016	0.000213156	HLA-F/KLRC2/IL15/IL12A/IL15RA/AXL	6
BP	GO:0072574	hepatocyte proliferation	6/626	22/18723	6.43652e-05	0.000365016	0.000213156	TNFAIP3/MDK/PTN/WNT3A/CEACAM1/GLI1	6
BP	GO:0072575	epithelial cell proliferation involved in liver morphogenesis	6/626	22/18723	6.43652e-05	0.000365016	0.000213156	TNFAIP3/MDK/PTN/WNT3A/CEACAM1/GLI1	6
BP	GO:1990138	neuron projection extension	17/626	172/18723	6.69909e-05	0.000379456	0.000221588	CXCL12/VEGFA/MAPT/CXCR4/SEMA3C/SEMA3E/SEMA3G/SEMA4C/SEMA4F/SEMA5B/SEMA6D/SEMA7A/PLXNA1/PLXNA3/SLIT3/WNT3A/TRPV2	17
BP	GO:0032330	regulation of chondrocyte differentiation	9/626	54/18723	6.82831e-05	0.00038586	0.000225328	FGF18/GDF5/GDF6/GREM1/MDK/PTHLH/BMPR1B/TGFBR1/ZBTB16	9
BP	GO:1902893	regulation of pri-miRNA transcription by RNA polymerase II	9/626	54/18723	6.82831e-05	0.00038586	0.000225328	TGFB1/PPARG/FOS/APLN/BMP2/PDGFB/HIF1A/EGR1/ETS1	9
BP	GO:0019835	cytolysis	7/626	32/18723	7.33241e-05	0.00041288	0.000241107	MICB/TGFB1/LYZ/PLA2G2A/GZMB/PRF1/C7	7
BP	GO:0043372	positive regulation of CD4-positive, alpha-beta T cell differentiation	7/626	32/18723	7.33241e-05	0.00041288	0.000241107	IFNG/SOCS1/TNFSF4/CD86/IL12RB1/RIPK2/ANXA1	7
BP	GO:2000515	negative regulation of CD4-positive, alpha-beta T cell activation	7/626	32/18723	7.33241e-05	0.00041288	0.000241107	XCL1/TNFSF4/TNFSF18/JAK3/CD274/RUNX3/ANXA1	7
BP	GO:1901215	negative regulation of neuron death	19/626	208/18723	7.49863e-05	0.000421743	0.000246282	HLA-F/F2R/CCL2/CX3CR1/EPO/GDF5/MDK/NGF/NTF3/TGFB3/UCN/CNTFR/NR4A3/TRAF2/PPARGC1A/HIF1A/AXL/WNT3A/LRRK2	19
BP	GO:2000027	regulation of animal organ morphogenesis	14/626	125/18723	7.58689e-05	0.000426205	0.000248888	VEGFA/FGF10/ROBO2/AGT/BMP2/DKK1/FGF7/GREM1/PDGFA/AR/ROR2/ROR1/WNT2B/WNT3A	14
BP	GO:0031952	regulation of protein autophosphorylation	8/626	43/18723	7.69191e-05	0.00043109	0.00025174	ADIPOQ/VEGFA/GREM1/PDGFA/PDGFB/PDGFD/VEGFC/CAV1	8
BP	GO:0045840	positive regulation of mitotic nuclear division	8/626	43/18723	7.69191e-05	0.00043109	0.00025174	IL1B/IL1A/PDGFRB/EDN3/BTC/EGF/PDGFB/SPHK1	8
BP	GO:0046209	nitric oxide metabolic process	11/626	81/18723	7.74436e-05	0.000433521	0.00025316	ICAM1/IFNG/IL1B/PTX3/PTGS2/NOS1/CX3CR1/AGT/TLR6/CLEC7A/CAV1	11
BP	GO:0061614	pri-miRNA transcription by RNA polymerase II	9/626	55/18723	7.92525e-05	0.000443127	0.00025877	TGFB1/PPARG/FOS/APLN/BMP2/PDGFB/HIF1A/EGR1/ETS1	9
BP	GO:0003081	regulation of systemic arterial blood pressure by renin-angiotensin	6/626	23/18723	8.46331e-05	0.000472106	0.000275692	CTSG/F2R/CMA1/AGT/AGTR1/MME	6
BP	GO:0072576	liver morphogenesis	6/626	23/18723	8.46331e-05	0.000472106	0.000275692	TNFAIP3/MDK/PTN/WNT3A/CEACAM1/GLI1	6
BP	GO:0008625	extrinsic apoptotic signaling pathway via death domain receptors	11/626	82/18723	8.67857e-05	0.000482986	0.000282046	ICAM1/TNFAIP3/TNFRSF10B/PIK3R1/NGF/BMPR1B/SORT1/BID/FADD/SERPINE1/HMGB2	11
BP	GO:2001057	reactive nitrogen species metabolic process	11/626	82/18723	8.67857e-05	0.000482986	0.000282046	ICAM1/IFNG/IL1B/PTX3/PTGS2/NOS1/CX3CR1/AGT/TLR6/CLEC7A/CAV1	11
BP	GO:0043552	positive regulation of phosphatidylinositol 3-kinase activity	7/626	33/18723	9.04028e-05	0.000501363	0.000292777	TGFB1/PDGFRB/CCR7/VAV2/CD19/FPR2/PDGFB	7
BP	GO:0045648	positive regulation of erythrocyte differentiation	7/626	33/18723	9.04028e-05	0.000501363	0.000292777	STAT1/ISG15/INHBA/HIF1A/PRKDC/HMGB2/ETS1	7
BP	GO:0110110	positive regulation of animal organ morphogenesis	7/626	33/18723	9.04028e-05	0.000501363	0.000292777	FGF10/ROBO2/BMP2/DKK1/AR/WNT2B/WNT3A	7
BP	GO:0038061	NIK/NF-kappaB signaling	15/626	143/18723	9.06142e-05	0.000501371	0.000292782	RELB/IL1B/EIF2AK2/TNFRSF10B/AGER/CD86/GREM1/EGFR/NR3C2/TRAF2/SPHK1/HAVCR2/TLR6/TREM2/CD27	15
BP	GO:0062013	positive regulation of small molecule metabolic process	15/626	143/18723	9.06142e-05	0.000501371	0.000292782	IFNG/IL1B/ADIPOQ/PTGS2/NOS1/PPARG/ADM/GPER1/NR4A3/PPARGC1A/HIF1A/TREM2/ABCG1/KAT2B/ANXA1	15
BP	GO:0042180	cellular ketone metabolic process	19/626	211/18723	9.08238e-05	0.000501948	0.000293119	IL1B/FABP3/IDO1/ADIPOQ/PTGS2/PPARG/ADM/BMP2/FGF19/LHB/FGFR4/NR4A3/PDK1/PPARGC1A/CAV1/TRIB3/EGR1/CEACAM1/ANXA1	19
BP	GO:0001933	negative regulation of protein phosphorylation	26/626	342/18723	9.12711e-05	0.000503838	0.000294222	IFNG/TGFB1/IL1B/ADIPOQ/SOCS1/TNFAIP3/ADAR/PPARG/AGT/BMP2/DKK1/GREM1/NTF3/PAK2/CBLB/PPARGC1A/PRKDC/UCHL1/DUSP1/LRRK2/CDKN2A/KAT2B/CAV1/TRIB3/CEACAM1/PLK1	26
BP	GO:0043388	positive regulation of DNA binding	9/626	56/18723	9.16647e-05	0.000504262	0.00029447	IFNG/TGFB1/MMP9/PPARG/PLAUR/EGF/NGF/IRF4/HMGB2	9
BP	GO:0045599	negative regulation of fat cell differentiation	9/626	56/18723	9.16647e-05	0.000504262	0.00029447	TGFB1/ADIPOQ/JAG1/GPER1/SORT1/E2F1/WNT3A/TRIB3/DDIT3	9
BP	GO:0048008	platelet-derived growth factor receptor signaling pathway	9/626	56/18723	9.16647e-05	0.000504262	0.00029447	APOD/ADIPOQ/VEGFA/PDGFRB/PDGFA/PDGFB/PDGFD/NR4A3/CBLB	9
BP	GO:0002679	respiratory burst involved in defense response	5/626	15/18723	9.34328e-05	0.000512807	0.00029946	MPO/HCK/PIK3CD/TREM2/SLAMF8	5
BP	GO:0032310	prostaglandin secretion	5/626	15/18723	9.34328e-05	0.000512807	0.00029946	IL1B/TNFSF11/ABCC4/OXT/TNFRSF11A	5
BP	GO:0050672	negative regulation of lymphocyte proliferation	11/626	83/18723	9.70743e-05	0.000532181	0.000310774	HLA-G/XCL1/CD86/GNRH1/IL2RA/CTLA4/CBLB/ARG1/HAVCR2/CD274/PDCD1LG2	11
BP	GO:0032535	regulation of cellular component size	28/626	383/18723	9.75356e-05	0.000534097	0.000311893	ICAM1/CXCL12/TMSB10/TMSB15A/VEGFA/MAPT/IL7R/CCL26/CCR7/CCL11/HCK/VAV2/AKT3/SEMA3C/SEMA3E/SEMA3G/SEMA4C/SEMA4F/SEMA5B/SEMA6D/SEMA7A/PLXNA3/NGF/SPP1/UCN/CDK4/WNT3A/TRPV2	28
BP	GO:0001952	regulation of cell-matrix adhesion	14/626	128/18723	9.82705e-05	0.000537505	0.000313883	MMP12/PLAU/APOD/VEGFA/CCL28/CCR7/CCL25/PIK3R1/SEMA3E/GREM1/JAG1/CDKN2A/SERPINE1/CDK6	14
BP	GO:0030073	insulin secretion	18/626	195/18723	0.000100622	0.000549738	0.000321027	IFNG/IL1B/RBP4/CCL5/BMP8A/FAM3B/FAM3D/IL1RN/VGF/ACVR1C/GPER1/HIF1A/CFTR/TRPM2/ABCG1/GJA1/ANXA1/FOXA2	18
BP	GO:0044344	cellular response to fibroblast growth factor stimulus	13/626	113/18723	0.000103144	0.000562873	0.000328697	CXCL8/CXCL13/CCL5/DLL4/CCL2/FGF10/APLN/FGF18/FGF19/FGF5/FGF7/FGFR4/NR4A1	13
BP	GO:0043280	positive regulation of cysteine-type endopeptidase activity involved in apoptotic process	14/626	129/18723	0.000106917	0.000582793	0.000340329	S100A9/S100A8/PML/TNFSF10/F2R/MAPT/PPARG/ACVR1C/GPER1/LCK/BID/CLEC7A/WNT3A/NLRP1	14
BP	GO:0071560	cellular response to transforming growth factor beta stimulus	21/626	250/18723	0.000107424	0.00058489	0.000341554	XCL1/TGFB1/NOX4/PML/LTBP1/PPARG/FOS/CX3CR1/BMP2/GDF10/GDF5/LTBP2/PDGFD/TGFB3/IL17RD/TGFBR3/TGFBR1/ARG1/PPARGC1A/CAV1/ITGA3	21
BP	GO:0032309	icosanoid secretion	8/626	45/18723	0.00010781	0.000584991	0.000341613	IL1B/PLA2G2A/TNFSF11/ABCC4/NMB/OXT/TNFRSF11A/ANXA1	8
BP	GO:0035272	exocrine system development	8/626	45/18723	0.00010781	0.000584991	0.000341613	TGFB1/FGF10/SEMA3C/PLXNA1/PLXND1/FGF7/PDGFA/TGFB3	8
BP	GO:1904646	cellular response to amyloid-beta	8/626	45/18723	0.00010781	0.000584991	0.000341613	ICAM1/LCN2/AGER/FPR2/IGF1R/TLR6/TREM2/GJA1	8
BP	GO:0061564	axon development	32/626	467/18723	0.000108065	0.000585709	0.000342032	CXCL12/APOD/VEGFA/MAPT/RAC2/SEMA3C/SEMA3E/SEMA3G/SEMA4C/SEMA4F/SEMA5B/SEMA6D/SEMA7A/TNC/PLXNA1/PLXNA3/PLXNB3/PLXND1/ROBO2/ARTN/NGF/PTN/SPP1/BMPR1B/NR2E1/TUBB3/PAK2/SLIT3/UCHL1/WNT3A/SIAH1/TRPV2	32
BP	GO:0032945	negative regulation of mononuclear cell proliferation	11/626	84/18723	0.000108386	0.000586786	0.000342661	HLA-G/XCL1/CD86/GNRH1/IL2RA/CTLA4/CBLB/ARG1/HAVCR2/CD274/PDCD1LG2	11
BP	GO:0001779	natural killer cell differentiation	6/626	24/18723	0.000109672	0.000591067	0.000345161	PGLYRP1/PGLYRP2/IL15/PIK3CD/IL15RA/AXL	6
BP	GO:0002726	positive regulation of T cell cytokine production	6/626	24/18723	0.000109672	0.000591067	0.000345161	HLA-A/XCL1/IL1B/RSAD2/TNFSF4/TRAF2	6
BP	GO:0071676	negative regulation of mononuclear cell migration	6/626	24/18723	0.000109672	0.000591067	0.000345161	APOD/CCL2/GREM1/IL27RA/DUSP1/SLAMF8	6
BP	GO:0090023	positive regulation of neutrophil chemotaxis	6/626	24/18723	0.000109672	0.000591067	0.000345161	CXCL8/XCL1/CCR7/RAC2/CXCR2/MDK	6
BP	GO:0031128	developmental induction	7/626	34/18723	0.000110585	0.000595316	0.000347642	FGF10/ROBO2/BMP2/DKK1/AR/WNT2B/WNT3A	7
BP	GO:0010876	lipid localization	31/626	448/18723	0.000115639	0.000621821	0.00036312	FABP6/IL1B/RBP4/FABP3/APOD/ADIPOQ/ITGAV/PLA2G2A/MSR1/TNFSF11/ABCC4/AQP9/PPARG/AGT/EGF/INHBA/NMB/OXT/RETN/SPP1/ACVR1C/AGTR1/TNFRSF11A/ABCA1/CFTR/TREM2/ABCG1/CAV1/CEACAM1/YJEFN3/ANXA1	31
BP	GO:0007188	adenylate cyclase-modulating G protein-coupled receptor signaling pathway	20/626	233/18723	0.000116019	0.000623163	0.000363904	CXCL10/CXCL9/CXCL11/EDNRA/FPR2/ADM/CORT/PTHLH/UCN2/VIP/ADRB1/GPER1/LGR5/MC1R/PTGER1/PTGER3/PTGFR/RXFP1/SSTR2/ABCA1	20
BP	GO:0050818	regulation of coagulation	10/626	71/18723	0.000119361	0.000640395	0.000373966	PROCR/PLAU/F2R/PROC/PDGFA/PDGFB/SERPINE1/CAV1/CEACAM1/FOXA2	10
BP	GO:0001656	metanephros development	11/626	85/18723	0.000120803	0.000647403	0.000378059	ADIPOQ/STAT1/PDGFRB/FGF10/CXCR2/ROBO2/GDF6/GREM1/PDGFA/PDGFB/EGR1	11
BP	GO:0043087	regulation of GTPase activity	26/626	348/18723	0.000121013	0.000647797	0.000378289	ICAM1/CXCL13/XCL1/CCL20/F2R/CCL5/CCL14/CCL26/CCR7/CCL2/CCL7/CCL3/CCL11/CCL23/CCL25/VAV2/PLXNA1/PLXNA3/PLXNB3/PLXND1/NTF3/ADRB1/MET/CBLB/LRRK2/GPSM1	26
BP	GO:0031099	regeneration	18/626	198/18723	0.000122262	0.000653753	0.000381767	CXCL12/APOD/FGF10/TNC/ADM/MDK/PGF/PTN/SPP1/EGFR/NR4A3/TGFBR3/CDK4/CCNA2/AXL/GATA4/GLI1/ANXA1	18
BP	GO:0071375	cellular response to peptide hormone stimulus	23/626	290/18723	0.000122601	0.000654832	0.000382398	IL1B/ADIPOQ/STAT1/SOCS1/PPARG/PIK3R1/CYSLTR2/AGT/AGTR1/GPER1/IGF1R/NR4A1/NR4A3/SHC1/CDK4/ARG1/CCNA2/PRKDC/JAK3/KAT2B/CAV1/TRIB3/CEACAM1	23
BP	GO:0019218	regulation of steroid metabolic process	12/626	100/18723	0.000125894	0.00067167	0.00039223	IFNG/ADM/AGT/BMP2/FGF19/AGTR1/FGFR4/NR5A1/RORC/PPARGC1A/ABCG1/EGR1	12
BP	GO:0002371	dendritic cell cytokine production	5/626	16/18723	0.000132175	0.00070126	0.000409509	DDX58/BST2/CLEC7A/JAK3/SLAMF9	5
BP	GO:0002693	positive regulation of cellular extravasation	5/626	16/18723	0.000132175	0.00070126	0.000409509	ICAM1/AGER/MDK/PDGFD/FADD	5
BP	GO:0034138	toll-like receptor 3 signaling pathway	5/626	16/18723	0.000132175	0.00070126	0.000409509	TNFAIP3/OAS1/HAVCR2/CAV1/RFTN1	5
BP	GO:0034374	low-density lipoprotein particle remodeling	5/626	16/18723	0.000132175	0.00070126	0.000409509	PLA2G2A/MPO/AGT/AGTR1/ABCG1	5
BP	GO:0051770	positive regulation of nitric-oxide synthase biosynthetic process	5/626	16/18723	0.000132175	0.00070126	0.000409509	IFNG/STAT1/CCL2/IL33/LRRK2	5
BP	GO:0014074	response to purine-containing compound	15/626	148/18723	0.00013368	0.000708458	0.000413713	NOX4/DUOX1/ADIPOQ/STAT1/PTGS2/AQP9/FOS/OXT/STC1/VGF/PPARGC1A/CFTR/DUSP1/HSP90B1/TRPM2	15
BP	GO:0001893	maternal placenta development	7/626	35/18723	0.000134281	0.000709189	0.00041414	PTGS2/PTN/SPP1/STC1/STC2/EPOR/GJA1	7
BP	GO:0034405	response to fluid shear stress	7/626	35/18723	0.000134281	0.000709189	0.00041414	PTGS2/PDGFRB/CSF2/TGFB3/ABCA1/GJA1/ETS1	7
BP	GO:0046640	regulation of alpha-beta T cell proliferation	7/626	35/18723	0.000134281	0.000709189	0.00041414	HLA-A/XCL1/TNFSF4/ZAP70/CBLB/RIPK2/CD274	7
BP	GO:2000117	negative regulation of cysteine-type endopeptidase activity	11/626	86/18723	0.000134412	0.000709189	0.00041414	MMP9/LTF/VEGFA/PTGS2/BIRC5/PLAUR/NR4A1/PAK2/RAG1/CD27/IFI6	11
BP	GO:0046661	male sex differentiation	16/626	165/18723	0.000136185	0.000717753	0.000419141	ICAM1/TNFSF10/PDGFRB/FGF10/AMH/INHA/INHBA/LHB/AR/NR5A1/TGFBR1/ROR2/WNT2B/GATA4/HOXA9/HMGB2	16
BP	GO:0043551	regulation of phosphatidylinositol 3-kinase activity	9/626	59/18723	0.000139083	0.000732218	0.000427588	TGFB1/SOCS1/PDGFRB/CCR7/VAV2/CD19/PIK3R1/FPR2/PDGFB	9
BP	GO:0033673	negative regulation of kinase activity	20/626	237/18723	0.000146172	0.00076869	0.000448886	IFNG/IL1B/ADIPOQ/TNFAIP3/MAPT/ADAR/PPARG/AGT/BMP2/PAK2/CBLB/UCHL1/DUSP1/CDKN2A/KAT2B/CAV1/TRIB3/CEACAM1/PLK1/FOXA2	20
BP	GO:0003044	regulation of systemic arterial blood pressure mediated by a chemical signal	8/626	47/18723	0.000148303	0.000776478	0.000453434	CTSG/F2R/CMA1/EDN3/AGT/ADRB1/AGTR1/MME	8
BP	GO:0042311	vasodilation	8/626	47/18723	0.000148303	0.000776478	0.000453434	NOS1/EDNRB/AGT/UCN/ADRB1/EGFR/GPER1/GJA1	8
BP	GO:0045646	regulation of erythrocyte differentiation	8/626	47/18723	0.000148303	0.000776478	0.000453434	STAT1/ISG15/INHBA/HIF1A/PRKDC/CDK6/HMGB2/ETS1	8
BP	GO:1900744	regulation of p38MAPK cascade	8/626	47/18723	0.000148303	0.000776478	0.000453434	IL1B/VEGFA/AGER/BMP2/GDF6/SPHK1/DUSP1/TREM2	8
BP	GO:0001776	leukocyte homeostasis	11/626	87/18723	0.000149302	0.000780853	0.000455989	TNFAIP3/PIK3CD/CXCR2/TNFSF13B/IL2RA/HIF1A/AXL/JAK3/FADD/RAG1/ANXA1	11
BP	GO:0010092	specification of animal organ identity	7/626	36/18723	0.000161932	0.000843213	0.000492405	FGF10/ROBO2/BMP2/DKK1/AR/WNT2B/WNT3A	7
BP	GO:0030224	monocyte differentiation	7/626	36/18723	0.000161932	0.000843213	0.000492405	VEGFA/IRF7/PPARG/CSF2/IL34/IL31RA/CDK6	7
BP	GO:0045742	positive regulation of epidermal growth factor receptor signaling pathway	7/626	36/18723	0.000161932	0.000843213	0.000492405	MMP9/PLAUR/AGT/BTC/EGF/GPER1/CCDC88A	7
BP	GO:0071402	cellular response to lipoprotein particle stimulus	7/626	36/18723	0.000161932	0.000843213	0.000492405	FCER1G/PPARG/ITGB2/TLR6/ABCA1/TREM2/ABCG1	7
BP	GO:0014013	regulation of gliogenesis	12/626	103/18723	0.000167359	0.000869299	0.000507638	LTA/TGFB1/IL1B/CXCR4/BMP2/IL34/MDK/PTN/EGFR/NR2E1/E2F1/TREM2	12
BP	GO:0046425	regulation of receptor signaling pathway via JAK-STAT	12/626	103/18723	0.000167359	0.000869299	0.000507638	IFNG/IFNL1/SOCS1/F2R/CCL5/AGT/EGF/IFNE/IFNK/IL24/JAK3/CAV1	12
BP	GO:0060541	respiratory system development	18/626	203/18723	0.000167488	0.000869299	0.000507638	MMP12/RBP4/VEGFA/PDGFRB/FGF10/TNC/FGF18/FGF7/PDGFA/PTN/TGFB3/EGFR/RXFP1/MME/ARG1/WNT2B/ITGA3/GLI1	18
BP	GO:0002673	regulation of acute inflammatory response	8/626	48/18723	0.000172815	0.000895975	0.000523216	IL1B/TNFSF11/PTGS2/CCR7/EDNRB/OSM/PTGER3/TNFRSF11A	8
BP	GO:0030282	bone mineralization	13/626	119/18723	0.000174812	0.000905344	0.000528687	TGFB1/LTF/ISG15/PTGS2/CCL3/BMP2/GREM1/PTHLH/PTN/TGFB3/BMPR1B/ROR2/HIF1A	13
BP	GO:0002092	positive regulation of receptor internalization	6/626	26/18723	0.000177209	0.000913796	0.000533623	VEGFA/APLN/EGF/GREM1/NTF3/WNT3A	6
BP	GO:0002418	immune response to tumor cell	6/626	26/18723	0.000177209	0.000913796	0.000533623	HLA-A/IL12A/PRF1/HAVCR2/CD274/CEACAM1	6
BP	GO:0010875	positive regulation of cholesterol efflux	6/626	26/18723	0.000177209	0.000913796	0.000533623	ADIPOQ/PPARG/ABCA1/TREM2/ABCG1/CAV1	6
BP	GO:0046639	negative regulation of alpha-beta T cell differentiation	6/626	26/18723	0.000177209	0.000913796	0.000533623	SOCS1/TNFSF4/TNFSF18/JAK3/RUNX3/ANXA1	6
BP	GO:0032970	regulation of actin filament-based process	28/626	397/18723	0.000178437	0.000919134	0.00053674	ICAM1/CXCL12/TMSB10/TMSB15A/NOX4/BST2/PDGFRB/CCL26/CCR7/CCL11/HCK/RAC2/RAC3/PIK3R1/SEMA3E/MDK/NTF3/PDGFA/STC1/TGFB3/MET/PAK2/TGFBR1/TRPM2/GATA4/CAV1/CCDC88A/SIGLEC15	28
BP	GO:0043030	regulation of macrophage activation	9/626	61/18723	0.000180893	0.000930778	0.00054354	CCL3/MIF/IL33/IL31RA/SPHK1/HAVCR2/TLR6/LRRK2/TREM2	9
BP	GO:0007409	axonogenesis	29/626	418/18723	0.000182113	0.000934051	0.000545451	CXCL12/VEGFA/MAPT/RAC2/SEMA3C/SEMA3E/SEMA3G/SEMA4C/SEMA4F/SEMA5B/SEMA6D/SEMA7A/PLXNA1/PLXNA3/PLXNB3/PLXND1/ROBO2/ARTN/NGF/SPP1/BMPR1B/NR2E1/TUBB3/PAK2/SLIT3/UCHL1/WNT3A/SIAH1/TRPV2	29
BP	GO:0010934	macrophage cytokine production	5/626	17/18723	0.000182116	0.000934051	0.000545451	HLA-G/TGFB1/SEMA7A/TGFB3/SPON2	5
BP	GO:0010935	regulation of macrophage cytokine production	5/626	17/18723	0.000182116	0.000934051	0.000545451	HLA-G/TGFB1/SEMA7A/TGFB3/SPON2	5
BP	GO:0046330	positive regulation of JNK cascade	11/626	89/18723	0.000183321	0.000939226	0.000548473	IL1B/TNFSF11/AGER/CCR7/FGF19/TNFRSF19/TRAF2/RIPK2/UNC5CL/CD27/TRAF1	11
BP	GO:0001990	regulation of systemic arterial blood pressure by hormone	7/626	37/18723	0.000194014	0.000988707	0.000577368	CTSG/F2R/CMA1/EDN3/AGT/AGTR1/MME	7
BP	GO:0003176	aortic valve development	7/626	37/18723	0.000194014	0.000988707	0.000577368	TGFB1/DLL4/ROBO2/BMP2/JAG1/SLIT3/GATA4	7
BP	GO:0032570	response to progesterone	7/626	37/18723	0.000194014	0.000988707	0.000577368	TGFB1/CLDN4/FOS/OXT/PTN/TGFB3/CAV1	7
BP	GO:0071542	dopaminergic neuron differentiation	7/626	37/18723	0.000194014	0.000988707	0.000577368	VEGFA/CDNF/DKK1/VEGFD/HIF1A/WNT3A/FOXA2	7
BP	GO:0090218	positive regulation of lipid kinase activity	7/626	37/18723	0.000194014	0.000988707	0.000577368	TGFB1/PDGFRB/CCR7/VAV2/CD19/FPR2/PDGFB	7
BP	GO:0070169	positive regulation of biomineral tissue development	8/626	49/18723	0.000200563	0.00102099	0.000596219	TGFB1/LTF/ISG15/BMP2/PTN/TGFB3/BMPR1B/CFTR	8
BP	GO:0050714	positive regulation of protein secretion	14/626	137/18723	0.000203237	0.0010335	0.000603525	TGFB1/RBP4/IL1A/TGFB3/VEGFC/EGFR/GPER1/HIF1A/CFTR/TRPM2/TREM2/ABCG1/ACHE/GJA1	14
BP	GO:0071496	cellular response to external stimulus	24/626	320/18723	0.000206074	0.00104681	0.000611298	ICAM1/LCN2/IL1B/IL15/TLR8/EIF2AK2/TNFRSF10B/PTGS2/FOS/TNC/AGT/PTN/UCN2/EGFR/TNFRSF8/SKP2/WNT2B/AXL/MAP1LC3C/LRRK2/FADD/AQP3/GJA1/FOXA2	24
BP	GO:0010466	negative regulation of peptidase activity	21/626	262/18723	0.000206346	0.00104708	0.000611457	SLPI/WFDC2/MMP9/LTF/PI15/VEGFA/BST2/SPINK5/PTGS2/BIRC5/PLAUR/AGT/NGF/NR4A1/PAK2/WFDC12/SERPINE1/RAG1/CD27/IFI6/NLRP7	21
BP	GO:0003206	cardiac chamber morphogenesis	13/626	121/18723	0.000206695	0.00104774	0.000611841	TGFB1/RBP4/DLL4/SEMA3C/ROBO2/BMP2/JAG1/NRG1/TGFBR3/TGFBR1/SLIT3/HIF1A/GATA4	13
BP	GO:0031100	animal organ regeneration	10/626	76/18723	0.000212486	0.00107595	0.000628313	CXCL12/ADM/PGF/EGFR/NR4A3/TGFBR3/CDK4/CCNA2/AXL/GLI1	10
BP	GO:0035821	modulation of process of other organism	12/626	106/18723	0.000219971	0.00111267	0.000649757	IFNG/SLPI/S100A9/LTF/CCL5/PTX3/CCL3/CX3CR1/PRF1/ARG1/IFI27/CLEC7A	12
BP	GO:0003129	heart induction	4/626	10/18723	0.000221296	0.00111307	0.000649992	ROBO2/BMP2/DKK1/WNT3A	4
BP	GO:0042756	drinking behavior	4/626	10/18723	0.000221296	0.00111307	0.000649992	AGT/APLN/OXT/UCN	4
BP	GO:0070099	regulation of chemokine-mediated signaling pathway	4/626	10/18723	0.000221296	0.00111307	0.000649992	CCL5/SLIT3/HIF1A/TREM2	4
BP	GO:2000425	regulation of apoptotic cell clearance	4/626	10/18723	0.000221296	0.00111307	0.000649992	CCL2/C2/CD300LF/TREM2	4
BP	GO:0031954	positive regulation of protein autophosphorylation	6/626	27/18723	0.000221449	0.00111307	0.000649992	VEGFA/GREM1/PDGFA/PDGFB/PDGFD/VEGFC	6
BP	GO:0034698	response to gonadotropin	6/626	27/18723	0.000221449	0.00111307	0.000649992	ICAM1/INHBA/TGFBR3/PPARGC1A/CCNA2/ITGA3	6
BP	GO:0009755	hormone-mediated signaling pathway	17/626	190/18723	0.000226272	0.00113612	0.000663452	PPARG/UCN2/AR/ESR2/ESRRB/ESRRG/GPER1/LGR5/NR2E1/NR3C2/NR4A3/NR5A1/RXFP1/RXRG/SSTR2/SKP2/TP63	17
BP	GO:0002478	antigen processing and presentation of exogenous peptide antigen	7/626	38/18723	0.000231037	0.00115519	0.000674586	CTSL/FCER1G/HLA-A/HLA-DOB/HLA-F/TAP1/IFI30	7
BP	GO:0072538	T-helper 17 type immune response	7/626	38/18723	0.000231037	0.00115519	0.000674586	TNFSF18/IL12RB1/IL27RA/RORC/IRF4/CLEC7A/NLRP10	7
BP	GO:0097242	amyloid-beta clearance	7/626	38/18723	0.000231037	0.00115519	0.000674586	IFNG/MSR1/IGF1R/ITGB2/MME/TREM2/ITGAM	7
BP	GO:1901186	positive regulation of ERBB signaling pathway	7/626	38/18723	0.000231037	0.00115519	0.000674586	MMP9/PLAUR/AGT/BTC/EGF/GPER1/CCDC88A	7
BP	GO:0110151	positive regulation of biomineralization	8/626	50/18723	0.000231863	0.0011581	0.00067629	TGFB1/LTF/ISG15/BMP2/PTN/TGFB3/BMPR1B/CFTR	8
BP	GO:0050854	regulation of antigen receptor-mediated signaling pathway	9/626	63/18723	0.00023267	0.00116092	0.000677934	CCR7/CARD11/CD19/CD22/CMTM3/LCK/SH2D1A/CBLB/CEACAM1	9
BP	GO:0010469	regulation of signaling receptor activity	16/626	173/18723	0.000235496	0.00117379	0.000685452	IFNG/PLAU/MUC4/CCL2/PPARG/BTC/DKK1/EGF/GREM1/GREM2/ESR2/SHC1/CBLB/PPARGC1A/HIF1A/SERPINE1	16
BP	GO:0045598	regulation of fat cell differentiation	14/626	139/18723	0.00023663	0.00117821	0.000688033	TGFB1/ADIPOQ/PTGS2/PPARG/BMP2/JAG1/GPER1/RORC/SORT1/ZBTB16/E2F1/WNT3A/TRIB3/DDIT3	14
BP	GO:0015850	organic hydroxy compound transport	22/626	284/18723	0.000238515	0.00118636	0.000692793	CXCL12/RBP4/ADIPOQ/MSR1/ABCC4/AQP9/NOS1/PPARG/AGT/EGF/OXT/SPP1/VIP/AGTR1/ABCA1/CFTR/TREM2/AQP3/ABCG1/CAV1/CEACAM1/YJEFN3	22
BP	GO:0035051	cardiocyte differentiation	15/626	156/18723	0.000239608	0.00119056	0.000695243	TGFB1/VEGFA/PDGFRB/SEMA3C/AGT/BMP2/DKK1/GREM1/JAG1/NRG1/EGFR/GPER1/TGFBR3/WNT3A/GATA4	15
BP	GO:0015732	prostaglandin transport	5/626	18/18723	0.000245255	0.00121357	0.000708678	IL1B/TNFSF11/ABCC4/OXT/TNFRSF11A	5
BP	GO:0060391	positive regulation of SMAD protein signal transduction	5/626	18/18723	0.000245255	0.00121357	0.000708678	TGFB1/PPARG/BMP2/TGFB3/TGFBR1	5
BP	GO:0071360	cellular response to exogenous dsRNA	5/626	18/18723	0.000245255	0.00121357	0.000708678	DDX58/IRF3/IFIH1/IFIT1/CAV1	5
BP	GO:0150078	positive regulation of neuroinflammatory response	5/626	18/18723	0.000245255	0.00121357	0.000708678	IL1B/CCL3/IL33/LRRK2/TREM2	5
BP	GO:0030888	regulation of B cell proliferation	9/626	64/18723	0.000262841	0.00129924	0.000758709	TFRC/MIF/CARD11/CD22/CD320/TNFSF13B/TNFRSF4/CTLA4/WNT3A	9
BP	GO:0030500	regulation of bone mineralization	10/626	78/18723	0.000263869	0.00130163	0.000760101	TGFB1/LTF/ISG15/CCL3/BMP2/GREM1/PTN/TGFB3/BMPR1B/HIF1A	10
BP	GO:0043154	negative regulation of cysteine-type endopeptidase activity involved in apoptotic process	10/626	78/18723	0.000263869	0.00130163	0.000760101	MMP9/VEGFA/PTGS2/BIRC5/PLAUR/NR4A1/PAK2/RAG1/CD27/IFI6	10
BP	GO:0010874	regulation of cholesterol efflux	8/626	51/18723	0.000267055	0.00131463	0.000767693	ADIPOQ/PPARG/EGF/ABCA1/TREM2/ABCG1/CAV1/YJEFN3	8
BP	GO:0014009	glial cell proliferation	8/626	51/18723	0.000267055	0.00131463	0.000767693	LTA/IL1B/IL34/PTN/EGFR/LEPR/E2F1/TREM2	8
BP	GO:0030100	regulation of endocytosis	18/626	211/18723	0.000270463	0.00133003	0.00077669	ADIPOQ/VEGFA/TFR2/ITGAV/CD22/APLN/DKK1/EGF/GREM1/NTF3/SPHK1/AXL/PACSIN1/WNT3A/LRRK2/SERPINE1/TREM2/CAV1	18
BP	GO:0051591	response to cAMP	11/626	93/18723	0.000271337	0.00133296	0.000778398	NOX4/DUOX1/ADIPOQ/STAT1/AQP9/FOS/OXT/STC1/VGF/CFTR/DUSP1	11
BP	GO:0045923	positive regulation of fatty acid metabolic process	7/626	39/18723	0.000273546	0.00134161	0.000783452	IL1B/ADIPOQ/PTGS2/PPARG/NR4A3/PPARGC1A/ANXA1	7
BP	GO:0045589	regulation of regulatory T cell differentiation	6/626	28/18723	0.000273942	0.00134161	0.000783452	HLA-G/IFNG/SOCS1/TNFSF4/MDK/CTLA4	6
BP	GO:1902624	positive regulation of neutrophil migration	6/626	28/18723	0.000273942	0.00134161	0.000783452	CXCL8/XCL1/CCR7/RAC2/CXCR2/MDK	6
BP	GO:0006936	muscle contraction	25/626	347/18723	0.00028338	0.00138641	0.000809613	F2R/DES/PTGS2/NOS1/ACTA1/CXCR4/EDN3/PROK2/EDNRA/EDNRB/AGT/OXT/STC1/UCN/GPER1/NR4A1/PTGER3/SSTR2/TACR1/SPHK1/TRIM63/GATA4/KCNJ8/CAV1/GJA1	25
BP	GO:0043534	blood vessel endothelial cell migration	16/626	176/18723	0.00028637	0.00139922	0.000817092	TGFB1/VEGFA/DLL4/PTGS2/PPARG/AKT3/FGF18/GREM1/PDGFB/VEGFC/NR2E1/NR4A1/PLCG1/HIF1A/ETS1/ANXA1	16
BP	GO:0006469	negative regulation of protein kinase activity	18/626	212/18723	0.000286584	0.00139922	0.000817092	IFNG/IL1B/ADIPOQ/TNFAIP3/ADAR/PPARG/AGT/BMP2/PAK2/CBLB/UCHL1/DUSP1/CDKN2A/KAT2B/CAV1/TRIB3/CEACAM1/PLK1	18
BP	GO:0051279	regulation of release of sequestered calcium ion into cytosol	10/626	79/18723	0.000293225	0.00143018	0.000835173	CXCL10/CXCL9/CXCL11/XCL1/F2R/NOS1/CD19/GPER1/PLCG1/F2RL3	10
BP	GO:0038034	signal transduction in absence of ligand	9/626	65/18723	0.000296183	0.0014402	0.00084102	IL1B/ITGAV/IL1A/FGF10/CSF2/INHBA/FADD/BCL2A1/IFI6	9
BP	GO:0045453	bone resorption	9/626	65/18723	0.000296183	0.0014402	0.00084102	TFRC/TNFAIP3/TNFSF11/RAC2/SPP1/EGFR/TNFRSF11A/CTSK/SIGLEC15	9
BP	GO:0097192	extrinsic apoptotic signaling pathway in absence of ligand	9/626	65/18723	0.000296183	0.0014402	0.00084102	IL1B/ITGAV/IL1A/FGF10/CSF2/INHBA/FADD/BCL2A1/IFI6	9
BP	GO:0030316	osteoclast differentiation	11/626	94/18723	0.0002982	0.00144853	0.000845888	IFNG/LTF/TFRC/TNFSF11/CCL3/FOS/PIK3R1/LILRB3/TNFRSF11A/TREM2/SIGLEC15	11
BP	GO:0002218	activation of innate immune response	8/626	52/18723	0.000306495	0.0014858	0.000867653	KLRC2/KLRD1/HCK/PAK2/AIM2/PRKDC/CLEC7A/ZBP1	8
BP	GO:0043277	apoptotic cell clearance	8/626	52/18723	0.000306495	0.0014858	0.000867653	ITGAV/CCL2/RAC2/C2/AXL/CD300LF/TREM2/ANXA1	8
BP	GO:0030501	positive regulation of bone mineralization	7/626	40/18723	0.000322119	0.00155206	0.000906346	TGFB1/LTF/ISG15/BMP2/PTN/TGFB3/BMPR1B	7
BP	GO:0034122	negative regulation of toll-like receptor signaling pathway	7/626	40/18723	0.000322119	0.00155206	0.000906346	BPIFB1/TNFAIP3/TLR6/IRF4/NLRP6/CD300LF/TREM2	7
BP	GO:1904994	regulation of leukocyte adhesion to vascular endothelial cell	7/626	40/18723	0.000322119	0.00155206	0.000906346	ICAM1/CXCL12/CCL28/CCL25/MDK/ITGB2/ETS1	7
BP	GO:0010744	positive regulation of macrophage derived foam cell differentiation	5/626	19/18723	0.000323739	0.00155206	0.000906346	PLA2G2A/MSR1/AGT/CSF2/AGTR1	5
BP	GO:0010759	positive regulation of macrophage chemotaxis	5/626	19/18723	0.000323739	0.00155206	0.000906346	CCL5/CXCL17/IL34/MDK/TNFSF18	5
BP	GO:0010885	regulation of cholesterol storage	5/626	19/18723	0.000323739	0.00155206	0.000906346	MSR1/PPARG/ABCA1/TREM2/ABCG1	5
BP	GO:0044546	NLRP3 inflammasome complex assembly	5/626	19/18723	0.000323739	0.00155206	0.000906346	EIF2AK2/AIM2/TLR6/TREM2/MEFV	5
BP	GO:0045780	positive regulation of bone resorption	5/626	19/18723	0.000323739	0.00155206	0.000906346	TFRC/TNFSF11/SPP1/EGFR/TNFRSF11A	5
BP	GO:0046794	transport of virus	5/626	19/18723	0.000323739	0.00155206	0.000906346	CTSL/BST2/TRIM15/CAV1/SIGLEC1	5
BP	GO:0140131	positive regulation of lymphocyte chemotaxis	5/626	19/18723	0.000323739	0.00155206	0.000906346	CXCL13/XCL1/CCL5/CCL7/CCL3	5
BP	GO:2001185	regulation of CD8-positive, alpha-beta T cell activation	5/626	19/18723	0.000323739	0.00155206	0.000906346	HLA-A/XCL1/SOCS1/CD274/RUNX3	5
BP	GO:0009266	response to temperature stimulus	16/626	178/18723	0.000325338	0.00155816	0.000909908	HSPA2/MICB/CXCL10/CXCL12/MAPT/IL1A/PTGS2/NOS1/CXCR4/FOS/ADM/VGF/ADRB1/PPARGC1A/TRPM2/TRPV2	16
BP	GO:0007160	cell-matrix adhesion	19/626	233/18723	0.000328352	0.00157102	0.000917418	MMP12/PLAU/APOD/VEGFA/MUC4/ITGAV/CCL28/CCR7/CCL25/PIK3R1/SEMA3E/GREM1/JAG1/ITGB2/CDKN2A/SERPINE1/CDK6/ITGA3/SIGLEC1	19
BP	GO:0010951	negative regulation of endopeptidase activity	20/626	252/18723	0.000329666	0.00157573	0.000920167	SLPI/WFDC2/MMP9/LTF/VEGFA/BST2/SPINK5/PTGS2/BIRC5/PLAUR/AGT/NGF/NR4A1/PAK2/WFDC12/SERPINE1/RAG1/CD27/IFI6/NLRP7	20
BP	GO:0030193	regulation of blood coagulation	9/626	66/18723	0.000332946	0.00158982	0.000928393	PLAU/F2R/PROC/PDGFA/PDGFB/SERPINE1/CAV1/CEACAM1/FOXA2	9
BP	GO:0001773	myeloid dendritic cell activation	6/626	29/18723	0.000335727	0.0016015	0.000935214	RELB/CSF2/HAVCR2/IRF4/CLEC4D/UBD	6
BP	GO:0010887	negative regulation of cholesterol storage	4/626	11/18723	0.000338569	0.00160384	0.00093658	PPARG/ABCA1/TREM2/ABCG1	4
BP	GO:0032308	positive regulation of prostaglandin secretion	4/626	11/18723	0.000338569	0.00160384	0.00093658	IL1B/TNFSF11/OXT/TNFRSF11A	4
BP	GO:0033083	regulation of immature T cell proliferation	4/626	11/18723	0.000338569	0.00160384	0.00093658	IL1B/IL1A/GNRH1/RIPK2	4
BP	GO:0070471	uterine smooth muscle contraction	4/626	11/18723	0.000338569	0.00160384	0.00093658	AGT/OXT/GPER1/TACR1	4
BP	GO:0071888	macrophage apoptotic process	4/626	11/18723	0.000338569	0.00160384	0.00093658	CTSL/IRF3/IRF7/CDKN2A	4
BP	GO:0072110	glomerular mesangial cell proliferation	4/626	11/18723	0.000338569	0.00160384	0.00093658	PDGFRB/PDGFB/PDGFD/EGR1	4
BP	GO:2000826	regulation of heart morphogenesis	4/626	11/18723	0.000338569	0.00160384	0.00093658	ROBO2/BMP2/DKK1/WNT3A	4
BP	GO:0010821	regulation of mitochondrion organization	14/626	144/18723	0.000341422	0.00161575	0.000943535	MMP9/TFRC/TNFSF10/MAPT/PPARG/PLAUR/GPER1/GZMB/BID/PPARGC1A/HIF1A/STAT2/LRRK2/TREM2	14
BP	GO:0009743	response to carbohydrate	20/626	253/18723	0.000347057	0.00164079	0.000958158	ICAM1/ADIPOQ/PTGS2/AGER/CMA1/OXT/ACVR1C/GPER1/IGF1R/LGALS1/PPARGC1A/HIF1A/CFTR/CLEC7A/GATA4/TREM2/ABCG1/GJA1/EGR1/FOXA2	20
BP	GO:0071715	icosanoid transport	8/626	53/18723	0.000350562	0.00165572	0.000966879	IL1B/PLA2G2A/TNFSF11/ABCC4/NMB/OXT/TNFRSF11A/ANXA1	8
BP	GO:1904035	regulation of epithelial cell apoptotic process	11/626	96/18723	0.000358684	0.00169241	0.000988302	HLA-G/ICAM1/TNFAIP3/CCL2/MDK/SCG2/GPER1/SORT1/PLCG1/PPARGC1A/SERPINE1	11
BP	GO:0010038	response to metal ion	26/626	373/18723	0.000359732	0.00169567	0.000990211	ICAM1/LCN2/S100A8/MMP9/CYBB/TFR2/MAPT/IL1A/PTGS2/NDRG1/AQP9/ACTA1/FOS/GNRH1/EGFR/CDK4/ARG1/PPARGC1A/HIF1A/DUSP1/TRPM2/LRRK2/AQP3/C1QA/CAV1/ITPR3	26
BP	GO:2000243	positive regulation of reproductive process	10/626	81/18723	0.000360164	0.00169604	0.000990424	DEFB1/VEGFA/EDNRB/INHBA/OXT/RETN/VIP/AR/NR5A1/TACR1	10
BP	GO:0001953	negative regulation of cell-matrix adhesion	7/626	41/18723	0.00037737	0.00177008	0.00103366	MMP12/APOD/PIK3R1/SEMA3E/JAG1/CDKN2A/SERPINE1	7
BP	GO:0032733	positive regulation of interleukin-10 production	7/626	41/18723	0.00037737	0.00177008	0.00103366	XCL1/ISG15/TNFSF4/IRF4/CLEC7A/TREM2/CD274	7
BP	GO:1902622	regulation of neutrophil migration	7/626	41/18723	0.00037737	0.00177008	0.00103366	CXCL8/XCL1/CCR7/RAC2/CXCR2/MDK/SLAMF8	7
BP	GO:1905314	semi-lunar valve development	7/626	41/18723	0.00037737	0.00177008	0.00103366	TGFB1/DLL4/ROBO2/BMP2/JAG1/SLIT3/GATA4	7
BP	GO:0007596	blood coagulation	18/626	217/18723	0.000380355	0.00178233	0.00104081	FCER1G/PROCR/PLAU/F2R/PROC/VAV2/PLAUR/PDGFA/PDGFB/LCK/AXL/WNT3A/SERPINE1/CAV1/F2RL2/F2RL3/CEACAM1/FOXA2	18
BP	GO:0070167	regulation of biomineral tissue development	11/626	97/18723	0.000392594	0.00183788	0.00107325	TGFB1/LTF/ISG15/CCL3/BMP2/GREM1/PTN/TGFB3/BMPR1B/HIF1A/CFTR	11
BP	GO:0051703	biological process involved in intraspecies interaction between organisms	8/626	54/18723	0.000399654	0.0018691	0.00109148	LTF/BPIFA1/CX3CR1/GRP/OXT/UCN/NR2E1/TREM2	8
BP	GO:1903522	regulation of blood circulation	20/626	256/18723	0.000404122	0.00188814	0.00110261	ICAM1/S100A1/F2R/DES/PTGS2/AGER/NOS1/EDN3/ADM/AGT/APLN/OXT/STC1/UCN/ADRB1/AGTR1/EGFR/GATA4/CAV1/GJA1	20
BP	GO:0031334	positive regulation of protein-containing complex assembly	19/626	237/18723	0.000406284	0.00189639	0.00110742	ICAM1/IFNG/CXCL13/TGFB1/TFRC/VEGFA/ISG15/MAPT/CCL26/CCR7/CCL11/HCK/CSF2/NRG1/MET/BID/TLR6/ABCA1/CLEC7A	19
BP	GO:0043032	positive regulation of macrophage activation	6/626	30/18723	0.000407909	0.00189841	0.0011086	CCL3/IL33/HAVCR2/TLR6/LRRK2/TREM2	6
BP	GO:0045940	positive regulation of steroid metabolic process	6/626	30/18723	0.000407909	0.00189841	0.0011086	IFNG/ADM/AGT/AGTR1/PPARGC1A/ABCG1	6
BP	GO:0061311	cell surface receptor signaling pathway involved in heart development	6/626	30/18723	0.000407909	0.00189841	0.0011086	TGFB1/DLL4/BMP2/DKK1/JAG1/WNT3A	6
BP	GO:1900046	regulation of hemostasis	9/626	68/18723	0.000417813	0.00194261	0.00113441	PLAU/F2R/PROC/PDGFA/PDGFB/SERPINE1/CAV1/CEACAM1/FOXA2	9
BP	GO:0042476	odontogenesis	13/626	130/18723	0.000419274	0.00194263	0.00113442	TNFSF11/FGF10/TNC/ADM/BMP2/INHBA/JAG2/TGFB3/CSF3R/CFTR/SERPINE1/AQP3/TP63	13
BP	GO:0003159	morphogenesis of an endothelium	5/626	20/18723	0.000419851	0.00194263	0.00113442	CXCL10/LCN2/DLL4/CXCR4/ITGAX	5
BP	GO:0006700	C21-steroid hormone biosynthetic process	5/626	20/18723	0.000419851	0.00194263	0.00113442	ADM/BMP2/LHB/PPARGC1A/EGR1	5
BP	GO:0032332	positive regulation of chondrocyte differentiation	5/626	20/18723	0.000419851	0.00194263	0.00113442	FGF18/GDF5/GDF6/BMPR1B/ZBTB16	5
BP	GO:0061154	endothelial tube morphogenesis	5/626	20/18723	0.000419851	0.00194263	0.00113442	CXCL10/LCN2/DLL4/CXCR4/ITGAX	5
BP	GO:0050890	cognition	22/626	296/18723	0.000422888	0.00195478	0.00114152	MAPT/PTGS2/AGER/CCL11/FOS/CX3CR1/AGT/DKK1/MDK/NGF/NTF3/OXT/PTN/UCN/VIP/EGFR/MME/HIF1A/TREM2/RAG1/ITGA3/ITPR3	22
BP	GO:0009746	response to hexose	18/626	219/18723	0.00042472	0.00196135	0.00114536	ICAM1/ADIPOQ/PTGS2/AGER/CMA1/ACVR1C/GPER1/IGF1R/LGALS1/PPARGC1A/HIF1A/CFTR/GATA4/TREM2/ABCG1/GJA1/EGR1/FOXA2	18
BP	GO:2001243	negative regulation of intrinsic apoptotic signaling pathway	11/626	98/18723	0.000429154	0.00197991	0.0011562	CXCL12/MMP9/PTGS2/MIF/ACKR3/PLAUR/EPO/BID/HIF1A/LRRK2/MUC1	11
BP	GO:0030890	positive regulation of B cell proliferation	7/626	42/18723	0.000439949	0.00202776	0.00118413	TFRC/MIF/CARD11/CD320/TNFSF13B/TNFRSF4/WNT3A	7
BP	GO:0032956	regulation of actin cytoskeleton organization	25/626	358/18723	0.000451344	0.00207727	0.00121305	ICAM1/CXCL12/TMSB10/TMSB15A/NOX4/BST2/PDGFRB/CCL26/CCR7/CCL11/HCK/RAC2/RAC3/PIK3R1/SEMA3E/MDK/NTF3/PDGFA/TGFB3/MET/PAK2/TGFBR1/TRPM2/CCDC88A/SIGLEC15	25
BP	GO:0046683	response to organophosphorus	13/626	131/18723	0.000451561	0.00207727	0.00121305	NOX4/DUOX1/ADIPOQ/STAT1/PTGS2/AQP9/FOS/OXT/STC1/VGF/CFTR/DUSP1/HSP90B1	13
BP	GO:0038066	p38MAPK cascade	8/626	55/18723	0.00045419	0.00208735	0.00121894	IL1B/VEGFA/AGER/BMP2/GDF6/SPHK1/DUSP1/TREM2	8
BP	GO:0030900	forebrain development	26/626	379/18723	0.00045837	0.00210453	0.00122897	CXCL12/CXCR4/RAC3/FGF10/SEMA7A/PLXNA3/ROBO2/BMP2/INHBA/MDK/NRG1/PTN/NR2E1/SSTR2/PPARGC1A/HIF1A/WNT2B/AXL/E2F1/WNT3A/LRRK2/CDK6/BCL2A1/ITGAM/GLI1/ETS1	26
BP	GO:0050810	regulation of steroid biosynthetic process	9/626	69/18723	0.000466486	0.00213974	0.00124953	IFNG/ADM/BMP2/FGF19/FGFR4/NR5A1/PPARGC1A/ABCG1/EGR1	9
BP	GO:0007631	feeding behavior	11/626	99/18723	0.000468524	0.00214292	0.00125138	FOS/AGT/APLN/OXT/PMCH/RETN/UCN/CNTFR/LEPR/NR4A3/UCHL1	11
BP	GO:0008630	intrinsic apoptotic signaling pathway in response to DNA damage	11/626	99/18723	0.000468524	0.00214292	0.00125138	CXCL12/PML/MIF/PIK3R1/ACKR3/BID/PRKDC/E2F1/MUC1/TP63/BCL2A1	11
BP	GO:0110149	regulation of biomineralization	11/626	99/18723	0.000468524	0.00214292	0.00125138	TGFB1/LTF/ISG15/CCL3/BMP2/GREM1/PTN/TGFB3/BMPR1B/HIF1A/CFTR	11
BP	GO:0007569	cell aging	13/626	132/18723	0.000485932	0.00222041	0.00129663	HLA-G/ICAM1/KIR2DL4/NOX4/PML/MIF/AKT3/MME/PRKDC/CDKN2A/SERPINE1/CDK6/TP63	13
BP	GO:0002230	positive regulation of defense response to virus by host	6/626	31/18723	0.000491653	0.00223161	0.00130318	APOBEC3G/DDX58/STAT1/IL27/IL12RB1/AIM2	6
BP	GO:0002323	natural killer cell activation involved in immune response	6/626	31/18723	0.000491653	0.00223161	0.00130318	HLA-F/KLRC2/PGLYRP1/PGLYRP2/IFNE/IFNK	6
BP	GO:0045066	regulatory T cell differentiation	6/626	31/18723	0.000491653	0.00223161	0.00130318	HLA-G/IFNG/SOCS1/TNFSF4/MDK/CTLA4	6
BP	GO:0045987	positive regulation of smooth muscle contraction	6/626	31/18723	0.000491653	0.00223161	0.00130318	F2R/PTGS2/PROK2/OXT/GPER1/SPHK1	6
BP	GO:0060390	regulation of SMAD protein signal transduction	6/626	31/18723	0.000491653	0.00223161	0.00130318	TGFB1/PPARG/BMP2/GDF5/TGFB3/TGFBR1	6
BP	GO:0090183	regulation of kidney development	6/626	31/18723	0.000491653	0.00223161	0.00130318	ADIPOQ/STAT1/VEGFA/AGT/GREM1/WNT2B	6
BP	GO:0032306	regulation of prostaglandin secretion	4/626	12/18723	0.000494459	0.00223161	0.00130318	IL1B/TNFSF11/OXT/TNFRSF11A	4
BP	GO:0033079	immature T cell proliferation	4/626	12/18723	0.000494459	0.00223161	0.00130318	IL1B/IL1A/GNRH1/RIPK2	4
BP	GO:0070493	thrombin-activated receptor signaling pathway	4/626	12/18723	0.000494459	0.00223161	0.00130318	F2R/MET/F2RL2/F2RL3	4
BP	GO:0070943	neutrophil-mediated killing of symbiont cell	4/626	12/18723	0.000494459	0.00223161	0.00130318	CTSG/ARG1/TREM1/NLRP6	4
BP	GO:0072683	T cell extravasation	4/626	12/18723	0.000494459	0.00223161	0.00130318	ICAM1/CCL2/IL27RA/FADD	4
BP	GO:1902287	semaphorin-plexin signaling pathway involved in axon guidance	4/626	12/18723	0.000494459	0.00223161	0.00130318	PLXNA1/PLXNA3/PLXNB3/PLXND1	4
BP	GO:2000508	regulation of dendritic cell chemotaxis	4/626	12/18723	0.000494459	0.00223161	0.00130318	CCR7/IL12A/TNFSF18/SLAMF8	4
BP	GO:0007254	JNK cascade	15/626	167/18723	0.000498669	0.00224848	0.00131303	IL1B/TNFSF11/AGER/CCR7/FGF19/EGFR/IGF1R/TNFRSF19/ROR2/TRAF2/RIPK2/LRRK2/UNC5CL/CD27/TRAF1	15
BP	GO:0007599	hemostasis	18/626	222/18723	0.000499648	0.00224865	0.00131313	FCER1G/PROCR/PLAU/F2R/PROC/VAV2/PLAUR/PDGFA/PDGFB/LCK/AXL/WNT3A/SERPINE1/CAV1/F2RL2/F2RL3/CEACAM1/FOXA2	18
BP	GO:0050817	coagulation	18/626	222/18723	0.000499648	0.00224865	0.00131313	FCER1G/PROCR/PLAU/F2R/PROC/VAV2/PLAUR/PDGFA/PDGFB/LCK/AXL/WNT3A/SERPINE1/CAV1/F2RL2/F2RL3/CEACAM1/FOXA2	18
BP	GO:0021700	developmental maturation	21/626	280/18723	0.000503346	0.00226316	0.0013216	DEFB1/PAEP/LTF/IL15/VEGFA/SPINK5/PPARG/RAC3/CX3CR1/EDNRB/BMP2/EPO/GREM1/HIF1A/ZBTB16/AXL/CFTR/CLEC7A/LRRK2/C1QA/DDIT3	21
BP	GO:0034142	toll-like receptor 4 signaling pathway	7/626	43/18723	0.000510538	0.00229053	0.00133758	S100A14/LTF/BPIFB1/TNFAIP3/OAS1/RIPK2/TREM2	7
BP	GO:0045776	negative regulation of blood pressure	7/626	43/18723	0.000510538	0.00229053	0.00133758	ADIPOQ/NOS1/APLN/OXT/UCN/VEGFC/ADRB1	7
BP	GO:0045807	positive regulation of endocytosis	11/626	100/18723	0.000510872	0.00229053	0.00133758	VEGFA/TFR2/APLN/EGF/GREM1/NTF3/AXL/WNT3A/LRRK2/SERPINE1/TREM2	11
BP	GO:0071383	cellular response to steroid hormone stimulus	17/626	204/18723	0.000519024	0.0023249	0.00135765	ICAM1/STC1/AR/EGFR/ESR2/ESRRB/ESRRG/GPER1/NR2E1/NR3C2/NR4A3/RXRG/SSTR2/ARG1/SKP2/TP63/ANXA1	17
BP	GO:0046328	regulation of JNK cascade	13/626	133/18723	0.000522493	0.00233824	0.00136545	IL1B/TNFSF11/AGER/CCR7/FGF19/EGFR/IGF1R/TNFRSF19/TRAF2/RIPK2/UNC5CL/CD27/TRAF1	13
BP	GO:0002689	negative regulation of leukocyte chemotaxis	5/626	21/18723	0.000536003	0.00238085	0.00139033	CCL2/MIF/GREM1/DUSP1/SLAMF8	5
BP	GO:0010878	cholesterol storage	5/626	21/18723	0.000536003	0.00238085	0.00139033	MSR1/PPARG/ABCA1/TREM2/ABCG1	5
BP	GO:0046641	positive regulation of alpha-beta T cell proliferation	5/626	21/18723	0.000536003	0.00238085	0.00139033	HLA-A/XCL1/TNFSF4/ZAP70/RIPK2	5
BP	GO:0051767	nitric-oxide synthase biosynthetic process	5/626	21/18723	0.000536003	0.00238085	0.00139033	IFNG/STAT1/CCL2/IL33/LRRK2	5
BP	GO:0051769	regulation of nitric-oxide synthase biosynthetic process	5/626	21/18723	0.000536003	0.00238085	0.00139033	IFNG/STAT1/CCL2/IL33/LRRK2	5
BP	GO:0061081	positive regulation of myeloid leukocyte cytokine production involved in immune response	5/626	21/18723	0.000536003	0.00238085	0.00139033	HLA-G/DDX58/SEMA7A/NR4A3/SPON2	5
BP	GO:1903429	regulation of cell maturation	5/626	21/18723	0.000536003	0.00238085	0.00139033	PAEP/RAC3/EDNRB/CLEC7A/LRRK2	5
BP	GO:1905209	positive regulation of cardiocyte differentiation	5/626	21/18723	0.000536003	0.00238085	0.00139033	TGFB1/GREM1/GPER1/WNT3A/GATA4	5
BP	GO:0043535	regulation of blood vessel endothelial cell migration	14/626	151/18723	0.000553199	0.00245495	0.0014336	TGFB1/VEGFA/DLL4/PTGS2/PPARG/AKT3/FGF18/PDGFB/VEGFC/NR2E1/PLCG1/HIF1A/ETS1/ANXA1	14
BP	GO:0003208	cardiac ventricle morphogenesis	9/626	71/18723	0.000577839	0.00255717	0.00149329	TGFB1/DLL4/SEMA3C/JAG1/NRG1/TGFBR3/TGFBR1/HIF1A/GATA4	9
BP	GO:0033555	multicellular organismal response to stress	9/626	71/18723	0.000577839	0.00255717	0.00149329	NOS1/EDNRB/MDK/UCN/ADRB1/NR2E1/TACR1/RAG1/GJA1	9
BP	GO:0043550	regulation of lipid kinase activity	9/626	71/18723	0.000577839	0.00255717	0.00149329	TGFB1/SOCS1/PDGFRB/CCR7/VAV2/CD19/PIK3R1/FPR2/PDGFB	9
BP	GO:0051222	positive regulation of protein transport	22/626	303/18723	0.000580069	0.00256466	0.00149766	IFNG/TGFB1/IL1B/RBP4/IL1A/PTGS2/RAC2/PIK3R1/TGFB3/VEGFC/EGFR/GPER1/ITGB2/GZMB/HIF1A/CFTR/TRPM2/TREM2/ABCG1/ITGAM/ACHE/GJA1	22
BP	GO:0051785	positive regulation of nuclear division	8/626	57/18723	0.000581378	0.00256569	0.00149827	IL1B/IL1A/PDGFRB/EDN3/BTC/EGF/PDGFB/SPHK1	8
BP	GO:0061756	leukocyte adhesion to vascular endothelial cell	8/626	57/18723	0.000581378	0.00256569	0.00149827	ICAM1/CXCL12/CCL28/CCL25/CX3CR1/MDK/ITGB2/ETS1	8
BP	GO:0034284	response to monosaccharide	18/626	225/18723	0.000585726	0.00258249	0.00150808	ICAM1/ADIPOQ/PTGS2/AGER/CMA1/ACVR1C/GPER1/IGF1R/LGALS1/PPARGC1A/HIF1A/CFTR/GATA4/TREM2/ABCG1/GJA1/EGR1/FOXA2	18
BP	GO:0003180	aortic valve morphogenesis	6/626	32/18723	0.000588191	0.00258382	0.00150885	TGFB1/DLL4/ROBO2/JAG1/SLIT3/GATA4	6
BP	GO:0035456	response to interferon-beta	6/626	32/18723	0.000588191	0.00258382	0.00150885	STAT1/BST2/OAS1/IFITM1/AIM2/IFITM3	6
BP	GO:0090022	regulation of neutrophil chemotaxis	6/626	32/18723	0.000588191	0.00258382	0.00150885	CXCL8/XCL1/CCR7/RAC2/CXCR2/MDK	6
BP	GO:1900745	positive regulation of p38MAPK cascade	6/626	32/18723	0.000588191	0.00258382	0.00150885	IL1B/VEGFA/AGER/BMP2/GDF6/SPHK1	6
BP	GO:0045124	regulation of bone resorption	7/626	44/18723	0.000589855	0.00258875	0.00151173	TFRC/TNFAIP3/TNFSF11/SPP1/EGFR/TNFRSF11A/SIGLEC15	7
BP	GO:0051101	regulation of DNA binding	12/626	118/18723	0.000593535	0.00260251	0.00151977	IFNG/TGFB1/MMP9/AGER/PPARG/PLAUR/EGF/NGF/IRF4/E2F1/HMGB2/DDIT3	12
BP	GO:0090287	regulation of cellular response to growth factor stimulus	22/626	304/18723	0.000606232	0.00265574	0.00155085	CXCL13/TGFB1/IL1B/LTBP1/PPARG/FGF10/AGT/APLN/BMP2/FGF18/GDF5/GREM1/GREM2/IL12A/TGFB3/VEGFC/IL17RD/TGFBR3/HIF1A/GATA4/CAV1/ITGA3	22
BP	GO:0033627	cell adhesion mediated by integrin	9/626	72/18723	0.000641169	0.00280108	0.00163573	ICAM1/CXCL13/PLAU/CCL5/ITGAV/RAC3/ITGB2/SERPINE1/MUC1	9
BP	GO:0051057	positive regulation of small GTPase mediated signal transduction	9/626	72/18723	0.000641169	0.00280108	0.00163573	F2R/ITGAV/PDGFRB/FGF10/EPO/NGF/NRG1/F2RL2/F2RL3	9
BP	GO:1903036	positive regulation of response to wounding	9/626	72/18723	0.000641169	0.00280108	0.00163573	DUOX1/F2R/CLDN4/CXCR4/MDK/PTN/CLEC7A/SERPINE1/ANXA1	9
BP	GO:0046777	protein autophosphorylation	18/626	227/18723	0.000649958	0.00283688	0.00165663	ADIPOQ/VEGFA/EIF2AK2/PDGFRB/HCK/GREM1/PDGFA/PDGFB/PDGFD/VEGFC/EGFR/FGFR4/IGF1R/ZAP70/PAK2/LRRK2/CAV1/BMX	18
BP	GO:0002763	positive regulation of myeloid leukocyte differentiation	8/626	58/18723	0.000654972	0.00284835	0.00166333	IFNG/TGFB1/TNFSF11/FOS/IL34/ROR2/FADD/TREM2	8
BP	GO:0002931	response to ischemia	8/626	58/18723	0.000654972	0.00284835	0.00166333	CX3CR1/BID/PPARGC1A/UCHL1/TREM2/CAV1/GJA1/EGR1	8
BP	GO:0007405	neuroblast proliferation	8/626	58/18723	0.000654972	0.00284835	0.00166333	VEGFA/CX3CR1/ARTN/PTN/VEGFC/HIF1A/WNT3A/LRRK2	8
BP	GO:2000736	regulation of stem cell differentiation	8/626	58/18723	0.000654972	0.00284835	0.00166333	EIF2AK2/JAG1/OSM/PTN/ESRRB/PRKDC/WNT3A/GATA4	8
BP	GO:0003012	muscle system process	29/626	452/18723	0.000656031	0.00285036	0.00166451	IL1B/IL15/F2R/DES/PTGS2/NOS1/ACTA1/CXCR4/EDN3/PROK2/EDNRA/EDNRB/AGT/OXT/STC1/UCN/GPER1/NR4A1/NR4A3/PTGER3/SSTR2/TACR1/SPHK1/PPARGC1A/TRIM63/GATA4/KCNJ8/CAV1/GJA1	29
BP	GO:0032069	regulation of nuclease activity	5/626	22/18723	0.00067472	0.00291038	0.00169955	OASL/OAS1/OAS3/OAS2/HMGB2	5
BP	GO:0032700	negative regulation of interleukin-17 production	5/626	22/18723	0.00067472	0.00291038	0.00169955	IFNG/TNFSF4/IL12A/IL27RA/DDIT3	5
BP	GO:0043371	negative regulation of CD4-positive, alpha-beta T cell differentiation	5/626	22/18723	0.00067472	0.00291038	0.00169955	TNFSF4/TNFSF18/JAK3/RUNX3/ANXA1	5
BP	GO:0045061	thymic T cell selection	5/626	22/18723	0.00067472	0.00291038	0.00169955	CCR7/CARD11/JAG2/ZAP70/CD3D	5
BP	GO:0045624	positive regulation of T-helper cell differentiation	5/626	22/18723	0.00067472	0.00291038	0.00169955	TNFSF4/CD86/IL12RB1/RIPK2/ANXA1	5
BP	GO:0071359	cellular response to dsRNA	5/626	22/18723	0.00067472	0.00291038	0.00169955	DDX58/IRF3/IFIH1/IFIT1/CAV1	5
BP	GO:2000193	positive regulation of fatty acid transport	5/626	22/18723	0.00067472	0.00291038	0.00169955	IL1B/FABP3/TNFSF11/OXT/TNFRSF11A	5
BP	GO:2000725	regulation of cardiac muscle cell differentiation	5/626	22/18723	0.00067472	0.00291038	0.00169955	TGFB1/BMP2/DKK1/GREM1/WNT3A	5
BP	GO:0002920	regulation of humoral immune response	7/626	45/18723	0.000678653	0.00292206	0.00170638	LTA/CXCL13/IL1B/SPINK5/CCR7/TREM2/C4BPA	7
BP	GO:0045933	positive regulation of muscle contraction	7/626	45/18723	0.000678653	0.00292206	0.00170638	F2R/PTGS2/PROK2/OXT/UCN/GPER1/SPHK1	7
BP	GO:0071901	negative regulation of protein serine/threonine kinase activity	12/626	120/18723	0.00069053	0.00297052	0.00173467	IL1B/ADIPOQ/TNFAIP3/PPARG/AGT/BMP2/UCHL1/DUSP1/CDKN2A/KAT2B/CAV1/PLK1	12
BP	GO:0010977	negative regulation of neuron projection development	13/626	137/18723	0.000692908	0.00297274	0.00173597	SEMA3C/SEMA3E/SEMA3G/SEMA4C/SEMA4F/SEMA5B/SEMA6D/SEMA7A/PLXNA3/SPP1/LGALS1/WNT3A/LRRK2	13
BP	GO:0032352	positive regulation of hormone metabolic process	4/626	13/18723	0.000695402	0.00297274	0.00173597	ADM/PPARGC1A/HIF1A/EGR1	4
BP	GO:0034112	positive regulation of homotypic cell-cell adhesion	4/626	13/18723	0.000695402	0.00297274	0.00173597	CCL5/TNFSF11/PLAUR/LGALS1	4
BP	GO:0042541	hemoglobin biosynthetic process	4/626	13/18723	0.000695402	0.00297274	0.00173597	EPO/INHA/INHBA/HIF1A	4
BP	GO:0051709	regulation of killing of cells of other organism	4/626	13/18723	0.000695402	0.00297274	0.00173597	IFNG/PRF1/ARG1/CLEC7A	4
BP	GO:0070234	positive regulation of T cell apoptotic process	4/626	13/18723	0.000695402	0.00297274	0.00173597	IDO1/CCL5/PDCD1/CD274	4
BP	GO:1902285	semaphorin-plexin signaling pathway involved in neuron projection guidance	4/626	13/18723	0.000695402	0.00297274	0.00173597	PLXNA1/PLXNA3/PLXNB3/PLXND1	4
BP	GO:0032633	interleukin-4 production	6/626	33/18723	0.000698811	0.00297665	0.00173825	FCER1G/TNFSF4/CD86/HAVCR2/IRF4/DDIT3	6
BP	GO:0032673	regulation of interleukin-4 production	6/626	33/18723	0.000698811	0.00297665	0.00173825	FCER1G/TNFSF4/CD86/HAVCR2/IRF4/DDIT3	6
BP	GO:0048333	mesodermal cell differentiation	6/626	33/18723	0.000698811	0.00297665	0.00173825	DKK1/INHBA/TRIM15/WNT3A/ITGA3/GJA1	6
BP	GO:1902692	regulation of neuroblast proliferation	6/626	33/18723	0.000698811	0.00297665	0.00173825	VEGFA/CX3CR1/PTN/VEGFC/HIF1A/LRRK2	6
BP	GO:0032963	collagen metabolic process	11/626	104/18723	0.000713618	0.00303701	0.0017735	CTSL/MMP12/TGFB1/MMP9/F2R/PDGFRB/TGFB3/UCN/ARG1/CTSK/HIF1A	11
BP	GO:0051348	negative regulation of transferase activity	20/626	268/18723	0.000721948	0.00306972	0.0017926	IFNG/IL1B/ADIPOQ/TNFAIP3/MAPT/ADAR/PPARG/AGT/BMP2/PAK2/CBLB/UCHL1/DUSP1/CDKN2A/KAT2B/CAV1/TRIB3/CEACAM1/PLK1/FOXA2	20
BP	GO:0043407	negative regulation of MAP kinase activity	8/626	59/18723	0.000735895	0.00312069	0.00182237	IL1B/ADIPOQ/PPARG/AGT/BMP2/UCHL1/DUSP1/CAV1	8
BP	GO:0051055	negative regulation of lipid biosynthetic process	8/626	59/18723	0.000735895	0.00312069	0.00182237	BMP2/FGF19/PDGFA/PDGFB/GPER1/SPHK1/TRIB3/CEACAM1	8
BP	GO:2000351	regulation of endothelial cell apoptotic process	8/626	59/18723	0.000735895	0.00312069	0.00182237	HLA-G/ICAM1/TNFAIP3/CCL2/SCG2/GPER1/PLCG1/SERPINE1	8
BP	GO:0022604	regulation of cell morphogenesis	22/626	309/18723	0.000753013	0.00319045	0.0018631	ICAM1/VEGFA/CLDN4/CCL2/CCL7/CCL3/CCL11/CXCR4/HCK/RAC2/RAC3/SEMA3E/PLXNA1/PLXNA3/PLXNB3/PLXND1/CSPG5/MDK/PTN/ITGB2/PRKDC/ANXA1	22
BP	GO:0060976	coronary vasculature development	7/626	46/18723	0.000777716	0.0032922	0.00192252	VEGFA/PDGFRB/PLXND1/APLN/GPER1/TGFBR3/TGFBR1	7
BP	GO:0010822	positive regulation of mitochondrion organization	9/626	74/18723	0.000784867	0.00331952	0.00193848	MMP9/TNFSF10/PLAUR/GPER1/GZMB/BID/PPARGC1A/HIF1A/TREM2	9
BP	GO:0009749	response to glucose	17/626	212/18723	0.000801788	0.00338509	0.00197677	ICAM1/ADIPOQ/AGER/CMA1/ACVR1C/GPER1/IGF1R/LGALS1/PPARGC1A/HIF1A/CFTR/GATA4/TREM2/ABCG1/GJA1/EGR1/FOXA2	17
BP	GO:0043523	regulation of neuron apoptotic process	17/626	212/18723	0.000801788	0.00338509	0.00197677	LCN2/F2R/CCL2/CCL3/CX3CR1/GDF5/MDK/NGF/NTF3/TGFB3/CNTFR/PPARGC1A/HIF1A/AXL/TREM2/ITGAM/DDIT3	17
BP	GO:0003002	regionalization	23/626	331/18723	0.0008041	0.00339185	0.00198071	DLL4/FGF10/SEMA3C/ROBO2/BMP2/DKK1/GREM1/AR/BMPR1B/TGFBR1/ROR2/ZBTB16/PRKDC/WNT2B/WNT3A/GATA4/C1QA/TP63/ITGAM/HOXA9/GLI1/DDIT3/FOXA2	23
BP	GO:0002712	regulation of B cell mediated immunity	8/626	60/18723	0.000824672	0.00346412	0.00202291	LTA/XCL1/TGFB1/TFRC/TNFSF4/IL27RA/TREM2/C4BPA	8
BP	GO:0002889	regulation of immunoglobulin mediated immune response	8/626	60/18723	0.000824672	0.00346412	0.00202291	LTA/XCL1/TGFB1/TFRC/TNFSF4/IL27RA/TREM2/C4BPA	8
BP	GO:0002446	neutrophil mediated immunity	6/626	34/18723	0.000824859	0.00346412	0.00202291	CTSG/ITGB2/ARG1/TREM1/NLRP6/ITGAM	6
BP	GO:0010661	positive regulation of muscle cell apoptotic process	6/626	34/18723	0.000824859	0.00346412	0.00202291	IFNG/PPARG/CXCR2/AGT/IL12A/CDKN2A	6
BP	GO:0055094	response to lipoprotein particle	6/626	34/18723	0.000824859	0.00346412	0.00202291	FCER1G/PPARG/ITGB2/TLR6/ABCA1/TREM2	6
BP	GO:1905477	positive regulation of protein localization to membrane	11/626	106/18723	0.000837702	0.00350476	0.00204665	IFNG/PIK3R1/PTN/EGFR/GPER1/ITGB2/GZMB/WNT3A/TREM2/ITGAM/ITGA3	11
BP	GO:0002758	innate immune response-activating signal transduction	5/626	23/18723	0.000838633	0.00350476	0.00204665	KLRC2/KLRD1/HCK/PAK2/CLEC7A	5
BP	GO:0010888	negative regulation of lipid storage	5/626	23/18723	0.000838633	0.00350476	0.00204665	ITGAV/PPARG/ABCA1/TREM2/ABCG1	5
BP	GO:0032740	positive regulation of interleukin-17 production	5/626	23/18723	0.000838633	0.00350476	0.00204665	TGFB1/IL15/OSM/SPHK1/RFTN1	5
BP	GO:0034695	response to prostaglandin E	5/626	23/18723	0.000838633	0.00350476	0.00204665	TNFSF4/CCR7/GNRH1/OXT/TGFBR3	5
BP	GO:1904705	regulation of vascular associated smooth muscle cell proliferation	10/626	90/18723	0.000838939	0.00350476	0.00204665	MMP9/ADIPOQ/PPARG/AGT/APLN/PDGFB/TGFB3/GPER1/NR4A3/GJA1	10
BP	GO:0010811	positive regulation of cell-substrate adhesion	12/626	123/18723	0.000860673	0.00359241	0.00209783	VEGFA/CCL28/CCR7/CCL25/RAC3/CSPG5/MDK/PDGFB/PTN/EDIL3/CDK6/ITGA3	12
BP	GO:0019884	antigen processing and presentation of exogenous antigen	7/626	47/18723	0.000887864	0.00370266	0.00216222	CTSL/FCER1G/HLA-A/HLA-DOB/HLA-F/TAP1/IFI30	7
BP	GO:0032526	response to retinoic acid	11/626	107/18723	0.000906146	0.00377561	0.00220481	MICB/RBP4/PDGFRB/TNC/OXT/RXRG/ABCA1/DUSP1/WNT3A/AQP3/GJA1	11
BP	GO:0008584	male gonad development	13/626	141/18723	0.0009079	0.00377962	0.00220715	ICAM1/TNFSF10/PDGFRB/INHA/INHBA/LHB/AR/NR5A1/TGFBR1/WNT2B/GATA4/HOXA9/HMGB2	13
BP	GO:1990874	vascular associated smooth muscle cell proliferation	10/626	91/18723	0.000914896	0.00380542	0.00222222	MMP9/ADIPOQ/PPARG/AGT/APLN/PDGFB/TGFB3/GPER1/NR4A3/GJA1	10
BP	GO:0034113	heterotypic cell-cell adhesion	8/626	61/18723	0.000921847	0.003831	0.00223716	IL1B/ADIPOQ/ITGAV/AGER/IL1RN/ITGB2/LCK/ITGAX	8
BP	GO:0002756	MyD88-independent toll-like receptor signaling pathway	4/626	14/18723	0.000947944	0.0039156	0.00228656	IRF3/IRF7/TLR6/CD300LF	4
BP	GO:0002829	negative regulation of type 2 immune response	4/626	14/18723	0.000947944	0.0039156	0.00228656	IFNL1/IL27RA/ARG1/ANXA1	4
BP	GO:0010838	positive regulation of keratinocyte proliferation	4/626	14/18723	0.000947944	0.0039156	0.00228656	FGF10/FGF7/MDK/TP63	4
BP	GO:0030213	hyaluronan biosynthetic process	4/626	14/18723	0.000947944	0.0039156	0.00228656	TGFB1/IL1B/EGF/PDGFB	4
BP	GO:0033212	iron import into cell	4/626	14/18723	0.000947944	0.0039156	0.00228656	IFNG/LCN2/NOX5/TFR2	4
BP	GO:0070942	neutrophil mediated cytotoxicity	4/626	14/18723	0.000947944	0.0039156	0.00228656	CTSG/ARG1/TREM1/NLRP6	4
BP	GO:1905208	negative regulation of cardiocyte differentiation	4/626	14/18723	0.000947944	0.0039156	0.00228656	BMP2/DKK1/EGFR/WNT3A	4
BP	GO:0001937	negative regulation of endothelial cell proliferation	9/626	76/18723	0.00095375	0.00393618	0.00229858	STAT1/DLL4/CCL2/PPARG/IL12A/SCG2/TGFBR1/CAV1/GJA1	9
BP	GO:0001569	branching involved in blood vessel morphogenesis	6/626	35/18723	0.000967737	0.00398357	0.00232626	VEGFA/DLL4/SEMA3E/EDNRA/PLXND1/MDK	6
BP	GO:0032350	regulation of hormone metabolic process	6/626	35/18723	0.000967737	0.00398357	0.00232626	ADM/BMP2/STC2/PPARGC1A/HIF1A/EGR1	6
BP	GO:0045907	positive regulation of vasoconstriction	6/626	35/18723	0.000967737	0.00398357	0.00232626	ICAM1/F2R/PTGS2/EGFR/CAV1/GJA1	6
BP	GO:0046546	development of primary male sexual characteristics	13/626	142/18723	0.000969612	0.00398442	0.00232675	ICAM1/TNFSF10/PDGFRB/INHA/INHBA/LHB/AR/NR5A1/TGFBR1/WNT2B/GATA4/HOXA9/HMGB2	13
BP	GO:0072006	nephron development	13/626	142/18723	0.000969612	0.00398442	0.00232675	ADIPOQ/STAT1/VEGFA/PDGFRB/AGT/BMP2/GREM1/JAG1/PDGFB/PDGFD/WNT2B/ITGA3/EGR1	13
BP	GO:0070509	calcium ion import	10/626	92/18723	0.000996402	0.00409099	0.00238898	CXCL12/PDGFRB/CCL2/CCL3/EGF/PDGFB/STC1/UCN/TRPM2/TRPV2	10
BP	GO:0002021	response to dietary excess	5/626	24/18723	0.00103046	0.00420912	0.00245797	BMP8A/VGF/ACVR1C/ADRB1/PPARGC1A	5
BP	GO:0002438	acute inflammatory response to antigenic stimulus	5/626	24/18723	0.00103046	0.00420912	0.00245797	ICAM1/CCR7/CXCR2/IL31RA/NLRP6	5
BP	GO:0044062	regulation of excretion	5/626	24/18723	0.00103046	0.00420912	0.00245797	EDNRB/AGT/OXT/STC1/AGTR1	5
BP	GO:0060571	morphogenesis of an epithelial fold	5/626	24/18723	0.00103046	0.00420912	0.00245797	FGF10/AR/HIF1A/WNT2B/TP63	5
BP	GO:0098743	cell aggregation	5/626	24/18723	0.00103046	0.00420912	0.00245797	LTF/BPIFA1/BMP1/BMPR1B/ROR2	5
BP	GO:0120255	olefinic compound biosynthetic process	5/626	24/18723	0.00103046	0.00420912	0.00245797	ADM/BMP2/LHB/PPARGC1A/EGR1	5
BP	GO:1903829	positive regulation of cellular protein localization	20/626	276/18723	0.00103774	0.00423522	0.00247321	IFNG/TGFB1/TFRC/MAPT/PTGS2/RAC2/PIK3R1/EGF/PTN/EGFR/GPER1/ITGB2/CD247/GZMB/WNT3A/TREM2/ITGAM/CCDC88A/ITGA3/PLK1	20
BP	GO:0003205	cardiac chamber development	14/626	161/18723	0.00104233	0.00425034	0.00248204	TGFB1/RBP4/DLL4/SEMA3C/PLXND1/ROBO2/BMP2/JAG1/NRG1/TGFBR3/TGFBR1/SLIT3/HIF1A/GATA4	14
BP	GO:0007589	body fluid secretion	10/626	93/18723	0.00108376	0.00441549	0.00257848	VEGFA/FGF10/APLN/UCN/VIP/EGFR/HIF1A/NLRP6/CAV1/OAS2	10
BP	GO:0042445	hormone metabolic process	17/626	218/18723	0.00109214	0.00444584	0.0025962	CTSL/RBP1/RBP4/DUOX1/CTSG/CMA1/ADM/BMP2/LHB/SPP1/STC2/NR5A1/MME/CTSK/PPARGC1A/HIF1A/EGR1	17
BP	GO:0001890	placenta development	13/626	144/18723	0.0011036	0.00448868	0.00262122	PTGS2/PPARG/ADM/CSF2/PDGFB/PTN/SPP1/STC1/STC2/EPOR/MME/HIF1A/GJA1	13
BP	GO:0036314	response to sterol	6/626	36/18723	0.0011289	0.00458765	0.00267902	TGFB1/CCL3/INHBA/RORC/TGFBR1/ABCA1	6
BP	GO:1904951	positive regulation of establishment of protein localization	22/626	319/18723	0.00114093	0.00462098	0.00269848	IFNG/TGFB1/IL1B/RBP4/IL1A/PTGS2/RAC2/PIK3R1/TGFB3/VEGFC/EGFR/GPER1/ITGB2/GZMB/HIF1A/CFTR/TRPM2/TREM2/ABCG1/ITGAM/ACHE/GJA1	22
BP	GO:0022617	extracellular matrix disassembly	8/626	63/18723	0.00114366	0.00462098	0.00269848	MMP12/TGFB1/MMP9/CTSG/CMA1/FGFR4/CTSK/ETS1	8
BP	GO:0009409	response to cold	7/626	49/18723	0.00114484	0.00462098	0.00269848	HSPA2/CXCL10/FOS/ADM/VGF/ADRB1/PPARGC1A	7
BP	GO:0030857	negative regulation of epithelial cell differentiation	7/626	49/18723	0.00114484	0.00462098	0.00269848	IFNG/MMP9/STAT1/VEGFA/JAG1/TP63/CAV1	7
BP	GO:0032692	negative regulation of interleukin-1 production	7/626	49/18723	0.00114484	0.00462098	0.00269848	PML/TNFAIP3/CX3CR1/TREM2/MEFV/CEACAM1/NLRP7	7
BP	GO:0038084	vascular endothelial growth factor signaling pathway	7/626	49/18723	0.00114484	0.00462098	0.00269848	VEGFA/PDGFRB/PIK3CD/VEGFD/IL12A/PGF/VEGFC	7
BP	GO:0052372	modulation by symbiont of entry into host	7/626	49/18723	0.00114484	0.00462098	0.00269848	CXCL8/ITGAV/PTX3/IFITM1/LGALS1/IFITM3/CAV1	7
BP	GO:1904894	positive regulation of receptor signaling pathway via STAT	7/626	49/18723	0.00114484	0.00462098	0.00269848	TGFB1/IFNL1/SOCS1/F2R/CCL5/IL7R/AGT	7
BP	GO:0006919	activation of cysteine-type endopeptidase activity involved in apoptotic process	9/626	78/18723	0.00115097	0.00463788	0.00270835	S100A9/S100A8/PML/F2R/MAPT/PPARG/LCK/BID/NLRP1	9
BP	GO:1903556	negative regulation of tumor necrosis factor superfamily cytokine production	9/626	78/18723	0.00115097	0.00463788	0.00270835	LTF/ADIPOQ/TNFAIP3/IL27RA/MC1R/HAVCR2/AXL/TREM2/CD274	9
BP	GO:0071322	cellular response to carbohydrate stimulus	14/626	163/18723	0.0011746	0.00472395	0.00275861	ICAM1/AGER/CMA1/GPER1/IGF1R/LGALS1/PPARGC1A/HIF1A/CFTR/CLEC7A/GATA4/TREM2/ABCG1/FOXA2	14
BP	GO:0061351	neural precursor cell proliferation	13/626	145/18723	0.00117619	0.00472395	0.00275861	VEGFA/DLL4/CX3CR1/ARTN/EGF/MDK/PTN/VEGFC/NR2E1/HIF1A/WNT3A/LRRK2/GLI1	13
BP	GO:0045185	maintenance of protein location	10/626	94/18723	0.00117728	0.00472395	0.00275861	PDIA2/TMSB10/TMSB15A/PML/LTBP1/NFKBIE/NR5A1/CAV1/CCDC88A/GJA1	10
BP	GO:0051702	biological process involved in interaction with symbiont	10/626	94/18723	0.00117728	0.00472395	0.00275861	LTF/CTSG/CCL5/PTX3/CCL3/CX3CR1/ARG1/IFI27/TREM1/NLRP6	10
BP	GO:1903035	negative regulation of response to wounding	10/626	94/18723	0.00117728	0.00472395	0.00275861	PLAU/PROC/MDK/PDGFA/PDGFB/SPP1/SERPINE1/GJA1/SIGLEC10/CEACAM1	10
BP	GO:0003071	renal system process involved in regulation of systemic arterial blood pressure	5/626	25/18723	0.00125302	0.00501102	0.00292625	F2R/AGT/PDGFB/AGTR1/GJA1	5
BP	GO:0032753	positive regulation of interleukin-4 production	5/626	25/18723	0.00125302	0.00501102	0.00292625	FCER1G/TNFSF4/CD86/HAVCR2/IRF4	5
BP	GO:1903901	negative regulation of viral life cycle	5/626	25/18723	0.00125302	0.00501102	0.00292625	BST2/PTX3/IFITM1/IFITM3/TRIM15	5
BP	GO:2000316	regulation of T-helper 17 type immune response	5/626	25/18723	0.00125302	0.00501102	0.00292625	TNFSF18/IL12RB1/IL27RA/CLEC7A/NLRP10	5
BP	GO:0002730	regulation of dendritic cell cytokine production	4/626	15/18723	0.00125868	0.00502103	0.0029321	DDX58/BST2/CLEC7A/JAK3	4
BP	GO:0032725	positive regulation of granulocyte macrophage colony-stimulating factor production	4/626	15/18723	0.00125868	0.00502103	0.0029321	IL1B/PAEP/DDX58/IL17D	4
BP	GO:0072224	metanephric glomerulus development	4/626	15/18723	0.00125868	0.00502103	0.0029321	ADIPOQ/PDGFRB/PDGFB/EGR1	4
BP	GO:0030198	extracellular matrix organization	21/626	301/18723	0.00126812	0.00504313	0.002945	MMP12/TGFB1/MMP9/CTSG/SPINK5/PTX3/CMA1/AGT/ANGPTL7/BMP1/BMP2/GREM1/MIA/FGFR4/NR2E1/RXFP1/TGFBR1/CTSK/WNT3A/CAV1/ETS1	21
BP	GO:0006940	regulation of smooth muscle contraction	8/626	64/18723	0.0012695	0.00504313	0.002945	F2R/PTGS2/PROK2/OXT/GPER1/TACR1/SPHK1/CAV1	8
BP	GO:0030104	water homeostasis	8/626	64/18723	0.0012695	0.00504313	0.002945	BPIFA1/CLDN4/AQP9/MET/FLG/CFTR/AQP3/TP63	8
BP	GO:0045670	regulation of osteoclast differentiation	8/626	64/18723	0.0012695	0.00504313	0.002945	IFNG/LTF/TNFSF11/CCL3/FOS/PIK3R1/LILRB3/TREM2	8
BP	GO:0046579	positive regulation of Ras protein signal transduction	8/626	64/18723	0.0012695	0.00504313	0.002945	F2R/PDGFRB/FGF10/EPO/NGF/NRG1/F2RL2/F2RL3	8
BP	GO:0043254	regulation of protein-containing complex assembly	27/626	428/18723	0.0012727	0.00505166	0.00294998	ICAM1/IFNG/CXCL13/TMSB10/TMSB15A/TGFB1/TFRC/VEGFA/ISG15/MAPT/EIF2AK2/CCL26/CCR7/CCL11/HCK/CSF2/DKK1/NRG1/TNFSF18/MET/BID/TRAF2/TLR6/ABCA1/CLEC7A/TREM2/MEFV	27
BP	GO:0002532	production of molecular mediator involved in inflammatory response	10/626	95/18723	0.00127728	0.00506142	0.00295568	APOD/IL17D/HIF1A/TLR6/CLEC7A/SERPINE1/TREM2/MEFV/NLRP7/SLAMF8	10
BP	GO:0036473	cell death in response to oxidative stress	10/626	95/18723	0.00127728	0.00506142	0.00295568	PML/MET/NR4A3/PDK1/HIF1A/TLR6/TRPM2/LRRK2/GATA4/TREM2	10
BP	GO:0002639	positive regulation of immunoglobulin production	7/626	50/18723	0.00129347	0.00512131	0.00299066	XCL1/TGFB1/RBP4/TFRC/TNFSF4/CD86/TNFRSF4	7
BP	GO:0007498	mesoderm development	12/626	129/18723	0.00130673	0.00516955	0.00301882	VEGFA/HCK/AMH/DKK1/GDF11/INHBA/TRIM15/WNT3A/TP63/ITGA3/GJA1/BMX	12
BP	GO:0043368	positive T cell selection	6/626	37/18723	0.00130984	0.00517757	0.00302351	CTSL/TNFSF18/IL12RB1/ZAP70/CD3D/IRF4	6
BP	GO:0050796	regulation of insulin secretion	14/626	165/18723	0.00132065	0.00521067	0.00304283	IFNG/IL1B/RBP4/CCL5/BMP8A/FAM3D/ACVR1C/GPER1/HIF1A/CFTR/TRPM2/ABCG1/GJA1/FOXA2	14
BP	GO:0043062	extracellular structure organization	21/626	302/18723	0.00132143	0.00521067	0.00304283	MMP12/TGFB1/MMP9/CTSG/SPINK5/PTX3/CMA1/AGT/ANGPTL7/BMP1/BMP2/GREM1/MIA/FGFR4/NR2E1/RXFP1/TGFBR1/CTSK/WNT3A/CAV1/ETS1	21
BP	GO:1901222	regulation of NIK/NF-kappaB signaling	11/626	112/18723	0.00132149	0.00521067	0.00304283	IL1B/EIF2AK2/AGER/CD86/GREM1/EGFR/NR3C2/SPHK1/HAVCR2/TREM2/CD27	11
BP	GO:0001570	vasculogenesis	9/626	80/18723	0.0013799	0.00543648	0.0031747	TGFB1/VEGFA/ITGAV/PDGFRB/ACKR3/ADM/TGFBR3/CAV1/CEACAM1	9
BP	GO:1901655	cellular response to ketone	10/626	96/18723	0.00138409	0.00544851	0.00318173	ICAM1/TNFSF4/TNC/SPP1/AR/EGFR/PTGFR/CDK4/ARG1/CFTR	10
BP	GO:0030307	positive regulation of cell growth	14/626	166/18723	0.00139919	0.0055034	0.00321378	CXCL12/S100A9/S100A8/VEGFA/MAPT/CXCR4/SEMA7A/NGF/UCN/EGFR/TGFBR1/SPHK1/WNT3A/TRPV2	14
BP	GO:0032507	maintenance of protein location in cell	8/626	65/18723	0.0014061	0.00551695	0.00322169	PDIA2/TMSB10/TMSB15A/PML/NR5A1/CAV1/CCDC88A/GJA1	8
BP	GO:0048645	animal organ formation	8/626	65/18723	0.0014061	0.00551695	0.00322169	FGF10/ROBO2/BMP2/DKK1/AR/WNT2B/WNT3A/TP63	8
BP	GO:0072577	endothelial cell apoptotic process	8/626	65/18723	0.0014061	0.00551695	0.00322169	HLA-G/ICAM1/TNFAIP3/CCL2/SCG2/GPER1/PLCG1/SERPINE1	8
BP	GO:0007369	gastrulation	15/626	185/18723	0.00142683	0.00559368	0.0032665	MMP9/ADIPOQ/ITGAV/APLN/DKK1/IL1RN/INHBA/NR4A3/ITGB2/TRIM15/DUSP1/WNT3A/ITGA3/GJA1/FOXA2	15
BP	GO:0045229	external encapsulating structure organization	21/626	304/18723	0.0014338	0.00561641	0.00327977	MMP12/TGFB1/MMP9/CTSG/SPINK5/PTX3/CMA1/AGT/ANGPTL7/BMP1/BMP2/GREM1/MIA/FGFR4/NR2E1/RXFP1/TGFBR1/CTSK/WNT3A/CAV1/ETS1	21
BP	GO:1904950	negative regulation of establishment of protein localization	12/626	131/18723	0.00149232	0.00584084	0.00341083	IL1B/APOD/ADIPOQ/F2R/MAPT/RSAD2/BMP8A/FAM3D/IL12A/ACVR1C/LRRK2/ANXA1	12
BP	GO:0031345	negative regulation of cell projection organization	15/626	186/18723	0.00150545	0.00586545	0.0034252	SEMA3C/SEMA3E/SEMA3G/SEMA4C/SEMA4F/SEMA5B/SEMA6D/SEMA7A/PLXNA3/PLXNB3/SPP1/LGALS1/WNT3A/LRRK2/ITGA3	15
BP	GO:0001942	hair follicle development	9/626	81/18723	0.00150737	0.00586545	0.0034252	SPINK5/FGF10/FGF7/INHBA/PDGFA/EGFR/LGR5/TNFRSF19/TP63	9
BP	GO:0071260	cellular response to mechanical stimulus	9/626	81/18723	0.00150737	0.00586545	0.0034252	IL1B/TLR8/TNFRSF10B/PTGS2/AGT/EGFR/TNFRSF8/FADD/GJA1	9
BP	GO:0002026	regulation of the force of heart contraction	5/626	26/18723	0.00150916	0.00586545	0.0034252	NOS1/ADM/APLN/ADRB1/CAV1	5
BP	GO:0034114	regulation of heterotypic cell-cell adhesion	5/626	26/18723	0.00150916	0.00586545	0.0034252	IL1B/ADIPOQ/AGER/IL1RN/LCK	5
BP	GO:0097205	renal filtration	5/626	26/18723	0.00150916	0.00586545	0.0034252	F2R/IGKV3-20/PDGFB/ITGA3/GJA1	5
BP	GO:0002385	mucosal immune response	6/626	38/18723	0.00151212	0.00586545	0.0034252	XCL1/DEFB1/LTF/BPIFB1/RNASE2/GP2	6
BP	GO:0032373	positive regulation of sterol transport	6/626	38/18723	0.00151212	0.00586545	0.0034252	ADIPOQ/PPARG/ABCA1/TREM2/ABCG1/CAV1	6
BP	GO:0032376	positive regulation of cholesterol transport	6/626	38/18723	0.00151212	0.00586545	0.0034252	ADIPOQ/PPARG/ABCA1/TREM2/ABCG1/CAV1	6
BP	GO:0042596	fear response	6/626	38/18723	0.00151212	0.00586545	0.0034252	MDK/UCN/ADRB1/NR2E1/RAG1/GJA1	6
BP	GO:0071392	cellular response to estradiol stimulus	6/626	38/18723	0.00151212	0.00586545	0.0034252	EGFR/ESR2/GPER1/SSTR2/PPARGC1A/CCNA2	6
BP	GO:0042446	hormone biosynthetic process	8/626	66/18723	0.00155412	0.00602349	0.00351749	DUOX1/ADM/BMP2/LHB/STC2/PPARGC1A/HIF1A/EGR1	8
BP	GO:0045667	regulation of osteoblast differentiation	12/626	132/18723	0.00159296	0.006169	0.00360246	LTF/PPARG/IFITM1/BMP2/GDF10/GREM1/JAG1/VEGFC/BMPR1B/CDK6/TP63/GLI1	12
BP	GO:0001991	regulation of systemic arterial blood pressure by circulatory renin-angiotensin	4/626	16/18723	0.00163418	0.00626337	0.00365757	CTSG/F2R/CMA1/MME	4
BP	GO:0002830	positive regulation of type 2 immune response	4/626	16/18723	0.00163418	0.00626337	0.00365757	XCL1/RSAD2/TNFSF4/CD86	4
BP	GO:0010819	regulation of T cell chemotaxis	4/626	16/18723	0.00163418	0.00626337	0.00365757	CXCL10/CXCL13/XCL1/CCL5	4
BP	GO:0030540	female genitalia development	4/626	16/18723	0.00163418	0.00626337	0.00365757	RBP4/FGF10/AXL/TP63	4
BP	GO:0030949	positive regulation of vascular endothelial growth factor receptor signaling pathway	4/626	16/18723	0.00163418	0.00626337	0.00365757	IL1B/FGF10/FGF18/HIF1A	4
BP	GO:0034393	positive regulation of smooth muscle cell apoptotic process	4/626	16/18723	0.00163418	0.00626337	0.00365757	IFNG/PPARG/IL12A/CDKN2A	4
BP	GO:0045651	positive regulation of macrophage differentiation	4/626	16/18723	0.00163418	0.00626337	0.00365757	TGFB1/IL34/ROR2/FADD	4
BP	GO:0060330	regulation of response to interferon-gamma	4/626	16/18723	0.00163418	0.00626337	0.00365757	SOCS1/PPARG/ARG1/NLRC5	4
BP	GO:0060334	regulation of interferon-gamma-mediated signaling pathway	4/626	16/18723	0.00163418	0.00626337	0.00365757	SOCS1/PPARG/ARG1/NLRC5	4
BP	GO:0060572	morphogenesis of an epithelial bud	4/626	16/18723	0.00163418	0.00626337	0.00365757	FGF10/AR/WNT2B/TP63	4
BP	GO:0070230	positive regulation of lymphocyte apoptotic process	4/626	16/18723	0.00163418	0.00626337	0.00365757	IDO1/CCL5/PDCD1/CD274	4
BP	GO:0072109	glomerular mesangium development	4/626	16/18723	0.00163418	0.00626337	0.00365757	PDGFRB/PDGFB/PDGFD/EGR1	4
BP	GO:0010718	positive regulation of epithelial to mesenchymal transition	7/626	52/18723	0.00163569	0.00626337	0.00365757	TGFB1/IL1B/BMP2/JAG1/MDK/TGFB3/TGFBR1	7
BP	GO:0048260	positive regulation of receptor-mediated endocytosis	7/626	52/18723	0.00163569	0.00626337	0.00365757	VEGFA/APLN/EGF/GREM1/NTF3/WNT3A/SERPINE1	7
BP	GO:0046916	cellular transition metal ion homeostasis	11/626	115/18723	0.00163811	0.00626761	0.00366005	IFNG/LCN2/S100A9/S100A8/HJV/NOX5/TFRC/TFR2/SLC11A1/LCK/HIF1A	11
BP	GO:0006937	regulation of muscle contraction	14/626	169/18723	0.00165857	0.0063408	0.00370279	F2R/PTGS2/NOS1/PROK2/OXT/STC1/UCN/GPER1/NR4A1/SSTR2/TACR1/SPHK1/GATA4/CAV1	14
BP	GO:0071333	cellular response to glucose stimulus	13/626	151/18723	0.00170029	0.00649511	0.0037929	ICAM1/AGER/CMA1/GPER1/IGF1R/LGALS1/PPARGC1A/HIF1A/CFTR/GATA4/TREM2/ABCG1/FOXA2	13
BP	GO:0006879	cellular iron ion homeostasis	8/626	67/18723	0.00171422	0.00653786	0.00381787	IFNG/LCN2/HJV/NOX5/TFRC/TFR2/SLC11A1/HIF1A	8
BP	GO:0010517	regulation of phospholipase activity	8/626	67/18723	0.00171422	0.00653786	0.00381787	CCL5/PDGFRB/CD86/EDNRA/AGT/AGTR1/EGFR/ANXA1	8
BP	GO:0002347	response to tumor cell	6/626	39/18723	0.00173731	0.00662065	0.00386621	HLA-A/IL12A/PRF1/HAVCR2/CD274/CEACAM1	6
BP	GO:0045861	negative regulation of proteolysis	23/626	351/18723	0.00174524	0.00664556	0.00388076	SLPI/WFDC2/MMP9/LTF/PI15/PML/VEGFA/BST2/SPINK5/PTGS2/BIRC5/PLAUR/AGT/NGF/NR4A1/PAK2/WFDC12/LRRK2/SERPINE1/RAG1/CD27/IFI6/NLRP7	23
BP	GO:0010717	regulation of epithelial to mesenchymal transition	10/626	99/18723	0.00174885	0.00665399	0.00388568	TGFB1/IL1B/BMP2/GREM1/JAG1/MDK/TGFB3/IL17RD/TGFBR1/FOXA2	10
BP	GO:0032967	positive regulation of collagen biosynthetic process	5/626	27/18723	0.00180182	0.00682834	0.0039875	TGFB1/F2R/PDGFRB/TGFB3/UCN	5
BP	GO:0033688	regulation of osteoblast proliferation	5/626	27/18723	0.00180182	0.00682834	0.0039875	LTF/ITGAV/EIF2AK2/BMP2/GREM1	5
BP	GO:0036037	CD8-positive, alpha-beta T cell activation	5/626	27/18723	0.00180182	0.00682834	0.0039875	HLA-A/XCL1/SOCS1/CD274/RUNX3	5
BP	GO:0039529	RIG-I signaling pathway	5/626	27/18723	0.00180182	0.00682834	0.0039875	DDX58/OASL/DHX58/OAS3/TRIM15	5
BP	GO:1903203	regulation of oxidative stress-induced neuron death	5/626	27/18723	0.00180182	0.00682834	0.0039875	NR4A3/HIF1A/TLR6/TRPM2/TREM2	5
BP	GO:0050819	negative regulation of coagulation	7/626	53/18723	0.00183125	0.00693436	0.00404941	PROCR/PLAU/PROC/PDGFA/PDGFB/SERPINE1/CEACAM1	7
BP	GO:0048469	cell maturation	14/626	171/18723	0.00185279	0.00701037	0.00409379	DEFB1/PAEP/IL15/VEGFA/PPARG/RAC3/EDNRB/EPO/HIF1A/AXL/CFTR/CLEC7A/LRRK2/C1QA	14
BP	GO:0010812	negative regulation of cell-substrate adhesion	8/626	68/18723	0.00188708	0.00713443	0.00416624	MMP12/APOD/PIK3R1/SEMA3E/JAG1/LGALS1/CDKN2A/SERPINE1	8
BP	GO:0071331	cellular response to hexose stimulus	13/626	153/18723	0.00191295	0.00722651	0.00422001	ICAM1/AGER/CMA1/GPER1/IGF1R/LGALS1/PPARGC1A/HIF1A/CFTR/GATA4/TREM2/ABCG1/FOXA2	13
BP	GO:0007623	circadian rhythm	16/626	210/18723	0.00191917	0.00724428	0.00423039	RELB/PTGDS/PML/ADIPOQ/CLDN4/PPARG/CSF2/ADRB1/EGFR/RORC/TNFRSF11A/CDK4/PPARGC1A/USP2/PRKDC/EGR1	16
BP	GO:0022404	molting cycle process	9/626	84/18723	0.00194743	0.00733936	0.00428591	SPINK5/FGF10/FGF7/INHBA/PDGFA/EGFR/LGR5/TNFRSF19/TP63	9
BP	GO:0022405	hair cycle process	9/626	84/18723	0.00194743	0.00733936	0.00428591	SPINK5/FGF10/FGF7/INHBA/PDGFA/EGFR/LGR5/TNFRSF19/TP63	9
BP	GO:0001678	cellular glucose homeostasis	14/626	172/18723	0.00195677	0.00736873	0.00430306	ICAM1/AGER/PIK3R1/CMA1/GPER1/IGF1R/LGALS1/PPARGC1A/HIF1A/CFTR/GATA4/TREM2/ABCG1/FOXA2	14
BP	GO:0070588	calcium ion transmembrane transport	21/626	312/18723	0.00196863	0.00740757	0.00432574	HSPA2/CXCL10/CXCL9/CXCL11/XCL1/S100A1/F2R/ITGAV/NOS1/CCR7/CCL3/CD19/GPER1/LCK/PLCG1/WNT3A/TRPM2/ITPR3/F2RL3/TRPV2/DDIT3	21
BP	GO:0002714	positive regulation of B cell mediated immunity	6/626	40/18723	0.00198705	0.00745341	0.00435251	LTA/XCL1/TGFB1/TFRC/TNFSF4/TREM2	6
BP	GO:0002891	positive regulation of immunoglobulin mediated immune response	6/626	40/18723	0.00198705	0.00745341	0.00435251	LTA/XCL1/TGFB1/TFRC/TNFSF4/TREM2	6
BP	GO:0032892	positive regulation of organic acid transport	6/626	40/18723	0.00198705	0.00745341	0.00435251	IL1B/FABP3/TNFSF11/AGT/OXT/TNFRSF11A	6
BP	GO:0072210	metanephric nephron development	6/626	40/18723	0.00198705	0.00745341	0.00435251	ADIPOQ/STAT1/PDGFRB/GREM1/PDGFB/EGR1	6
BP	GO:0007613	memory	11/626	118/18723	0.00201416	0.00754323	0.00440496	MAPT/PTGS2/CX3CR1/MDK/NGF/NTF3/OXT/PTN/TREM2/ITGA3/ITPR3	11
BP	GO:0045446	endothelial cell differentiation	11/626	118/18723	0.00201416	0.00754323	0.00440496	ICAM1/IL1B/VEGFA/PROC/CXCR4/JAG1/NRG1/PTN/STC1/MET/CEACAM1	11
BP	GO:0071326	cellular response to monosaccharide stimulus	13/626	154/18723	0.00202723	0.00758622	0.00443007	ICAM1/AGER/CMA1/GPER1/IGF1R/LGALS1/PPARGC1A/HIF1A/CFTR/GATA4/TREM2/ABCG1/FOXA2	13
BP	GO:0033344	cholesterol efflux	8/626	69/18723	0.00207338	0.00771832	0.00450721	ADIPOQ/PPARG/EGF/ABCA1/TREM2/ABCG1/CAV1/YJEFN3	8
BP	GO:0001780	neutrophil homeostasis	4/626	17/18723	0.00208096	0.00771832	0.00450721	PIK3CD/CXCR2/AXL/ANXA1	4
BP	GO:0010566	regulation of ketone biosynthetic process	4/626	17/18723	0.00208096	0.00771832	0.00450721	ADM/BMP2/PPARGC1A/EGR1	4
BP	GO:0016264	gap junction assembly	4/626	17/18723	0.00208096	0.00771832	0.00450721	IL1B/AGT/CAV1/GJA1	4
BP	GO:0020027	hemoglobin metabolic process	4/626	17/18723	0.00208096	0.00771832	0.00450721	EPO/INHA/INHBA/HIF1A	4
BP	GO:0032604	granulocyte macrophage colony-stimulating factor production	4/626	17/18723	0.00208096	0.00771832	0.00450721	IL1B/PAEP/DDX58/IL17D	4
BP	GO:0032645	regulation of granulocyte macrophage colony-stimulating factor production	4/626	17/18723	0.00208096	0.00771832	0.00450721	IL1B/PAEP/DDX58/IL17D	4
BP	GO:0034349	glial cell apoptotic process	4/626	17/18723	0.00208096	0.00771832	0.00450721	CCL2/BID/TRAF2/TREM2	4
BP	GO:0042448	progesterone metabolic process	4/626	17/18723	0.00208096	0.00771832	0.00450721	ADM/LHB/PPARGC1A/EGR1	4
BP	GO:0043117	positive regulation of vascular permeability	4/626	17/18723	0.00208096	0.00771832	0.00450721	TGFB1/VEGFA/CXCR2/UCN	4
BP	GO:0060977	coronary vasculature morphogenesis	4/626	17/18723	0.00208096	0.00771832	0.00450721	VEGFA/PDGFRB/TGFBR3/TGFBR1	4
BP	GO:0022411	cellular component disassembly	27/626	443/18723	0.00208193	0.00771832	0.00450721	HSPA2/MMP12/TGFB1/MMP9/CTSG/PIK3R1/CMA1/CX3CR1/DKK1/HDGFL3/TGFB3/ACVR1C/FGFR4/GPER1/IGF1R/TGFBR1/CTSK/PPARGC1A/HIF1A/MAP1LC3C/TREM2/C1QC/C1QB/C1QA/ITGAM/PLK1/ETS1	27
BP	GO:0055072	iron ion homeostasis	9/626	85/18723	0.00211498	0.00782264	0.00456813	IFNG/LCN2/HJV/LTF/NOX5/TFRC/TFR2/SLC11A1/HIF1A	9
BP	GO:0097006	regulation of plasma lipoprotein particle levels	9/626	85/18723	0.00211498	0.00782264	0.00456813	ADIPOQ/PLA2G2A/MSR1/MPO/AGT/AGTR1/ABCA1/TREM2/ABCG1	9
BP	GO:0098773	skin epidermis development	9/626	85/18723	0.00211498	0.00782264	0.00456813	SPINK5/FGF10/FGF7/INHBA/PDGFA/EGFR/LGR5/TNFRSF19/TP63	9
BP	GO:0090257	regulation of muscle system process	18/626	252/18723	0.00212139	0.00784026	0.00457842	F2R/PTGS2/NOS1/PROK2/AGT/OXT/STC1/UCN/GPER1/NR4A1/NR4A3/SSTR2/TACR1/SPHK1/PPARGC1A/TRIM63/GATA4/CAV1	18
BP	GO:0010714	positive regulation of collagen metabolic process	5/626	28/18723	0.00213397	0.00786851	0.00459491	TGFB1/F2R/PDGFRB/TGFB3/UCN	5
BP	GO:0090200	positive regulation of release of cytochrome c from mitochondria	5/626	28/18723	0.00213397	0.00786851	0.00459491	MMP9/TNFSF10/PLAUR/GPER1/BID	5
BP	GO:1990776	response to angiotensin	5/626	28/18723	0.00213397	0.00786851	0.00459491	CYBB/PTGS2/AGT/AGTR1/CAV1	5
BP	GO:1904062	regulation of cation transmembrane transport	23/626	357/18723	0.00216759	0.00798629	0.00466369	HSPA2/IFNG/CXCL10/CXCL9/CXCL11/XCL1/LCN2/S100A1/MMP9/BPIFA1/F2R/NOS1/CCL2/CD19/EDN3/AGT/EPO/GPER1/PLCG1/PPARGC1A/TREM2/CAV1/F2RL3	23
BP	GO:0045833	negative regulation of lipid metabolic process	10/626	102/18723	0.00218771	0.00805421	0.00470335	IL1B/APOD/BMP2/FGF19/PDGFA/PDGFB/GPER1/SPHK1/TRIB3/CEACAM1	10
BP	GO:0002251	organ or tissue specific immune response	6/626	41/18723	0.002263	0.00831857	0.00485774	XCL1/DEFB1/LTF/BPIFB1/RNASE2/GP2	6
BP	GO:0050856	regulation of T cell receptor signaling pathway	6/626	41/18723	0.002263	0.00831857	0.00485774	CCR7/CARD11/LCK/SH2D1A/CBLB/CEACAM1	6
BP	GO:0003179	heart valve morphogenesis	7/626	55/18723	0.00227638	0.00836134	0.00488271	TGFB1/DLL4/ROBO2/BMP2/JAG1/SLIT3/GATA4	7
BP	GO:0015908	fatty acid transport	9/626	86/18723	0.00229382	0.00841889	0.00491632	IL1B/FABP3/PLA2G2A/TNFSF11/PPARG/NMB/OXT/TNFRSF11A/ANXA1	9
BP	GO:0055076	transition metal ion homeostasis	12/626	138/18723	0.00232089	0.0085117	0.00497051	IFNG/LCN2/S100A9/S100A8/HJV/LTF/NOX5/TFRC/TFR2/SLC11A1/LCK/HIF1A	12
BP	GO:0019915	lipid storage	9/626	87/18723	0.00248447	0.00910463	0.00531676	IL1B/ITGAV/MSR1/PPARG/ACVR1C/ABCA1/TREM2/ABCG1/CAV1	9
BP	GO:0002360	T cell lineage commitment	5/626	29/18723	0.00250861	0.009179	0.00536019	CTSL/TNFSF18/IL12RB1/IRF4/PRKDC	5
BP	GO:1902230	negative regulation of intrinsic apoptotic signaling pathway in response to DNA damage	5/626	29/18723	0.00250861	0.009179	0.00536019	CXCL12/MIF/ACKR3/BID/MUC1	5
BP	GO:0002090	regulation of receptor internalization	7/626	56/18723	0.00252807	0.00922899	0.00538938	VEGFA/APLN/DKK1/EGF/GREM1/NTF3/WNT3A	7
BP	GO:0010518	positive regulation of phospholipase activity	7/626	56/18723	0.00252807	0.00922899	0.00538938	CCL5/PDGFRB/CD86/EDNRA/AGT/AGTR1/EGFR	7
BP	GO:1990089	response to nerve growth factor	7/626	56/18723	0.00252807	0.00922899	0.00538938	LCN2/MAPT/NGF/NTF3/PTN/SORT1/E2F1	7
BP	GO:0032691	negative regulation of interleukin-1 beta production	6/626	42/18723	0.00256684	0.00933486	0.00545121	PML/TNFAIP3/CX3CR1/TREM2/MEFV/NLRP7	6
BP	GO:0033574	response to testosterone	6/626	42/18723	0.00256684	0.00933486	0.00545121	EPO/GNRH1/SPP1/AR/CDK4/DUSP1	6
BP	GO:0043507	positive regulation of JUN kinase activity	6/626	42/18723	0.00256684	0.00933486	0.00545121	AGER/DKK1/TNFRSF11A/ROR2/TRAF2/TLR6	6
BP	GO:0045687	positive regulation of glial cell differentiation	6/626	42/18723	0.00256684	0.00933486	0.00545121	TGFB1/CXCR4/BMP2/IL34/MDK/PTN	6
BP	GO:1904037	positive regulation of epithelial cell apoptotic process	6/626	42/18723	0.00256684	0.00933486	0.00545121	HLA-G/CCL2/GPER1/SORT1/PLCG1/PPARGC1A	6
BP	GO:0002223	stimulatory C-type lectin receptor signaling pathway	4/626	18/18723	0.00260545	0.00938946	0.00548309	KLRC2/KLRD1/PAK2/CLEC7A	4
BP	GO:0003128	heart field specification	4/626	18/18723	0.00260545	0.00938946	0.00548309	ROBO2/BMP2/DKK1/WNT3A	4
BP	GO:0032305	positive regulation of icosanoid secretion	4/626	18/18723	0.00260545	0.00938946	0.00548309	IL1B/TNFSF11/OXT/TNFRSF11A	4
BP	GO:0034134	toll-like receptor 2 signaling pathway	4/626	18/18723	0.00260545	0.00938946	0.00548309	TNFAIP3/TLR6/RIPK2/TREM2	4
BP	GO:0035743	CD4-positive, alpha-beta T cell cytokine production	4/626	18/18723	0.00260545	0.00938946	0.00548309	XCL1/IL1B/RSAD2/ARG1	4
BP	GO:0045623	negative regulation of T-helper cell differentiation	4/626	18/18723	0.00260545	0.00938946	0.00548309	TNFSF4/TNFSF18/JAK3/ANXA1	4
BP	GO:0060457	negative regulation of digestive system process	4/626	18/18723	0.00260545	0.00938946	0.00548309	OXT/UCN/PTGER1/PTGER3	4
BP	GO:0090190	positive regulation of branching involved in ureteric bud morphogenesis	4/626	18/18723	0.00260545	0.00938946	0.00548309	VEGFA/AGT/GREM1/WNT2B	4
BP	GO:0097709	connective tissue replacement	4/626	18/18723	0.00260545	0.00938946	0.00548309	TGFB1/F2R/IL1A/HIF1A	4
BP	GO:1900225	regulation of NLRP3 inflammasome complex assembly	4/626	18/18723	0.00260545	0.00938946	0.00548309	EIF2AK2/TLR6/TREM2/MEFV	4
BP	GO:1990840	response to lectin	4/626	18/18723	0.00260545	0.00938946	0.00548309	KLRC2/KLRD1/PAK2/CLEC7A	4
BP	GO:1990858	cellular response to lectin	4/626	18/18723	0.00260545	0.00938946	0.00548309	KLRC2/KLRD1/PAK2/CLEC7A	4
BP	GO:0030177	positive regulation of Wnt signaling pathway	12/626	140/18723	0.00261659	0.0094225	0.00550239	TGFB1/TNFAIP3/FGF10/BMP2/DKK1/EGF/EGFR/LGR5/ROR2/WNT3A/LRRK2/CAV1	12
BP	GO:0002534	cytokine production involved in inflammatory response	8/626	72/18723	0.00272023	0.00977358	0.00570741	APOD/IL17D/HIF1A/TLR6/CLEC7A/TREM2/MEFV/NLRP7	8
BP	GO:0050709	negative regulation of protein secretion	8/626	72/18723	0.00272023	0.00977358	0.00570741	IL1B/F2R/RSAD2/BMP8A/FAM3D/IL12A/ACVR1C/ANXA1	8
BP	GO:1900015	regulation of cytokine production involved in inflammatory response	8/626	72/18723	0.00272023	0.00977358	0.00570741	APOD/IL17D/HIF1A/TLR6/CLEC7A/TREM2/MEFV/NLRP7	8
BP	GO:0007179	transforming growth factor beta receptor signaling pathway	15/626	198/18723	0.00276792	0.00993746	0.0058031	TGFB1/PML/LTBP1/PPARG/FOS/BMP2/GDF10/GDF5/LTBP2/TGFB3/IL17RD/TGFBR3/TGFBR1/CAV1/ITGA3	15
BP	GO:0003231	cardiac ventricle development	11/626	123/18723	0.00279475	0.0100187	0.00585055	TGFB1/DLL4/SEMA3C/ROBO2/JAG1/NRG1/TGFBR3/TGFBR1/SLIT3/HIF1A/GATA4	11
BP	GO:0030168	platelet activation	11/626	123/18723	0.00279475	0.0100187	0.00585055	FCER1G/F2R/VAV2/PDGFA/PDGFB/LCK/AXL/WNT3A/F2RL2/F2RL3/CEACAM1	11
BP	GO:0050891	multicellular organismal water homeostasis	7/626	57/18723	0.0028006	0.0100322	0.00585841	BPIFA1/CLDN4/MET/FLG/CFTR/AQP3/TP63	7
BP	GO:0045927	positive regulation of growth	18/626	259/18723	0.00285167	0.0102074	0.00596075	CXCL12/S100A9/S100A8/VEGFA/MAPT/CXCR4/SEMA7A/NGF/UCN/EGFR/TGFBR3/TGFBR1/SPHK1/PRKDC/WNT3A/RFTN1/TRPV2/GLI1	18
BP	GO:0002861	regulation of inflammatory response to antigenic stimulus	6/626	43/18723	0.0029003	0.0103427	0.00603977	LTA/CCR7/HCK/PLCG1/NLRP6/TREM2	6
BP	GO:0060443	mammary gland morphogenesis	6/626	43/18723	0.0029003	0.0103427	0.00603977	PML/CCL11/FGF10/AR/ARG1/CAV1	6
BP	GO:0061383	trabecula morphogenesis	6/626	43/18723	0.0029003	0.0103427	0.00603977	RBP4/DLL4/GREM1/NRG1/TGFBR3/TGFBR1	6
BP	GO:1903793	positive regulation of anion transport	6/626	43/18723	0.0029003	0.0103427	0.00603977	IL1B/TNFSF11/AGT/OXT/TNFRSF11A/CFTR	6
BP	GO:2001239	regulation of extrinsic apoptotic signaling pathway in absence of ligand	6/626	43/18723	0.0029003	0.0103427	0.00603977	IL1B/IL1A/FGF10/CSF2/INHBA/IFI6	6
BP	GO:0007218	neuropeptide signaling pathway	10/626	106/18723	0.00290623	0.0103562	0.0060476	PROK2/CYSLTR1/CYSLTR2/GRP/NMB/PMCH/PNOC/UCN/SORT1/SSTR2	10
BP	GO:0010453	regulation of cell fate commitment	5/626	30/18723	0.00292875	0.0103822	0.00606279	DKK1/TNFSF18/AR/IL12RB1/WNT3A	5
BP	GO:0010800	positive regulation of peptidyl-threonine phosphorylation	5/626	30/18723	0.00292875	0.0103822	0.00606279	TGFB1/EGF/SPHK1/RIPK2/PLK1	5
BP	GO:0034368	protein-lipid complex remodeling	5/626	30/18723	0.00292875	0.0103822	0.00606279	PLA2G2A/MPO/AGT/AGTR1/ABCG1	5
BP	GO:0034369	plasma lipoprotein particle remodeling	5/626	30/18723	0.00292875	0.0103822	0.00606279	PLA2G2A/MPO/AGT/AGTR1/ABCG1	5
BP	GO:0036296	response to increased oxygen levels	5/626	30/18723	0.00292875	0.0103822	0.00606279	LCN2/PDGFRB/EPO/CDK4/CAV1	5
BP	GO:0045577	regulation of B cell differentiation	5/626	30/18723	0.00292875	0.0103822	0.00606279	CARD11/INHA/INHBA/CD27/SLAMF8	5
BP	GO:0061384	heart trabecula morphogenesis	5/626	30/18723	0.00292875	0.0103822	0.00606279	RBP4/DLL4/NRG1/TGFBR3/TGFBR1	5
BP	GO:0050848	regulation of calcium-mediated signaling	8/626	73/18723	0.00296763	0.0105122	0.00613873	MAPT/CCL3/CD22/NRG1/ZAP70/CLEC7A/LRRK2/TREM2	8
BP	GO:0006826	iron ion transport	7/626	58/18723	0.0030951	0.0109394	0.00638819	IFNG/LCN2/LTF/NOX5/TFRC/TFR2/SLC11A1	7
BP	GO:0010574	regulation of vascular endothelial growth factor production	7/626	58/18723	0.0030951	0.0109394	0.00638819	TGFB1/IL1B/IL1A/PTGS2/CXCL17/HIF1A/GATA4	7
BP	GO:2001244	positive regulation of intrinsic apoptotic signaling pathway	7/626	58/18723	0.0030951	0.0109394	0.00638819	S100A9/S100A8/LCK/BID/SIAH1/CAV1/DDIT3	7
BP	GO:0009314	response to radiation	27/626	456/18723	0.00310665	0.0109681	0.00640498	ICAM1/CXCL10/CXCL12/LCN2/MMP9/NOX4/PML/PTGS2/CCL7/CCL11/FOS/PIK3R1/SEMA5B/IL12A/PTN/EGFR/MC1R/TNFRSF11A/DTL/MME/HIF1A/USP2/PRKDC/DUSP1/RAG1/EGR1/ANXA1	27
BP	GO:0007229	integrin-mediated signaling pathway	10/626	107/18723	0.00311242	0.0109681	0.00640498	ISG15/ITGAV/HCK/SEMA7A/PTN/ITGB2/ITGAX/ITGAM/ITGA3/CEACAM1	10
BP	GO:0042303	molting cycle	10/626	107/18723	0.00311242	0.0109681	0.00640498	SPINK5/PTGS2/FGF10/FGF7/INHBA/PDGFA/EGFR/LGR5/TNFRSF19/TP63	10
BP	GO:0042633	hair cycle	10/626	107/18723	0.00311242	0.0109681	0.00640498	SPINK5/PTGS2/FGF10/FGF7/INHBA/PDGFA/EGFR/LGR5/TNFRSF19/TP63	10
BP	GO:0042475	odontogenesis of dentin-containing tooth	9/626	90/18723	0.00313277	0.0110317	0.0064421	FGF10/TNC/ADM/BMP2/JAG2/CSF3R/CFTR/SERPINE1/TP63	9
BP	GO:0044843	cell cycle G1/S phase transition	17/626	241/18723	0.0031647	0.0111359	0.00650296	PML/CCL2/FGF10/INHBA/EGFR/ESRRB/BID/CDK4/SKP2/CCNA2/PRKDC/E2F1/CDKN2A/MUC1/CDK6/GLI1/ANXA1	17
BP	GO:0002281	macrophage activation involved in immune response	4/626	19/18723	0.00321391	0.0112263	0.00655577	IFNG/CX3CR1/HAVCR2/TREM2	4
BP	GO:0002888	positive regulation of myeloid leukocyte mediated immunity	4/626	19/18723	0.00321391	0.0112263	0.00655577	DDX58/ITGB2/ARG1/ITGAM	4
BP	GO:0007530	sex determination	4/626	19/18723	0.00321391	0.0112263	0.00655577	AMH/GNRH1/AR/NR5A1	4
BP	GO:0010002	cardioblast differentiation	4/626	19/18723	0.00321391	0.0112263	0.00655577	GREM1/NRG1/WNT3A/GATA4	4
BP	GO:0010738	regulation of protein kinase A signaling	4/626	19/18723	0.00321391	0.0112263	0.00655577	ADIPOQ/MIF/MC1R/LRRK2	4
BP	GO:0031290	retinal ganglion cell axon guidance	4/626	19/18723	0.00321391	0.0112263	0.00655577	VEGFA/SEMA4F/ROBO2/BMPR1B	4
BP	GO:0032695	negative regulation of interleukin-12 production	4/626	19/18723	0.00321391	0.0112263	0.00655577	TLR8/CCR7/JAK3/MEFV	4
BP	GO:0045091	regulation of single stranded viral RNA replication via double stranded DNA intermediate	4/626	19/18723	0.00321391	0.0112263	0.00655577	CXCL8/APOBEC3G/APOBEC3H/APOBEC3B	4
BP	GO:0061760	antifungal innate immune response	4/626	19/18723	0.00321391	0.0112263	0.00655577	CX3CR1/CLEC4E/CLEC4D/CLEC7A	4
BP	GO:1903978	regulation of microglial cell activation	4/626	19/18723	0.00321391	0.0112263	0.00655577	CCL3/SPHK1/LRRK2/TREM2	4
BP	GO:1903201	regulation of oxidative stress-induced cell death	8/626	74/18723	0.00323221	0.011282	0.00658828	MET/NR4A3/HIF1A/TLR6/TRPM2/LRRK2/GATA4/TREM2	8
BP	GO:0044058	regulation of digestive system process	6/626	44/18723	0.0032651	0.0113636	0.00663592	FGF10/TYMP/OXT/UCN/PTGER1/PTGER3	6
BP	GO:0048806	genitalia development	6/626	44/18723	0.0032651	0.0113636	0.00663592	RBP4/FGF10/AR/ROR2/AXL/TP63	6
BP	GO:0050999	regulation of nitric-oxide synthase activity	6/626	44/18723	0.0032651	0.0113636	0.00663592	S100A1/IL1B/IL1A/EGFR/HIF1A/CAV1	6
BP	GO:0062208	positive regulation of pattern recognition receptor signaling pathway	6/626	44/18723	0.0032651	0.0113636	0.00663592	LTF/OASL/DHX58/RSAD2/TRIM15/CAV1	6
BP	GO:0060191	regulation of lipase activity	9/626	91/18723	0.0033762	0.0117417	0.00685671	CCL5/PDGFRB/CD86/EDNRA/AGT/AGTR1/EGFR/SORT1/ANXA1	9
BP	GO:0001516	prostaglandin biosynthetic process	5/626	31/18723	0.00339742	0.0117641	0.00686978	PTGDS/IL1B/PTGS2/MIF/ANXA1	5
BP	GO:0030212	hyaluronan metabolic process	5/626	31/18723	0.00339742	0.0117641	0.00686978	TGFB1/IL1B/IL15/EGF/PDGFB	5
BP	GO:0036475	neuron death in response to oxidative stress	5/626	31/18723	0.00339742	0.0117641	0.00686978	NR4A3/HIF1A/TLR6/TRPM2/TREM2	5
BP	GO:0046457	prostanoid biosynthetic process	5/626	31/18723	0.00339742	0.0117641	0.00686978	PTGDS/IL1B/PTGS2/MIF/ANXA1	5
BP	GO:0060055	angiogenesis involved in wound healing	5/626	31/18723	0.00339742	0.0117641	0.00686978	VEGFA/TNFAIP3/CXCR4/SERPINE1/ETS1	5
BP	GO:0070723	response to cholesterol	5/626	31/18723	0.00339742	0.0117641	0.00686978	TGFB1/CCL3/INHBA/TGFBR1/ABCA1	5
BP	GO:0032768	regulation of monooxygenase activity	7/626	59/18723	0.00341269	0.0117913	0.00688568	IFNG/S100A1/IL1B/IL1A/EGFR/HIF1A/CAV1	7
BP	GO:0051353	positive regulation of oxidoreductase activity	7/626	59/18723	0.00341269	0.0117913	0.00688568	IFNG/S100A1/IL1B/EDN3/AGT/AGTR1/HIF1A	7
BP	GO:0090303	positive regulation of wound healing	7/626	59/18723	0.00341269	0.0117913	0.00688568	DUOX1/F2R/CLDN4/CXCR4/CLEC7A/SERPINE1/ANXA1	7
BP	GO:0043524	negative regulation of neuron apoptotic process	12/626	145/18723	0.00349163	0.0120553	0.00703986	F2R/CCL2/CX3CR1/GDF5/MDK/NGF/NTF3/TGFB3/CNTFR/PPARGC1A/HIF1A/AXL	12
BP	GO:0050806	positive regulation of synaptic transmission	13/626	164/18723	0.00351098	0.0121134	0.00707376	PTGS2/AGER/CCL2/CX3CR1/OXT/PTN/RETN/EGFR/GPER1/NR2E1/ROR2/MME/ITPR3	13
BP	GO:0051224	negative regulation of protein transport	11/626	127/18723	0.00358086	0.0123456	0.00720934	IL1B/APOD/ADIPOQ/F2R/RSAD2/BMP8A/FAM3D/IL12A/ACVR1C/LRRK2/ANXA1	11
BP	GO:0050804	modulation of chemical synaptic transmission	26/626	439/18723	0.00365927	0.0126015	0.00735882	IL1B/ADIPOQ/MAPT/PTGS2/AGER/CCL2/CX3CR1/AGT/CSPG5/NGF/NTF3/OXT/PTN/RETN/UCN/VGF/EGFR/GPER1/NR2E1/PLCG1/ROR2/MME/WNT3A/LRRK2/ACHE/ITPR3	26
BP	GO:0030850	prostate gland development	6/626	45/18723	0.00366302	0.0126015	0.00735882	FGF10/TNC/AR/TP63/GLI1/ANXA1	6
BP	GO:2000273	positive regulation of signaling receptor activity	6/626	45/18723	0.00366302	0.0126015	0.00735882	IFNG/CCL2/BTC/EGF/GREM1/HIF1A	6
BP	GO:0001553	luteinization	3/626	10/18723	0.0037438	0.0127417	0.0074407	INHBA/RETN/NR5A1	3
BP	GO:0002002	regulation of angiotensin levels in blood	3/626	10/18723	0.0037438	0.0127417	0.0074407	CTSG/CMA1/MME	3
BP	GO:0002003	angiotensin maturation	3/626	10/18723	0.0037438	0.0127417	0.0074407	CTSG/CMA1/MME	3
BP	GO:0014041	regulation of neuron maturation	3/626	10/18723	0.0037438	0.0127417	0.0074407	RAC3/EDNRB/LRRK2	3
BP	GO:0042045	epithelial fluid transport	3/626	10/18723	0.0037438	0.0127417	0.0074407	EDNRB/CSF2/CFTR	3
BP	GO:0043084	penile erection	3/626	10/18723	0.0037438	0.0127417	0.0074407	EDNRB/OXT/VIP	3
BP	GO:0060513	prostatic bud formation	3/626	10/18723	0.0037438	0.0127417	0.0074407	FGF10/AR/TP63	3
BP	GO:0070383	DNA cytosine deamination	3/626	10/18723	0.0037438	0.0127417	0.0074407	APOBEC3G/APOBEC3H/APOBEC3B	3
BP	GO:0070472	regulation of uterine smooth muscle contraction	3/626	10/18723	0.0037438	0.0127417	0.0074407	OXT/GPER1/TACR1	3
BP	GO:0072124	regulation of glomerular mesangial cell proliferation	3/626	10/18723	0.0037438	0.0127417	0.0074407	PDGFB/PDGFD/EGR1	3
BP	GO:0072203	cell proliferation involved in metanephros development	3/626	10/18723	0.0037438	0.0127417	0.0074407	STAT1/PDGFRB/EGR1	3
BP	GO:0090647	modulation of age-related behavioral decline	3/626	10/18723	0.0037438	0.0127417	0.0074407	AGER/CCL11/DKK1	3
BP	GO:1900246	positive regulation of RIG-I signaling pathway	3/626	10/18723	0.0037438	0.0127417	0.0074407	OASL/DHX58/TRIM15	3
BP	GO:1902023	L-arginine transport	3/626	10/18723	0.0037438	0.0127417	0.0074407	SLC11A1/AGT/ARG1	3
BP	GO:1903980	positive regulation of microglial cell activation	3/626	10/18723	0.0037438	0.0127417	0.0074407	CCL3/LRRK2/TREM2	3
BP	GO:0031638	zymogen activation	7/626	60/18723	0.0037545	0.012769	0.00745664	CTSL/PLAU/RIPK2/NLRP6/HP/FADD/SERPINE1	7
BP	GO:0099177	regulation of trans-synaptic signaling	26/626	440/18723	0.00377027	0.0128136	0.00748264	IL1B/ADIPOQ/MAPT/PTGS2/AGER/CCL2/CX3CR1/AGT/CSPG5/NGF/NTF3/OXT/PTN/RETN/UCN/VGF/EGFR/GPER1/NR2E1/PLCG1/ROR2/MME/WNT3A/LRRK2/ACHE/ITPR3	26
BP	GO:0007088	regulation of mitotic nuclear division	10/626	110/18723	0.00380171	0.0128929	0.00752896	IL1B/IL1A/PDGFRB/EDN3/BTC/EGF/PDGFB/SPHK1/DUSP1/PLK1	10
BP	GO:0009408	response to heat	10/626	110/18723	0.00380171	0.0128929	0.00752896	HSPA2/MICB/CXCL10/CXCL12/MAPT/IL1A/PTGS2/NOS1/TRPM2/TRPV2	10
BP	GO:0048259	regulation of receptor-mediated endocytosis	10/626	110/18723	0.00380171	0.0128929	0.00752896	ADIPOQ/VEGFA/ITGAV/APLN/DKK1/EGF/GREM1/NTF3/WNT3A/SERPINE1	10
BP	GO:0014823	response to activity	8/626	76/18723	0.00381604	0.0129231	0.00754662	ADIPOQ/CXCR4/AGT/OXT/PTN/PPARGC1A/HIF1A/PRKDC	8
BP	GO:0045685	regulation of glial cell differentiation	8/626	76/18723	0.00381604	0.0129231	0.00754662	TGFB1/CXCR4/BMP2/IL34/MDK/PTN/NR2E1/TREM2	8
BP	GO:0003007	heart morphogenesis	17/626	246/18723	0.00389824	0.0130634	0.00762852	TGFB1/RBP4/VEGFA/DLL4/SEMA3C/PLXND1/ROBO2/BMP2/DKK1/JAG1/NRG1/TGFBR3/TGFBR1/SLIT3/HIF1A/WNT3A/GATA4	17
BP	GO:0060993	kidney morphogenesis	9/626	93/18723	0.00390751	0.0130634	0.00762852	STAT1/VEGFA/PDGFRB/FGF10/AGT/BMP2/GREM1/WNT2B/LRRK2	9
BP	GO:0097306	cellular response to alcohol	9/626	93/18723	0.00390751	0.0130634	0.00762852	CYBB/TNFSF4/CCL7/TNC/INHBA/PTGFR/CDK4/ABCA1/CFTR	9
BP	GO:0002577	regulation of antigen processing and presentation	4/626	20/18723	0.00391242	0.0130634	0.00762852	HLA-DOB/SLC11A1/CCR7/TREM2	4
BP	GO:0002834	regulation of response to tumor cell	4/626	20/18723	0.00391242	0.0130634	0.00762852	IL12A/HAVCR2/CD274/CEACAM1	4
BP	GO:0002837	regulation of immune response to tumor cell	4/626	20/18723	0.00391242	0.0130634	0.00762852	IL12A/HAVCR2/CD274/CEACAM1	4
BP	GO:0010893	positive regulation of steroid biosynthetic process	4/626	20/18723	0.00391242	0.0130634	0.00762852	IFNG/ADM/PPARGC1A/ABCG1	4
BP	GO:0016553	base conversion or substitution editing	4/626	20/18723	0.00391242	0.0130634	0.00762852	APOBEC3G/ADAR/APOBEC3H/APOBEC3B	4
BP	GO:0032495	response to muramyl dipeptide	4/626	20/18723	0.00391242	0.0130634	0.00762852	TNFAIP3/JAG1/RIPK2/NLRP1	4
BP	GO:0039692	single stranded viral RNA replication via double stranded DNA intermediate	4/626	20/18723	0.00391242	0.0130634	0.00762852	CXCL8/APOBEC3G/APOBEC3H/APOBEC3B	4
BP	GO:0043011	myeloid dendritic cell differentiation	4/626	20/18723	0.00391242	0.0130634	0.00762852	RELB/CSF2/IRF4/UBD	4
BP	GO:0060252	positive regulation of glial cell proliferation	4/626	20/18723	0.00391242	0.0130634	0.00762852	LTA/IL1B/EGFR/E2F1	4
BP	GO:0009954	proximal/distal pattern formation	5/626	32/18723	0.00391764	0.0130634	0.00762852	FGF10/GREM1/TP63/HOXA9/GLI1	5
BP	GO:0030431	sleep	5/626	32/18723	0.00391764	0.0130634	0.00762852	PTGDS/FOS/CSF2/OXT/ADRB1	5
BP	GO:0033687	osteoblast proliferation	5/626	32/18723	0.00391764	0.0130634	0.00762852	LTF/ITGAV/EIF2AK2/BMP2/GREM1	5
BP	GO:0034367	protein-containing complex remodeling	5/626	32/18723	0.00391764	0.0130634	0.00762852	PLA2G2A/MPO/AGT/AGTR1/ABCG1	5
BP	GO:0035767	endothelial cell chemotaxis	5/626	32/18723	0.00391764	0.0130634	0.00762852	CXCL13/VEGFA/FGF18/MET/NR4A1	5
BP	GO:0042044	fluid transport	5/626	32/18723	0.00391764	0.0130634	0.00762852	AQP9/EDNRB/CSF2/CFTR/AQP3	5
BP	GO:0050850	positive regulation of calcium-mediated signaling	5/626	32/18723	0.00391764	0.0130634	0.00762852	CCL3/NRG1/ZAP70/CLEC7A/TREM2	5
BP	GO:0061037	negative regulation of cartilage development	5/626	32/18723	0.00391764	0.0130634	0.00762852	GDF5/GREM1/PTHLH/TGFBR1/CTSK	5
BP	GO:0090140	regulation of mitochondrial fission	5/626	32/18723	0.00391764	0.0130634	0.00762852	MAPT/PPARG/PPARGC1A/STAT2/LRRK2	5
BP	GO:2000191	regulation of fatty acid transport	5/626	32/18723	0.00391764	0.0130634	0.00762852	IL1B/FABP3/TNFSF11/OXT/TNFRSF11A	5
BP	GO:0015718	monocarboxylic acid transport	10/626	111/18723	0.00405655	0.0135171	0.00789348	IL1B/PLA2G2A/TNFSF11/ABCC4/AQP9/NMB/OXT/TNFRSF11A/CEACAM1/ANXA1	10
BP	GO:0032924	activin receptor signaling pathway	6/626	46/18723	0.00409582	0.0136194	0.00795324	HJV/FGF10/GDF6/INHBA/ACVR1C/TGFBR1	6
BP	GO:0043300	regulation of leukocyte degranulation	6/626	46/18723	0.00409582	0.0136194	0.00795324	HLA-F/KLRC2/RAC2/ITGB2/ITGAM/CEACAM1	6
BP	GO:0071827	plasma lipoprotein particle organization	6/626	46/18723	0.00409582	0.0136194	0.00795324	PLA2G2A/MPO/AGT/AGTR1/ABCA1/ABCG1	6
BP	GO:0071384	cellular response to corticosteroid stimulus	7/626	61/18723	0.0041217	0.0136864	0.00799237	ICAM1/STC1/EGFR/GPER1/SSTR2/ARG1/ANXA1	7
BP	GO:0090342	regulation of cell aging	7/626	61/18723	0.0041217	0.0136864	0.00799237	HLA-G/KIR2DL4/MIF/AKT3/PRKDC/CDKN2A/CDK6	7
BP	GO:0002200	somatic diversification of immune receptors	8/626	77/18723	0.0041369	0.0137274	0.00801628	TGFB1/TFRC/ADAR/TNFSF4/IL27RA/PRKDC/RAG1/HMGB2	8
BP	GO:0032091	negative regulation of protein binding	9/626	94/18723	0.0041966	0.0139158	0.00812631	SLPI/ADIPOQ/CCL23/DKK1/PDGFB/IFIT1/LRRK2/IFIT2/CAV1	9
BP	GO:0032371	regulation of sterol transport	8/626	78/18723	0.00447815	0.0148288	0.00865948	ADIPOQ/PPARG/EGF/ABCA1/TREM2/ABCG1/CAV1/YJEFN3	8
BP	GO:0032374	regulation of cholesterol transport	8/626	78/18723	0.00447815	0.0148288	0.00865948	ADIPOQ/PPARG/EGF/ABCA1/TREM2/ABCG1/CAV1/YJEFN3	8
BP	GO:0030947	regulation of vascular endothelial growth factor receptor signaling pathway	5/626	33/18723	0.00449244	0.014835	0.00866307	IL1B/FGF10/FGF18/VEGFC/HIF1A	5
BP	GO:0034110	regulation of homotypic cell-cell adhesion	5/626	33/18723	0.00449244	0.014835	0.00866307	CCL5/TNFSF11/PLAUR/LGALS1/CEACAM1	5
BP	GO:1901099	negative regulation of signal transduction in absence of ligand	5/626	33/18723	0.00449244	0.014835	0.00866307	IL1B/IL1A/FGF10/CSF2/IFI6	5
BP	GO:2001240	negative regulation of extrinsic apoptotic signaling pathway in absence of ligand	5/626	33/18723	0.00449244	0.014835	0.00866307	IL1B/IL1A/FGF10/CSF2/IFI6	5
BP	GO:0002260	lymphocyte homeostasis	7/626	62/18723	0.00451544	0.0148493	0.00867146	TNFAIP3/TNFSF13B/IL2RA/HIF1A/JAK3/FADD/RAG1	7
BP	GO:0007588	excretion	7/626	62/18723	0.00451544	0.0148493	0.00867146	AQP9/EDNRB/AGT/MDK/OXT/STC1/AGTR1	7
BP	GO:0010573	vascular endothelial growth factor production	7/626	62/18723	0.00451544	0.0148493	0.00867146	TGFB1/IL1B/IL1A/PTGS2/CXCL17/HIF1A/GATA4	7
BP	GO:0045576	mast cell activation	7/626	62/18723	0.00451544	0.0148493	0.00867146	PTGDS/NDRG1/PTGDR/RAC2/PIK3CD/NR4A3/CD300LF	7
BP	GO:0070265	necrotic cell death	7/626	62/18723	0.00451544	0.0148493	0.00867146	IRF3/UCN/TRAF2/NLRP6/ZBP1/FADD/CAV1	7
BP	GO:1903078	positive regulation of protein localization to plasma membrane	7/626	62/18723	0.00451544	0.0148493	0.00867146	IFNG/PIK3R1/EGFR/GPER1/WNT3A/TREM2/ITGA3	7
BP	GO:0035850	epithelial cell differentiation involved in kidney development	6/626	47/18723	0.00456527	0.0149514	0.00873107	MMP9/ADIPOQ/STAT1/GREM1/JAG1/PDGFB	6
BP	GO:0043114	regulation of vascular permeability	6/626	47/18723	0.00456527	0.0149514	0.00873107	TGFB1/VEGFA/CXCR2/ADM/UCN/CEACAM1	6
BP	GO:0045747	positive regulation of Notch signaling pathway	6/626	47/18723	0.00456527	0.0149514	0.00873107	DLL4/FGF10/ROBO2/JAG1/JAG2/TP63	6
BP	GO:0097300	programmed necrotic cell death	6/626	47/18723	0.00456527	0.0149514	0.00873107	IRF3/TRAF2/NLRP6/ZBP1/FADD/CAV1	6
BP	GO:0101023	vascular endothelial cell proliferation	6/626	47/18723	0.00456527	0.0149514	0.00873107	CCL2/PPARG/AKT3/APLN/MDK/PLCG1	6
BP	GO:1905562	regulation of vascular endothelial cell proliferation	6/626	47/18723	0.00456527	0.0149514	0.00873107	CCL2/PPARG/AKT3/APLN/MDK/PLCG1	6
BP	GO:0032303	regulation of icosanoid secretion	4/626	21/18723	0.00470688	0.0153625	0.00897112	IL1B/TNFSF11/OXT/TNFRSF11A	4
BP	GO:0035813	regulation of renal sodium excretion	4/626	21/18723	0.00470688	0.0153625	0.00897112	EDNRB/AGT/OXT/AGTR1	4
BP	GO:0043373	CD4-positive, alpha-beta T cell lineage commitment	4/626	21/18723	0.00470688	0.0153625	0.00897112	CTSL/TNFSF18/IL12RB1/IRF4	4
BP	GO:0048714	positive regulation of oligodendrocyte differentiation	4/626	21/18723	0.00470688	0.0153625	0.00897112	CXCR4/IL34/MDK/PTN	4
BP	GO:0090189	regulation of branching involved in ureteric bud morphogenesis	4/626	21/18723	0.00470688	0.0153625	0.00897112	VEGFA/AGT/GREM1/WNT2B	4
BP	GO:0003015	heart process	17/626	251/18723	0.00476651	0.0155465	0.00907857	S100A1/NOX4/DES/NOS1/CXCR4/EDN3/ADM/AGT/APLN/OXT/STC1/UCN/ADRB1/GATA4/KCNJ8/CAV1/GJA1	17
BP	GO:0002645	positive regulation of tolerance induction	3/626	11/18723	0.00502077	0.016166	0.00944033	HLA-G/CBLB/CD274	3
BP	GO:0002725	negative regulation of T cell cytokine production	3/626	11/18723	0.00502077	0.016166	0.00944033	HLA-F/XCL1/ARG1	3
BP	GO:0003093	regulation of glomerular filtration	3/626	11/18723	0.00502077	0.016166	0.00944033	F2R/PDGFB/GJA1	3
BP	GO:0010739	positive regulation of protein kinase A signaling	3/626	11/18723	0.00502077	0.016166	0.00944033	ADIPOQ/MIF/MC1R	3
BP	GO:0032276	regulation of gonadotropin secretion	3/626	11/18723	0.00502077	0.016166	0.00944033	INHA/INHBA/GJA1	3
BP	GO:0033033	negative regulation of myeloid cell apoptotic process	3/626	11/18723	0.00502077	0.016166	0.00944033	IRF7/CXCR2/EPO	3
BP	GO:0033690	positive regulation of osteoblast proliferation	3/626	11/18723	0.00502077	0.016166	0.00944033	LTF/ITGAV/BMP2	3
BP	GO:0033860	regulation of NAD(P)H oxidase activity	3/626	11/18723	0.00502077	0.016166	0.00944033	AGT/AGTR1/SLAMF8	3
BP	GO:0034350	regulation of glial cell apoptotic process	3/626	11/18723	0.00502077	0.016166	0.00944033	CCL2/TRAF2/TREM2	3
BP	GO:0035457	cellular response to interferon-alpha	3/626	11/18723	0.00502077	0.016166	0.00944033	IFIT3/AXL/IFIT2	3
BP	GO:0035581	sequestering of extracellular ligand from receptor	3/626	11/18723	0.00502077	0.016166	0.00944033	LTBP1/GREM1/GREM2	3
BP	GO:0045628	regulation of T-helper 2 cell differentiation	3/626	11/18723	0.00502077	0.016166	0.00944033	TNFSF4/CD86/ANXA1	3
BP	GO:0051132	NK T cell activation	3/626	11/18723	0.00502077	0.016166	0.00944033	IL15/IL12A/ELF4	3
BP	GO:0070243	regulation of thymocyte apoptotic process	3/626	11/18723	0.00502077	0.016166	0.00944033	HIF1A/JAK3/RAG1	3
BP	GO:0070341	fat cell proliferation	3/626	11/18723	0.00502077	0.016166	0.00944033	FGF10/E2F1/TREM2	3
BP	GO:0070344	regulation of fat cell proliferation	3/626	11/18723	0.00502077	0.016166	0.00944033	FGF10/E2F1/TREM2	3
BP	GO:0070944	neutrophil-mediated killing of bacterium	3/626	11/18723	0.00502077	0.016166	0.00944033	CTSG/TREM1/NLRP6	3
BP	GO:0097048	dendritic cell apoptotic process	3/626	11/18723	0.00502077	0.016166	0.00944033	CXCL12/CCR7/AXL	3
BP	GO:2000668	regulation of dendritic cell apoptotic process	3/626	11/18723	0.00502077	0.016166	0.00944033	CXCL12/CCR7/AXL	3
BP	GO:0033628	regulation of cell adhesion mediated by integrin	6/626	48/18723	0.00507318	0.0163127	0.00952603	CXCL13/PLAU/CCL5/RAC3/SERPINE1/MUC1	6
BP	GO:1903053	regulation of extracellular matrix organization	6/626	48/18723	0.00507318	0.0163127	0.00952603	TGFB1/AGT/ANGPTL7/BMP2/FGFR4/ETS1	6
BP	GO:1901343	negative regulation of vasculature development	12/626	152/18723	0.00509827	0.0163824	0.0095667	HLA-G/CXCL10/PML/STAT1/SPINK5/PPARG/SEMA3E/AGT/ANGPTL7/PTN/SERPINE1/YJEFN3	12
BP	GO:0001662	behavioral fear response	5/626	34/18723	0.00512478	0.0164344	0.00959707	MDK/UCN/NR2E1/RAG1/GJA1	5
BP	GO:0002495	antigen processing and presentation of peptide antigen via MHC class II	5/626	34/18723	0.00512478	0.0164344	0.00959707	CTSL/FCER1G/HLA-DOB/IFI30/TREM2	5
BP	GO:0030851	granulocyte differentiation	5/626	34/18723	0.00512478	0.0164344	0.00959707	ADIPOQ/CSF2/C1QC/CEBPE/CEACAM1	5
BP	GO:0042692	muscle cell differentiation	23/626	384/18723	0.0053009	0.0169878	0.00992023	CXCL10/CXCL9/TGFB1/VEGFA/PDGFRB/NOS1/ACTA1/FGF10/SEMA4C/EDNRB/ADM/AGT/BMP2/DKK1/GREM1/NRG1/PDGFB/SCGB3A1/GPER1/SORT1/UCHL1/WNT3A/GATA4	23
BP	GO:0043547	positive regulation of GTPase activity	17/626	255/18723	0.00556992	0.0178359	0.0104155	ICAM1/CXCL13/XCL1/CCL20/F2R/CCL5/CCL14/CCL26/CCR7/CCL2/CCL7/CCL3/CCL11/CCL23/CCL25/NTF3/ADRB1	17
BP	GO:0002220	innate immune response activating cell surface receptor signaling pathway	4/626	22/18723	0.00560291	0.0178359	0.0104155	KLRC2/KLRD1/PAK2/CLEC7A	4
BP	GO:0014821	phasic smooth muscle contraction	4/626	22/18723	0.00560291	0.0178359	0.0104155	EDN3/EDNRB/PTGER3/SSTR2	4
BP	GO:0032693	negative regulation of interleukin-10 production	4/626	22/18723	0.00560291	0.0178359	0.0104155	AGER/JAK3/CD274/PDCD1LG2	4
BP	GO:0035584	calcium-mediated signaling using intracellular calcium source	4/626	22/18723	0.00560291	0.0178359	0.0104155	DEFB1/CCL20/PTGFR/TRPM2	4
BP	GO:0035809	regulation of urine volume	4/626	22/18723	0.00560291	0.0178359	0.0104155	EDNRB/ADM/BTC/OXT	4
BP	GO:0036120	cellular response to platelet-derived growth factor stimulus	4/626	22/18723	0.00560291	0.0178359	0.0104155	PDGFRB/PDGFD/PTN/CCNA2	4
BP	GO:0055093	response to hyperoxia	4/626	22/18723	0.00560291	0.0178359	0.0104155	PDGFRB/EPO/CDK4/CAV1	4
BP	GO:0061042	vascular wound healing	4/626	22/18723	0.00560291	0.0178359	0.0104155	VEGFA/TNFAIP3/CXCR4/SERPINE1	4
BP	GO:0071404	cellular response to low-density lipoprotein particle stimulus	4/626	22/18723	0.00560291	0.0178359	0.0104155	FCER1G/PPARG/ITGB2/ABCA1	4
BP	GO:0030195	negative regulation of blood coagulation	6/626	49/18723	0.00562132	0.0178826	0.0104428	PLAU/PROC/PDGFA/PDGFB/SERPINE1/CEACAM1	6
BP	GO:0030856	regulation of epithelial cell differentiation	12/626	154/18723	0.00565179	0.0179676	0.0104924	IFNG/MMP9/IL1B/STAT1/VEGFA/PROC/JAG1/SERPINE1/AQP3/TP63/CAV1/CEACAM1	12
BP	GO:0000082	G1/S transition of mitotic cell cycle	15/626	214/18723	0.005699	0.0181056	0.010573	PML/CCL2/FGF10/INHBA/EGFR/ESRRB/BID/CDK4/SKP2/PRKDC/E2F1/CDKN2A/MUC1/CDK6/ANXA1	15
BP	GO:0002209	behavioral defense response	5/626	35/18723	0.00581762	0.0184579	0.0107787	MDK/UCN/NR2E1/RAG1/GJA1	5
BP	GO:0010837	regulation of keratinocyte proliferation	5/626	35/18723	0.00581762	0.0184579	0.0107787	FGF10/FGF7/MDK/SLURP1/TP63	5
BP	GO:0003170	heart valve development	7/626	65/18723	0.00586779	0.0186047	0.0108645	TGFB1/DLL4/ROBO2/BMP2/JAG1/SLIT3/GATA4	7
BP	GO:0030301	cholesterol transport	10/626	117/18723	0.00588175	0.0186366	0.0108831	ADIPOQ/MSR1/PPARG/EGF/ABCA1/CFTR/TREM2/ABCG1/CAV1/YJEFN3	10
BP	GO:0043401	steroid hormone mediated signaling pathway	11/626	136/18723	0.00599928	0.0189964	0.0110932	AR/ESR2/ESRRB/ESRRG/GPER1/NR2E1/NR3C2/NR4A3/RXRG/SKP2/TP63	11
BP	GO:0048738	cardiac muscle tissue development	16/626	236/18723	0.00601443	0.0190317	0.0111138	TGFB1/RBP4/VEGFA/DLL4/PDGFRB/AGT/BMP2/DKK1/GREM1/NRG1/TGFBR3/TGFBR1/WNT3A/GATA4/GJA1/GLI1	16
BP	GO:1905475	regulation of protein localization to membrane	13/626	175/18723	0.00605457	0.0191461	0.0111806	IFNG/TGFB1/PIK3R1/PTN/AR/EGFR/GPER1/ITGB2/GZMB/WNT3A/TREM2/ITGAM/ITGA3	13
BP	GO:0046889	positive regulation of lipid biosynthetic process	8/626	82/18723	0.00606376	0.0191624	0.0111901	IFNG/IL1B/FABP3/PTGS2/ADM/PPARGC1A/ABCG1/ANXA1	8
BP	GO:0002448	mast cell mediated immunity	6/626	50/18723	0.00621148	0.0195904	0.01144	PTGDS/PTGDR/RAC2/PIK3CD/NR4A3/SPON2	6
BP	GO:0071825	protein-lipid complex subunit organization	6/626	50/18723	0.00621148	0.0195904	0.01144	PLA2G2A/MPO/AGT/AGTR1/ABCA1/ABCG1	6
BP	GO:1900047	negative regulation of hemostasis	6/626	50/18723	0.00621148	0.0195904	0.01144	PLAU/PROC/PDGFA/PDGFB/SERPINE1/CEACAM1	6
BP	GO:0060840	artery development	9/626	100/18723	0.00629789	0.0198498	0.0115915	VEGFA/DLL4/PDGFRB/AKT3/PLXND1/ROBO2/JAG1/MDK/TGFBR1	9
BP	GO:0007586	digestion	11/626	137/18723	0.0063324	0.0199454	0.0116474	RBP4/CHIT1/MUC4/FGF10/TYMP/OXT/UCN/UCN2/PTGER1/PTGER3/PPARGC1A	11
BP	GO:0002562	somatic diversification of immune receptors via germline recombination within a single locus	7/626	66/18723	0.00637958	0.0200675	0.0117187	TGFB1/TFRC/TNFSF4/IL27RA/PRKDC/RAG1/HMGB2	7
BP	GO:0016444	somatic cell DNA recombination	7/626	66/18723	0.00637958	0.0200675	0.0117187	TGFB1/TFRC/TNFSF4/IL27RA/PRKDC/RAG1/HMGB2	7
BP	GO:0007389	pattern specification process	25/626	436/18723	0.00647228	0.0201934	0.0117922	DLL4/FGF10/SEMA3C/ROBO2/BMP2/DKK1/GREM1/STC1/AR/BMPR1B/TGFBR1/ROR2/HIF1A/ZBTB16/PRKDC/WNT2B/WNT3A/GATA4/C1QA/TP63/ITGAM/HOXA9/GLI1/DDIT3/FOXA2	25
BP	GO:0048678	response to axon injury	8/626	83/18723	0.00651956	0.0201934	0.0117922	APOD/TNC/EPO/PTN/SPP1/ARG1/LGALS1/TREM2	8
BP	GO:0003306	Wnt signaling pathway involved in heart development	3/626	12/18723	0.00652954	0.0201934	0.0117922	BMP2/DKK1/WNT3A	3
BP	GO:0006216	cytidine catabolic process	3/626	12/18723	0.00652954	0.0201934	0.0117922	APOBEC3G/APOBEC3H/APOBEC3B	3
BP	GO:0008228	opsonization	3/626	12/18723	0.00652954	0.0201934	0.0117922	PTX3/C4BPA/SPON2	3
BP	GO:0009972	cytidine deamination	3/626	12/18723	0.00652954	0.0201934	0.0117922	APOBEC3G/APOBEC3H/APOBEC3B	3
BP	GO:0010454	negative regulation of cell fate commitment	3/626	12/18723	0.00652954	0.0201934	0.0117922	DKK1/TNFSF18/WNT3A	3
BP	GO:0014889	muscle atrophy	3/626	12/18723	0.00652954	0.0201934	0.0117922	IL15/PPARGC1A/TRIM63	3
BP	GO:0016554	cytidine to uridine editing	3/626	12/18723	0.00652954	0.0201934	0.0117922	APOBEC3G/APOBEC3H/APOBEC3B	3
BP	GO:0030238	male sex determination	3/626	12/18723	0.00652954	0.0201934	0.0117922	GNRH1/AR/NR5A1	3
BP	GO:0032490	detection of molecule of bacterial origin	3/626	12/18723	0.00652954	0.0201934	0.0117922	DMBT1/TLR6/TREM2	3
BP	GO:0038180	nerve growth factor signaling pathway	3/626	12/18723	0.00652954	0.0201934	0.0117922	NGF/NTF3/SORT1	3
BP	GO:0042118	endothelial cell activation	3/626	12/18723	0.00652954	0.0201934	0.0117922	CXCL10/TGFBR1/HOXA9	3
BP	GO:0043380	regulation of memory T cell differentiation	3/626	12/18723	0.00652954	0.0201934	0.0117922	IFNL1/TNFSF4/IL12RB1	3
BP	GO:0043696	dedifferentiation	3/626	12/18723	0.00652954	0.0201934	0.0117922	PDGFB/ESRRB/CDK6	3
BP	GO:0043697	cell dedifferentiation	3/626	12/18723	0.00652954	0.0201934	0.0117922	PDGFB/ESRRB/CDK6	3
BP	GO:0046087	cytidine metabolic process	3/626	12/18723	0.00652954	0.0201934	0.0117922	APOBEC3G/APOBEC3H/APOBEC3B	3
BP	GO:0051549	positive regulation of keratinocyte migration	3/626	12/18723	0.00652954	0.0201934	0.0117922	MMP9/FGF10/FGF7	3
BP	GO:0060394	negative regulation of pathway-restricted SMAD protein phosphorylation	3/626	12/18723	0.00652954	0.0201934	0.0117922	PPARG/DKK1/GREM1	3
BP	GO:0060453	regulation of gastric acid secretion	3/626	12/18723	0.00652954	0.0201934	0.0117922	OXT/UCN/PTGER3	3
BP	GO:0060601	lateral sprouting from an epithelium	3/626	12/18723	0.00652954	0.0201934	0.0117922	FGF10/AR/TP63	3
BP	GO:0060907	positive regulation of macrophage cytokine production	3/626	12/18723	0.00652954	0.0201934	0.0117922	HLA-G/SEMA7A/SPON2	3
BP	GO:0061517	macrophage proliferation	3/626	12/18723	0.00652954	0.0201934	0.0117922	IL33/IL34/TREM2	3
BP	GO:1902563	regulation of neutrophil activation	3/626	12/18723	0.00652954	0.0201934	0.0117922	PLA2G2A/ITGB2/ITGAM	3
BP	GO:2000727	positive regulation of cardiac muscle cell differentiation	3/626	12/18723	0.00652954	0.0201934	0.0117922	TGFB1/GREM1/WNT3A	3
BP	GO:2001204	regulation of osteoclast development	3/626	12/18723	0.00652954	0.0201934	0.0117922	LTF/TNFSF11/SIGLEC15	3
BP	GO:0001837	epithelial to mesenchymal transition	12/626	157/18723	0.00657042	0.0202648	0.0118339	TGFB1/IL1B/BMP2/GREM1/JAG1/MDK/TGFB3/IL17RD/TGFBR3/TGFBR1/HIF1A/FOXA2	12
BP	GO:0002504	antigen processing and presentation of peptide or polysaccharide antigen via MHC class II	5/626	36/18723	0.00657386	0.0202648	0.0118339	CTSL/FCER1G/HLA-DOB/IFI30/TREM2	5
BP	GO:0008207	C21-steroid hormone metabolic process	5/626	36/18723	0.00657386	0.0202648	0.0118339	ADM/BMP2/LHB/PPARGC1A/EGR1	5
BP	GO:0060251	regulation of glial cell proliferation	5/626	36/18723	0.00657386	0.0202648	0.0118339	LTA/IL1B/PTN/EGFR/E2F1	5
BP	GO:1902229	regulation of intrinsic apoptotic signaling pathway in response to DNA damage	5/626	36/18723	0.00657386	0.0202648	0.0118339	CXCL12/MIF/ACKR3/BID/MUC1	5
BP	GO:0002052	positive regulation of neuroblast proliferation	4/626	23/18723	0.00660592	0.020272	0.0118381	VEGFA/CX3CR1/VEGFC/HIF1A	4
BP	GO:0002363	alpha-beta T cell lineage commitment	4/626	23/18723	0.00660592	0.020272	0.0118381	CTSL/TNFSF18/IL12RB1/IRF4	4
BP	GO:0035812	renal sodium excretion	4/626	23/18723	0.00660592	0.020272	0.0118381	EDNRB/AGT/OXT/AGTR1	4
BP	GO:0035929	steroid hormone secretion	4/626	23/18723	0.00660592	0.020272	0.0118381	AGT/INHBA/RETN/AGTR1	4
BP	GO:0036119	response to platelet-derived growth factor	4/626	23/18723	0.00660592	0.020272	0.0118381	PDGFRB/PDGFD/PTN/CCNA2	4
BP	GO:0043369	CD4-positive or CD8-positive, alpha-beta T cell lineage commitment	4/626	23/18723	0.00660592	0.020272	0.0118381	CTSL/TNFSF18/IL12RB1/IRF4	4
BP	GO:0043931	ossification involved in bone maturation	4/626	23/18723	0.00660592	0.020272	0.0118381	LTF/BMP2/GREM1/ZBTB16	4
BP	GO:0032964	collagen biosynthetic process	6/626	51/18723	0.00684544	0.0209936	0.0122595	TGFB1/F2R/PDGFRB/TGFB3/UCN/ARG1	6
BP	GO:0032890	regulation of organic acid transport	7/626	67/18723	0.00692387	0.0212205	0.012392	IL1B/FABP3/TNFSF11/AGT/OXT/TNFRSF11A/ARG1	7
BP	GO:0006109	regulation of carbohydrate metabolic process	13/626	178/18723	0.0069567	0.0212937	0.0124347	IFNG/TGFB1/ADIPOQ/EGF/PDGFB/GPER1/LEPR/RORC/PDK1/PPARGC1A/HIF1A/KAT2B/FOXA2	13
BP	GO:0035265	organ growth	13/626	178/18723	0.0069567	0.0212937	0.0124347	RBP4/PDGFRB/FGF10/AGT/FGF7/STC1/AR/LEPR/TGFBR3/TGFBR1/GATA4/GJA1/GLI1	13
BP	GO:0010660	regulation of muscle cell apoptotic process	8/626	84/18723	0.00700083	0.0214014	0.0124976	IFNG/PPARG/CXCR2/AGT/IL12A/MDK/CDKN2A/GATA4	8
BP	GO:0045445	myoblast differentiation	8/626	84/18723	0.00700083	0.0214014	0.0124976	CXCL10/CXCL9/TGFB1/GREM1/JAG1/NRG1/LGALS1/DDIT3	8
BP	GO:1903169	regulation of calcium ion transmembrane transport	12/626	159/18723	0.00724563	0.0221355	0.0129263	HSPA2/CXCL10/CXCL9/CXCL11/XCL1/S100A1/F2R/NOS1/CD19/GPER1/PLCG1/F2RL3	12
BP	GO:0060047	heart contraction	16/626	241/18723	0.00730759	0.0223106	0.0130285	S100A1/DES/NOS1/CXCR4/EDN3/ADM/AGT/APLN/OXT/STC1/UCN/ADRB1/GATA4/KCNJ8/CAV1/GJA1	16
BP	GO:0001704	formation of primary germ layer	10/626	121/18723	0.00741663	0.022629	0.0132145	MMP9/ITGAV/DKK1/INHBA/ITGB2/TRIM15/DUSP1/WNT3A/ITGA3/GJA1	10
BP	GO:0060411	cardiac septum morphogenesis	7/626	68/18723	0.00750186	0.0228654	0.0133525	SEMA3C/ROBO2/JAG1/TGFBR3/TGFBR1/SLIT3/GATA4	7
BP	GO:0043588	skin development	17/626	263/18723	0.00750774	0.0228654	0.0133525	SPINK5/CLDN4/FGF10/FGF7/INHBA/JAG1/LTB/PDGFA/EGFR/LGR5/MET/TNFRSF19/FLG/AQP3/TP63/ITGA3/ANXA1	17
BP	GO:0032092	positive regulation of protein binding	8/626	85/18723	0.00750845	0.0228654	0.0133525	MMP9/PLXND1/BMP2/RIPK2/WNT3A/LRRK2/CAV1/TRIB3	8
BP	GO:0035176	social behavior	6/626	52/18723	0.00752497	0.022901	0.0133734	CX3CR1/GRP/OXT/UCN/NR2E1/TREM2	6
BP	GO:0002755	MyD88-dependent toll-like receptor signaling pathway	4/626	24/18723	0.00772101	0.0233636	0.0136435	TLR8/IRF7/TLR6/CD300LF	4
BP	GO:0002922	positive regulation of humoral immune response	4/626	24/18723	0.00772101	0.0233636	0.0136435	LTA/IL1B/CCR7/TREM2	4
BP	GO:0006213	pyrimidine nucleoside metabolic process	4/626	24/18723	0.00772101	0.0233636	0.0136435	APOBEC3G/APOBEC3H/TYMP/APOBEC3B	4
BP	GO:0016486	peptide hormone processing	4/626	24/18723	0.00772101	0.0233636	0.0136435	CTSL/CTSG/CMA1/MME	4
BP	GO:0036003	positive regulation of transcription from RNA polymerase II promoter in response to stress	4/626	24/18723	0.00772101	0.0233636	0.0136435	VEGFA/HIF1A/MUC1/DDIT3	4
BP	GO:0038095	Fc-epsilon receptor signaling pathway	4/626	24/18723	0.00772101	0.0233636	0.0136435	FCER1G/VAV2/NR4A3/PLCG1	4
BP	GO:0043302	positive regulation of leukocyte degranulation	4/626	24/18723	0.00772101	0.0233636	0.0136435	HLA-F/KLRC2/ITGB2/ITGAM	4
BP	GO:2000353	positive regulation of endothelial cell apoptotic process	4/626	24/18723	0.00772101	0.0233636	0.0136435	HLA-G/CCL2/GPER1/PLCG1	4
BP	GO:2001026	regulation of endothelial cell chemotaxis	4/626	24/18723	0.00772101	0.0233636	0.0136435	CXCL13/VEGFA/FGF18/MET	4
BP	GO:1903076	regulation of protein localization to plasma membrane	9/626	104/18723	0.00809484	0.0244793	0.014295	IFNG/TGFB1/PIK3R1/AR/EGFR/GPER1/WNT3A/TREM2/ITGA3	9
BP	GO:0050805	negative regulation of synaptic transmission	7/626	69/18723	0.00811476	0.024493	0.014303	IL1B/ADIPOQ/MAPT/PTGS2/AGER/LRRK2/ACHE	7
BP	GO:0060193	positive regulation of lipase activity	7/626	69/18723	0.00811476	0.024493	0.014303	CCL5/PDGFRB/CD86/EDNRA/AGT/AGTR1/EGFR	7
BP	GO:1904377	positive regulation of protein localization to cell periphery	7/626	69/18723	0.00811476	0.024493	0.014303	IFNG/PIK3R1/EGFR/GPER1/WNT3A/TREM2/ITGA3	7
BP	GO:1990090	cellular response to nerve growth factor stimulus	6/626	53/18723	0.00825183	0.0246265	0.014381	LCN2/MAPT/NGF/NTF3/SORT1/E2F1	6
BP	GO:2000772	regulation of cellular senescence	6/626	53/18723	0.00825183	0.0246265	0.014381	HLA-G/KIR2DL4/AKT3/PRKDC/CDKN2A/CDK6	6
BP	GO:0003222	ventricular trabecula myocardium morphogenesis	3/626	13/18723	0.00827978	0.0246265	0.014381	DLL4/NRG1/TGFBR1	3
BP	GO:0015809	arginine transport	3/626	13/18723	0.00827978	0.0246265	0.014381	SLC11A1/AGT/ARG1	3
BP	GO:0031392	regulation of prostaglandin biosynthetic process	3/626	13/18723	0.00827978	0.0246265	0.014381	IL1B/PTGS2/ANXA1	3
BP	GO:0032429	regulation of phospholipase A2 activity	3/626	13/18723	0.00827978	0.0246265	0.014381	AGTR1/EGFR/ANXA1	3
BP	GO:0034135	regulation of toll-like receptor 2 signaling pathway	3/626	13/18723	0.00827978	0.0246265	0.014381	TNFAIP3/TLR6/TREM2	3
BP	GO:0034144	negative regulation of toll-like receptor 4 signaling pathway	3/626	13/18723	0.00827978	0.0246265	0.014381	BPIFB1/TNFAIP3/TREM2	3
BP	GO:0035745	T-helper 2 cell cytokine production	3/626	13/18723	0.00827978	0.0246265	0.014381	XCL1/RSAD2/ARG1	3
BP	GO:0042659	regulation of cell fate specification	3/626	13/18723	0.00827978	0.0246265	0.014381	DKK1/AR/WNT3A	3
BP	GO:0043379	memory T cell differentiation	3/626	13/18723	0.00827978	0.0246265	0.014381	IFNL1/TNFSF4/IL12RB1	3
BP	GO:0046642	negative regulation of alpha-beta T cell proliferation	3/626	13/18723	0.00827978	0.0246265	0.014381	XCL1/CBLB/CD274	3
BP	GO:0061418	regulation of transcription from RNA polymerase II promoter in response to hypoxia	3/626	13/18723	0.00827978	0.0246265	0.014381	VEGFA/HIF1A/EGR1	3
BP	GO:0061469	regulation of type B pancreatic cell proliferation	3/626	13/18723	0.00827978	0.0246265	0.014381	NR4A1/NR4A3/WNT3A	3
BP	GO:1900115	extracellular regulation of signal transduction	3/626	13/18723	0.00827978	0.0246265	0.014381	LTBP1/GREM1/GREM2	3
BP	GO:1900116	extracellular negative regulation of signal transduction	3/626	13/18723	0.00827978	0.0246265	0.014381	LTBP1/GREM1/GREM2	3
BP	GO:1900272	negative regulation of long-term synaptic potentiation	3/626	13/18723	0.00827978	0.0246265	0.014381	AGER/CX3CR1/PTN	3
BP	GO:1902947	regulation of tau-protein kinase activity	3/626	13/18723	0.00827978	0.0246265	0.014381	IFNG/DKK1/EGR1	3
BP	GO:1903977	positive regulation of glial cell migration	3/626	13/18723	0.00827978	0.0246265	0.014381	CCL3/CX3CR1/TREM2	3
BP	GO:1904995	negative regulation of leukocyte adhesion to vascular endothelial cell	3/626	13/18723	0.00827978	0.0246265	0.014381	CXCL12/CCL28/CCL25	3
BP	GO:2000318	positive regulation of T-helper 17 type immune response	3/626	13/18723	0.00827978	0.0246265	0.014381	IL12RB1/CLEC7A/NLRP10	3
BP	GO:2000551	regulation of T-helper 2 cell cytokine production	3/626	13/18723	0.00827978	0.0246265	0.014381	XCL1/RSAD2/ARG1	3
BP	GO:2001198	regulation of dendritic cell differentiation	3/626	13/18723	0.00827978	0.0246265	0.014381	HLA-B/HLA-G/AGER	3
BP	GO:0030279	negative regulation of ossification	5/626	38/18723	0.00828792	0.0246265	0.014381	CCL3/DKK1/GREM1/MDK/HIF1A	5
BP	GO:0051930	regulation of sensory perception of pain	5/626	38/18723	0.00828792	0.0246265	0.014381	F2R/CCL3/EDNRB/OXT/VIP	5
BP	GO:0032869	cellular response to insulin stimulus	14/626	203/18723	0.00850217	0.0252474	0.0147435	IL1B/ADIPOQ/STAT1/SOCS1/PPARG/PIK3R1/AGT/IGF1R/SHC1/CDK4/PRKDC/KAT2B/TRIB3/CEACAM1	14
BP	GO:0044070	regulation of anion transport	8/626	87/18723	0.00860621	0.0255405	0.0149147	IL1B/TNFSF11/AGT/OXT/STC1/TNFRSF11A/ARG1/CFTR	8
BP	GO:0003094	glomerular filtration	4/626	25/18723	0.00895301	0.026373	0.0154008	F2R/IGKV3-20/PDGFB/GJA1	4
BP	GO:0010996	response to auditory stimulus	4/626	25/18723	0.00895301	0.026373	0.0154008	CXCL10/MDK/PTN/UCN	4
BP	GO:0032331	negative regulation of chondrocyte differentiation	4/626	25/18723	0.00895301	0.026373	0.0154008	GDF5/GREM1/PTHLH/TGFBR1	4
BP	GO:0042832	defense response to protozoan	4/626	25/18723	0.00895301	0.026373	0.0154008	SLC11A1/ARG1/IRF4/CLEC7A	4
BP	GO:0060740	prostate gland epithelium morphogenesis	4/626	25/18723	0.00895301	0.026373	0.0154008	FGF10/TNC/AR/TP63	4
BP	GO:0061436	establishment of skin barrier	4/626	25/18723	0.00895301	0.026373	0.0154008	CLDN4/MET/FLG/TP63	4
BP	GO:0062009	secondary palate development	4/626	25/18723	0.00895301	0.026373	0.0154008	JAG2/TGFB3/TGFBR3/WNT3A	4
BP	GO:0072012	glomerulus vasculature development	4/626	25/18723	0.00895301	0.026373	0.0154008	PDGFRB/PDGFB/PDGFD/EGR1	4
BP	GO:0072202	cell differentiation involved in metanephros development	4/626	25/18723	0.00895301	0.026373	0.0154008	ADIPOQ/STAT1/GREM1/PDGFB	4
BP	GO:0140448	signaling receptor ligand precursor processing	4/626	25/18723	0.00895301	0.026373	0.0154008	CTSL/CTSG/CMA1/MME	4
BP	GO:1904996	positive regulation of leukocyte adhesion to vascular endothelial cell	4/626	25/18723	0.00895301	0.026373	0.0154008	ICAM1/MDK/ITGB2/ETS1	4
BP	GO:1905564	positive regulation of vascular endothelial cell proliferation	4/626	25/18723	0.00895301	0.026373	0.0154008	AKT3/APLN/MDK/PLCG1	4
BP	GO:0001706	endoderm formation	6/626	54/18723	0.00902775	0.0265768	0.0155198	MMP9/ITGAV/DKK1/INHBA/ITGB2/DUSP1	6
BP	GO:0090263	positive regulation of canonical Wnt signaling pathway	9/626	106/18723	0.00912781	0.0268548	0.0156822	TGFB1/FGF10/EGF/EGFR/LGR5/ROR2/WNT3A/LRRK2/CAV1	9
BP	GO:0055007	cardiac muscle cell differentiation	10/626	125/18723	0.00924391	0.0271132	0.0158331	TGFB1/VEGFA/PDGFRB/AGT/BMP2/DKK1/GREM1/NRG1/WNT3A/GATA4	10
BP	GO:1904375	regulation of protein localization to cell periphery	10/626	125/18723	0.00924391	0.0271132	0.0158331	IFNG/TGFB1/PIK3R1/AR/EGFR/GPER1/WNT3A/TREM2/ITGA3/PLK1	10
BP	GO:0010463	mesenchymal cell proliferation	5/626	39/18723	0.00925124	0.0271132	0.0158331	STAT1/BMP2/FGF7/PDGFA/PTN	5
BP	GO:0045823	positive regulation of heart contraction	5/626	39/18723	0.00925124	0.0271132	0.0158331	EDN3/ADM/APLN/UCN/ADRB1	5
BP	GO:0051931	regulation of sensory perception	5/626	39/18723	0.00925124	0.0271132	0.0158331	F2R/CCL3/EDNRB/OXT/VIP	5
BP	GO:2000249	regulation of actin cytoskeleton reorganization	5/626	39/18723	0.00925124	0.0271132	0.0158331	HCK/SEMA3E/MDK/NTF3/TRPM2	5
BP	GO:0060537	muscle tissue development	23/626	403/18723	0.0092554	0.0271132	0.0158331	TGFB1/RBP4/VEGFA/DLL4/PDGFRB/ACTA1/FOS/SEMA3C/AGT/BMP2/DKK1/GREM1/NRG1/NR4A1/TGFBR3/TGFBR1/PPARGC1A/WNT3A/GATA4/CAV1/GJA1/EGR1/GLI1	23
BP	GO:0008016	regulation of heart contraction	14/626	206/18723	0.00960558	0.0281218	0.0164221	S100A1/DES/NOS1/EDN3/ADM/AGT/APLN/OXT/STC1/UCN/ADRB1/GATA4/CAV1/GJA1	14
BP	GO:0031532	actin cytoskeleton reorganization	9/626	107/18723	0.00968025	0.028323	0.0165396	HCK/FGF10/SEMA3E/FGF7/MDK/NTF3/SHC1/TRPM2/ANXA1	9
BP	GO:0010657	muscle cell apoptotic process	8/626	89/18723	0.00981978	0.0286961	0.0167575	IFNG/PPARG/CXCR2/AGT/IL12A/MDK/CDKN2A/GATA4	8
BP	GO:1900407	regulation of cellular response to oxidative stress	8/626	89/18723	0.00981978	0.0286961	0.0167575	MET/NR4A3/HIF1A/TLR6/TRPM2/LRRK2/GATA4/TREM2	8
BP	GO:0035270	endocrine system development	10/626	127/18723	0.0102776	0.0295397	0.0172501	FGF10/BMP2/MDK/NR5A1/TGFBR1/CDK6/GLI1/ETS1/ANXA1/FOXA2	10
BP	GO:0001771	immunological synapse formation	3/626	14/18723	0.0102794	0.0295397	0.0172501	CCR7/PRF1/HAVCR2	3
BP	GO:0002467	germinal center formation	3/626	14/18723	0.0102794	0.0295397	0.0172501	CXCL13/TNFAIP3/TNFSF13B	3
BP	GO:0007171	activation of transmembrane receptor protein tyrosine kinase activity	3/626	14/18723	0.0102794	0.0295397	0.0172501	EGF/GREM1/NRG1	3
BP	GO:0010872	regulation of cholesterol esterification	3/626	14/18723	0.0102794	0.0295397	0.0172501	AGT/AGTR1/ABCG1	3
BP	GO:0014874	response to stimulus involved in regulation of muscle adaptation	3/626	14/18723	0.0102794	0.0295397	0.0172501	AGT/PPARGC1A/TRIM63	3
BP	GO:0033605	positive regulation of catecholamine secretion	3/626	14/18723	0.0102794	0.0295397	0.0172501	CXCL12/OXT/VIP	3
BP	GO:0034616	response to laminar fluid shear stress	3/626	14/18723	0.0102794	0.0295397	0.0172501	TGFB3/ABCA1/ETS1	3
BP	GO:0035630	bone mineralization involved in bone maturation	3/626	14/18723	0.0102794	0.0295397	0.0172501	LTF/BMP2/GREM1	3
BP	GO:0035791	platelet-derived growth factor receptor-beta signaling pathway	3/626	14/18723	0.0102794	0.0295397	0.0172501	PDGFRB/PDGFA/PDGFB	3
BP	GO:0035815	positive regulation of renal sodium excretion	3/626	14/18723	0.0102794	0.0295397	0.0172501	EDNRB/AGT/OXT	3
BP	GO:0044764	multi-organism cellular process	3/626	14/18723	0.0102794	0.0295397	0.0172501	CTSL/CAV1/SIGLEC1	3
BP	GO:0045006	DNA deamination	3/626	14/18723	0.0102794	0.0295397	0.0172501	APOBEC3G/APOBEC3H/APOBEC3B	3
BP	GO:0045472	response to ether	3/626	14/18723	0.0102794	0.0295397	0.0172501	OXT/CDK4/PPARGC1A	3
BP	GO:0046131	pyrimidine ribonucleoside metabolic process	3/626	14/18723	0.0102794	0.0295397	0.0172501	APOBEC3G/APOBEC3H/APOBEC3B	3
BP	GO:0046133	pyrimidine ribonucleoside catabolic process	3/626	14/18723	0.0102794	0.0295397	0.0172501	APOBEC3G/APOBEC3H/APOBEC3B	3
BP	GO:0051547	regulation of keratinocyte migration	3/626	14/18723	0.0102794	0.0295397	0.0172501	MMP9/FGF10/FGF7	3
BP	GO:0061043	regulation of vascular wound healing	3/626	14/18723	0.0102794	0.0295397	0.0172501	TNFAIP3/CXCR4/SERPINE1	3
BP	GO:0070141	response to UV-A	3/626	14/18723	0.0102794	0.0295397	0.0172501	MMP9/EGFR/MME	3
BP	GO:0072540	T-helper 17 cell lineage commitment	3/626	14/18723	0.0102794	0.0295397	0.0172501	TNFSF18/IL12RB1/IRF4	3
BP	GO:0090715	immunological memory formation process	3/626	14/18723	0.0102794	0.0295397	0.0172501	IFNL1/TNFSF4/IL12RB1	3
BP	GO:1901722	regulation of cell proliferation involved in kidney development	3/626	14/18723	0.0102794	0.0295397	0.0172501	PDGFB/PDGFD/EGR1	3
BP	GO:1902036	regulation of hematopoietic stem cell differentiation	3/626	14/18723	0.0102794	0.0295397	0.0172501	EIF2AK2/OSM/PRKDC	3
BP	GO:0010863	positive regulation of phospholipase C activity	5/626	40/18723	0.010289	0.0295397	0.0172501	PDGFRB/CD86/EDNRA/AGT/EGFR	5
BP	GO:0001562	response to protozoan	4/626	26/18723	0.0103064	0.0295397	0.0172501	SLC11A1/ARG1/IRF4/CLEC7A	4
BP	GO:0014829	vascular associated smooth muscle contraction	4/626	26/18723	0.0103064	0.0295397	0.0172501	EDN3/EDNRA/EDNRB/AGT	4
BP	GO:0032682	negative regulation of chemokine production	4/626	26/18723	0.0103064	0.0295397	0.0172501	APOD/OAS1/OAS3/MEFV	4
BP	GO:0043501	skeletal muscle adaptation	4/626	26/18723	0.0103064	0.0295397	0.0172501	IL15/ACTA1/PPARGC1A/TRIM63	4
BP	GO:0045672	positive regulation of osteoclast differentiation	4/626	26/18723	0.0103064	0.0295397	0.0172501	IFNG/TNFSF11/FOS/TREM2	4
BP	GO:0050857	positive regulation of antigen receptor-mediated signaling pathway	4/626	26/18723	0.0103064	0.0295397	0.0172501	CCR7/CARD11/CMTM3/LCK	4
BP	GO:0070977	bone maturation	4/626	26/18723	0.0103064	0.0295397	0.0172501	LTF/BMP2/GREM1/ZBTB16	4
BP	GO:1900017	positive regulation of cytokine production involved in inflammatory response	4/626	26/18723	0.0103064	0.0295397	0.0172501	IL17D/HIF1A/TLR6/CLEC7A	4
BP	GO:0014706	striated muscle tissue development	22/626	384/18723	0.010325	0.0295751	0.0172708	TGFB1/RBP4/VEGFA/DLL4/PDGFRB/ACTA1/FOS/SEMA3C/AGT/BMP2/DKK1/GREM1/NRG1/NR4A1/TGFBR3/TGFBR1/WNT3A/GATA4/CAV1/GJA1/EGR1/GLI1	22
BP	GO:0001889	liver development	11/626	147/18723	0.0105208	0.0301	0.0175773	TNFAIP3/MDK/PTN/EGFR/MET/TGFBR3/ARG1/WNT3A/CEACAM1/GLI1/ANXA1	11
BP	GO:0016331	morphogenesis of embryonic epithelium	11/626	147/18723	0.0105208	0.0301	0.0175773	TGFB1/FGF10/SEMA4C/ADM/GREM1/JAG2/VEGFC/AR/HIF1A/WNT2B/TP63	11
BP	GO:0045786	negative regulation of cell cycle	22/626	385/18723	0.0106194	0.0303639	0.0177314	HLA-G/TGFB1/PML/TNFAIP3/PTGS2/CCL2/BMP2/INHA/INHBA/EGFR/GPER1/NR4A1/DTL/PRKDC/E2F1/DUSP1/CDKN2A/MUC1/CDK6/KAT2B/RUNX3/PLK1	22
BP	GO:0002886	regulation of myeloid leukocyte mediated immunity	6/626	56/18723	0.0107336	0.0306171	0.0178792	DDX58/RAC2/CX3CR1/ITGB2/ARG1/ITGAM	6
BP	GO:0010332	response to gamma radiation	6/626	56/18723	0.0107336	0.0306171	0.0178792	CXCL10/NOX4/PML/CCL7/PRKDC/EGR1	6
BP	GO:0055078	sodium ion homeostasis	6/626	56/18723	0.0107336	0.0306171	0.0178792	IL1A/EDNRB/AGT/OXT/AGTR1/C7	6
BP	GO:0071385	cellular response to glucocorticoid stimulus	6/626	56/18723	0.0107336	0.0306171	0.0178792	ICAM1/STC1/EGFR/SSTR2/ARG1/ANXA1	6
BP	GO:0045055	regulated exocytosis	15/626	230/18723	0.0107425	0.030624	0.0178833	HLA-F/KLRC2/PTGDS/ABCC4/CCL3/PTGDR/HCK/RAC2/PIK3CD/CSPG5/NR4A3/ITGB2/LRRK2/ITGAM/CEACAM1	15
BP	GO:0072089	stem cell proliferation	7/626	73/18723	0.0109392	0.0311662	0.0181999	EIF2AK2/VEGFC/NR2E1/WNT2B/GJA1/HMGB2/YJEFN3	7
BP	GO:0060828	regulation of canonical Wnt signaling pathway	16/626	253/18723	0.0113314	0.0322456	0.0188302	TGFB1/FGF10/BMP2/DKK1/EGF/GREM1/MDK/EGFR/LGR5/ROR2/WNT3A/LRRK2/CAV1/EGR1/GLI1/DDIT3	16
BP	GO:0007346	regulation of mitotic cell cycle	25/626	457/18723	0.0113315	0.0322456	0.0188302	HSPA2/TGFB1/IL1B/PML/IL1A/PDGFRB/CCL2/EDN3/FGF10/BTC/EGF/PDGFB/EGFR/BID/CDK4/DTL/SPHK1/USP2/PRKDC/E2F1/DUSP1/MUC1/PLK1/UBD/ANXA1	25
BP	GO:0006022	aminoglycan metabolic process	10/626	129/18723	0.011397	0.032393	0.0189163	PGLYRP1/PGLYRP2/TGFB1/IL1B/IL15/CHIT1/PDGFRB/EGF/PDGFB/BGN	10
BP	GO:0071634	regulation of transforming growth factor beta production	5/626	41/18723	0.0114037	0.032393	0.0189163	XCL1/ITGAV/PTGS2/LTBP1/HIF1A	5
BP	GO:1903524	positive regulation of blood circulation	5/626	41/18723	0.0114037	0.032393	0.0189163	EDN3/ADM/APLN/UCN/ADRB1	5
BP	GO:0016525	negative regulation of angiogenesis	11/626	149/18723	0.0115675	0.0328388	0.0191767	HLA-G/CXCL10/PML/STAT1/SPINK5/PPARG/SEMA3E/AGT/PTN/SERPINE1/YJEFN3	11
BP	GO:0010883	regulation of lipid storage	6/626	57/18723	0.0116669	0.0330816	0.0193184	ITGAV/MSR1/PPARG/ABCA1/TREM2/ABCG1	6
BP	GO:0061005	cell differentiation involved in kidney development	6/626	57/18723	0.0116669	0.0330816	0.0193184	MMP9/ADIPOQ/STAT1/GREM1/JAG1/PDGFB	6
BP	GO:0003151	outflow tract morphogenesis	7/626	74/18723	0.0117444	0.033201	0.0193882	VEGFA/SEMA3C/PLXND1/ROBO2/JAG1/TGFBR3/HIF1A	7
BP	GO:0048844	artery morphogenesis	7/626	74/18723	0.0117444	0.033201	0.0193882	VEGFA/DLL4/PDGFRB/AKT3/JAG1/MDK/TGFBR1	7
BP	GO:0002227	innate immune response in mucosa	4/626	27/18723	0.0117855	0.033201	0.0193882	DEFB1/LTF/BPIFB1/RNASE2	4
BP	GO:0007263	nitric oxide mediated signal transduction	4/626	27/18723	0.0117855	0.033201	0.0193882	VEGFA/NOS1/AGT/EGFR	4
BP	GO:0033561	regulation of water loss via skin	4/626	27/18723	0.0117855	0.033201	0.0193882	CLDN4/MET/FLG/TP63	4
BP	GO:0034143	regulation of toll-like receptor 4 signaling pathway	4/626	27/18723	0.0117855	0.033201	0.0193882	LTF/BPIFB1/TNFAIP3/TREM2	4
BP	GO:0042501	serine phosphorylation of STAT protein	4/626	27/18723	0.0117855	0.033201	0.0193882	IFNG/IFNE/IFNK/IL24	4
BP	GO:0060142	regulation of syncytium formation by plasma membrane fusion	4/626	27/18723	0.0117855	0.033201	0.0193882	CXCL10/CXCL9/SCGB3A1/TREM2	4
BP	GO:0060512	prostate gland morphogenesis	4/626	27/18723	0.0117855	0.033201	0.0193882	FGF10/TNC/AR/TP63	4
BP	GO:0061437	renal system vasculature development	4/626	27/18723	0.0117855	0.033201	0.0193882	PDGFRB/PDGFB/PDGFD/EGR1	4
BP	GO:0061440	kidney vasculature development	4/626	27/18723	0.0117855	0.033201	0.0193882	PDGFRB/PDGFB/PDGFD/EGR1	4
BP	GO:0015918	sterol transport	10/626	130/18723	0.0119902	0.0337577	0.0197132	ADIPOQ/MSR1/PPARG/EGF/ABCA1/CFTR/TREM2/ABCG1/CAV1/YJEFN3	10
BP	GO:0061008	hepaticobiliary system development	11/626	150/18723	0.0121198	0.0341026	0.0199146	TNFAIP3/MDK/PTN/EGFR/MET/TGFBR3/ARG1/WNT3A/CEACAM1/GLI1/ANXA1	11
BP	GO:0010820	positive regulation of T cell chemotaxis	3/626	15/18723	0.0125345	0.0350014	0.0204395	CXCL13/XCL1/CCL5	3
BP	GO:0021542	dentate gyrus development	3/626	15/18723	0.0125345	0.0350014	0.0204395	MDK/NR2E1/CDK6	3
BP	GO:0023035	CD40 signaling pathway	3/626	15/18723	0.0125345	0.0350014	0.0204395	TNFAIP3/CD86/TREM2	3
BP	GO:0030852	regulation of granulocyte differentiation	3/626	15/18723	0.0125345	0.0350014	0.0204395	ADIPOQ/C1QC/CEACAM1	3
BP	GO:0032354	response to follicle-stimulating hormone	3/626	15/18723	0.0125345	0.0350014	0.0204395	INHBA/TGFBR3/PPARGC1A	3
BP	GO:0042976	activation of Janus kinase activity	3/626	15/18723	0.0125345	0.0350014	0.0204395	SOCS1/CCL5/AGT	3
BP	GO:0044406	adhesion of symbiont to host	3/626	15/18723	0.0125345	0.0350014	0.0204395	ICAM1/LTF/BPIFA1	3
BP	GO:0045064	T-helper 2 cell differentiation	3/626	15/18723	0.0125345	0.0350014	0.0204395	TNFSF4/CD86/ANXA1	3
BP	GO:0046007	negative regulation of activated T cell proliferation	3/626	15/18723	0.0125345	0.0350014	0.0204395	ARG1/CD274/PDCD1LG2	3
BP	GO:0055091	phospholipid homeostasis	3/626	15/18723	0.0125345	0.0350014	0.0204395	FABP3/ABCA1/ABCG1	3
BP	GO:2000402	negative regulation of lymphocyte migration	3/626	15/18723	0.0125345	0.0350014	0.0204395	APOD/CCL2/IL27RA	3
BP	GO:2001028	positive regulation of endothelial cell chemotaxis	3/626	15/18723	0.0125345	0.0350014	0.0204395	VEGFA/FGF18/MET	3
BP	GO:2001279	regulation of unsaturated fatty acid biosynthetic process	3/626	15/18723	0.0125345	0.0350014	0.0204395	IL1B/PTGS2/ANXA1	3
BP	GO:0045913	positive regulation of carbohydrate metabolic process	7/626	75/18723	0.0125915	0.0350553	0.020471	IFNG/EGF/PDGFB/GPER1/PPARGC1A/HIF1A/KAT2B	7
BP	GO:0000266	mitochondrial fission	5/626	42/18723	0.0125979	0.0350553	0.020471	MAPT/PPARG/PPARGC1A/STAT2/LRRK2	5
BP	GO:0032965	regulation of collagen biosynthetic process	5/626	42/18723	0.0125979	0.0350553	0.020471	TGFB1/F2R/PDGFRB/TGFB3/UCN	5
BP	GO:0045773	positive regulation of axon extension	5/626	42/18723	0.0125979	0.0350553	0.020471	CXCL12/VEGFA/MAPT/SEMA7A/TRPV2	5
BP	GO:0051602	response to electrical stimulus	5/626	42/18723	0.0125979	0.0350553	0.020471	EPO/OXT/NR4A1/PPARGC1A/TRIM63	5
BP	GO:1900274	regulation of phospholipase C activity	5/626	42/18723	0.0125979	0.0350553	0.020471	PDGFRB/CD86/EDNRA/AGT/EGFR	5
BP	GO:0090101	negative regulation of transmembrane receptor protein serine/threonine kinase signaling pathway	10/626	131/18723	0.0126063	0.0350583	0.0204728	LTBP1/PPARG/BMP2/DKK1/GREM1/GREM2/TGFB3/IL17RD/TGFBR3/CAV1	10
BP	GO:0043506	regulation of JUN kinase activity	6/626	58/18723	0.012656	0.0351759	0.0205414	AGER/DKK1/TNFRSF11A/ROR2/TRAF2/TLR6	6
BP	GO:2000181	negative regulation of blood vessel morphogenesis	11/626	151/18723	0.0126919	0.0352553	0.0205878	HLA-G/CXCL10/PML/STAT1/SPINK5/PPARG/SEMA3E/AGT/PTN/SERPINE1/YJEFN3	11
BP	GO:0090068	positive regulation of cell cycle process	15/626	236/18723	0.0133542	0.0370661	0.0216452	HSPA2/IL1B/IL1A/PDGFRB/EDN3/FGF10/BTC/EGF/PDGFB/EGFR/CDK4/DTL/SPHK1/GLI1/ANXA1	15
BP	GO:0010460	positive regulation of heart rate	4/626	28/18723	0.0133941	0.0370661	0.0216452	EDN3/ADM/APLN/ADRB1	4
BP	GO:0045671	negative regulation of osteoclast differentiation	4/626	28/18723	0.0133941	0.0370661	0.0216452	LTF/CCL3/PIK3R1/LILRB3	4
BP	GO:0060259	regulation of feeding behavior	4/626	28/18723	0.0133941	0.0370661	0.0216452	RETN/UCN/LEPR/NR4A3	4
BP	GO:0090344	negative regulation of cell aging	4/626	28/18723	0.0133941	0.0370661	0.0216452	MIF/AKT3/PRKDC/CDK6	4
BP	GO:0000079	regulation of cyclin-dependent protein serine/threonine kinase activity	8/626	94/18723	0.0134059	0.0370661	0.0216452	TNFAIP3/PDGFB/EGFR/CCNA2/CDKN2A/KAT2B/PLK1/HERC5	8
BP	GO:0002042	cell migration involved in sprouting angiogenesis	8/626	94/18723	0.0134059	0.0370661	0.0216452	VEGFA/DLL4/PTGS2/AKT3/GREM1/NR2E1/NR4A1/ANXA1	8
BP	GO:0061326	renal tubule development	8/626	94/18723	0.0134059	0.0370661	0.0216452	STAT1/VEGFA/AGT/BMP2/GREM1/JAG1/LGR5/WNT2B	8
BP	GO:0032720	negative regulation of tumor necrosis factor production	7/626	76/18723	0.0134818	0.0372328	0.0217426	ADIPOQ/TNFAIP3/IL27RA/MC1R/HAVCR2/AXL/TREM2	7
BP	GO:0072028	nephron morphogenesis	7/626	76/18723	0.0134818	0.0372328	0.0217426	STAT1/VEGFA/PDGFRB/AGT/BMP2/GREM1/WNT2B	7
BP	GO:0001836	release of cytochrome c from mitochondria	6/626	59/18723	0.0137024	0.0377983	0.0220728	MMP9/TNFSF10/PLAUR/GPER1/BID/IFI6	6
BP	GO:0021885	forebrain cell migration	6/626	59/18723	0.0137024	0.0377983	0.0220728	CXCL12/CXCR4/NRG1/NR2E1/AXL/LRRK2	6
BP	GO:0042181	ketone biosynthetic process	5/626	43/18723	0.0138739	0.0381392	0.0222718	ADM/BMP2/LHB/PPARGC1A/EGR1	5
BP	GO:0045981	positive regulation of nucleotide metabolic process	5/626	43/18723	0.0138739	0.0381392	0.0222718	IFNG/NOS1/PPARGC1A/HIF1A/TREM2	5
BP	GO:0071604	transforming growth factor beta production	5/626	43/18723	0.0138739	0.0381392	0.0222718	XCL1/ITGAV/PTGS2/LTBP1/HIF1A	5
BP	GO:0120178	steroid hormone biosynthetic process	5/626	43/18723	0.0138739	0.0381392	0.0222718	ADM/BMP2/LHB/PPARGC1A/EGR1	5
BP	GO:1900544	positive regulation of purine nucleotide metabolic process	5/626	43/18723	0.0138739	0.0381392	0.0222718	IFNG/NOS1/PPARGC1A/HIF1A/TREM2	5
BP	GO:1904706	negative regulation of vascular associated smooth muscle cell proliferation	5/626	43/18723	0.0138739	0.0381392	0.0222718	ADIPOQ/PPARG/APLN/TGFB3/GPER1	5
BP	GO:0008593	regulation of Notch signaling pathway	8/626	95/18723	0.0142246	0.0390809	0.0228218	DLL4/FGF10/ROBO2/JAG1/JAG2/DLK1/TP63/YJEFN3	8
BP	GO:0007492	endoderm development	7/626	77/18723	0.0144163	0.0395619	0.0231027	MMP9/ITGAV/DKK1/INHBA/ITGB2/DUSP1/GATA4	7
BP	GO:0010827	regulation of glucose transmembrane transport	7/626	77/18723	0.0144163	0.0395619	0.0231027	IL1B/ADIPOQ/PIK3R1/EDNRA/FGF19/NR4A3/TRIB3	7
BP	GO:0034765	regulation of ion transmembrane transport	26/626	491/18723	0.0145829	0.0399961	0.0233562	HSPA2/IFNG/CXCL10/CXCL9/CXCL11/XCL1/LCN2/S100A1/MMP9/BPIFA1/CYBB/F2R/NOS1/CCL2/CD19/EDN3/AGT/EPO/GPER1/PLCG1/PPARGC1A/CFTR/TREM2/KCNJ8/CAV1/F2RL3	26
BP	GO:0051851	modulation by host of symbiont process	6/626	60/18723	0.0148077	0.0405661	0.0236891	LTF/CCL5/PTX3/CCL3/CX3CR1/IFI27	6
BP	GO:0055008	cardiac muscle tissue morphogenesis	6/626	60/18723	0.0148077	0.0405661	0.0236891	TGFB1/DLL4/BMP2/NRG1/TGFBR3/TGFBR1	6
BP	GO:0045664	regulation of neuron differentiation	13/626	196/18723	0.0148201	0.0405768	0.0236953	CXCL12/RAC3/EDNRB/BMP2/DKK1/EPO/GDF5/JAG1/NGF/NTF3/NR2E1/WNT3A/LRRK2	13
BP	GO:0001977	renal system process involved in regulation of blood volume	3/626	16/18723	0.01505	0.0409014	0.0238849	F2R/PDGFB/GJA1	3
BP	GO:0017014	protein nitrosylation	3/626	16/18723	0.01505	0.0409014	0.0238849	S100A9/S100A8/NOS1	3
BP	GO:0018119	peptidyl-cysteine S-nitrosylation	3/626	16/18723	0.01505	0.0409014	0.0238849	S100A9/S100A8/NOS1	3
BP	GO:0032274	gonadotropin secretion	3/626	16/18723	0.01505	0.0409014	0.0238849	INHA/INHBA/GJA1	3
BP	GO:0034116	positive regulation of heterotypic cell-cell adhesion	3/626	16/18723	0.01505	0.0409014	0.0238849	IL1B/AGER/LCK	3
BP	GO:0045869	negative regulation of single stranded viral RNA replication via double stranded DNA intermediate	3/626	16/18723	0.01505	0.0409014	0.0238849	APOBEC3G/APOBEC3H/APOBEC3B	3
BP	GO:0046135	pyrimidine nucleoside catabolic process	3/626	16/18723	0.01505	0.0409014	0.0238849	APOBEC3G/APOBEC3H/APOBEC3B	3
BP	GO:0050862	positive regulation of T cell receptor signaling pathway	3/626	16/18723	0.01505	0.0409014	0.0238849	CCR7/CARD11/LCK	3
BP	GO:0051238	sequestering of metal ion	3/626	16/18723	0.01505	0.0409014	0.0238849	LCN2/S100A9/S100A8	3
BP	GO:0070242	thymocyte apoptotic process	3/626	16/18723	0.01505	0.0409014	0.0238849	HIF1A/JAK3/RAG1	3
BP	GO:0097202	activation of cysteine-type endopeptidase activity	3/626	16/18723	0.01505	0.0409014	0.0238849	RIPK2/NLRP6/FADD	3
BP	GO:1901163	regulation of trophoblast cell migration	3/626	16/18723	0.01505	0.0409014	0.0238849	VEGFA/ACVR1C/GJA1	3
BP	GO:1903236	regulation of leukocyte tethering or rolling	3/626	16/18723	0.01505	0.0409014	0.0238849	CXCL12/CCL28/CCL25	3
BP	GO:0001823	mesonephros development	8/626	96/18723	0.0150792	0.0409574	0.0239176	VEGFA/FGF10/ROBO2/AGT/BMP2/GREM1/ZBTB16/WNT2B	8
BP	GO:0002862	negative regulation of inflammatory response to antigenic stimulus	4/626	29/18723	0.0151358	0.0409945	0.0239392	HCK/PLCG1/NLRP6/TREM2	4
BP	GO:0035066	positive regulation of histone acetylation	4/626	29/18723	0.0151358	0.0409945	0.0239392	IL1B/NOS1/PPARGC1A/MUC1	4
BP	GO:0051873	killing by host of symbiont cells	4/626	29/18723	0.0151358	0.0409945	0.0239392	CTSG/ARG1/TREM1/NLRP6	4
BP	GO:0051883	killing of cells in other organism involved in symbiotic interaction	4/626	29/18723	0.0151358	0.0409945	0.0239392	CTSG/ARG1/TREM1/NLRP6	4
BP	GO:0072539	T-helper 17 cell differentiation	4/626	29/18723	0.0151358	0.0409945	0.0239392	TNFSF18/IL12RB1/RORC/IRF4	4
BP	GO:0046427	positive regulation of receptor signaling pathway via JAK-STAT	5/626	44/18723	0.015234	0.0412371	0.0240809	IFNL1/SOCS1/F2R/CCL5/AGT	5
BP	GO:0032024	positive regulation of insulin secretion	7/626	78/18723	0.0153961	0.0416288	0.0243096	RBP4/GPER1/HIF1A/CFTR/TRPM2/ABCG1/GJA1	7
BP	GO:0061045	negative regulation of wound healing	7/626	78/18723	0.0153961	0.0416288	0.0243096	PLAU/PROC/PDGFA/PDGFB/SERPINE1/GJA1/CEACAM1	7
BP	GO:0043255	regulation of carbohydrate biosynthetic process	8/626	97/18723	0.0159704	0.043157	0.0252021	TGFB1/ADIPOQ/EGF/PDGFB/GPER1/LEPR/PPARGC1A/KAT2B	8
BP	GO:0072073	kidney epithelium development	10/626	136/18723	0.0160506	0.0433493	0.0253144	ADIPOQ/STAT1/VEGFA/CXCR2/ROBO2/AGT/BMP2/GREM1/JAG1/WNT2B	10
BP	GO:0071466	cellular response to xenobiotic stimulus	12/626	177/18723	0.0160635	0.0433596	0.0253204	IL1B/TFRC/ADIPOQ/NOS1/CXCR4/EGFR/RORC/AIM2/UCHL1/ABCA1/E2F1/SLAMF8	12
BP	GO:0002064	epithelial cell development	14/626	220/18723	0.0163184	0.0440228	0.0257077	ICAM1/IL1B/ADIPOQ/VEGFA/PROC/CXCR4/JAG1/PDGFB/STC1/AR/MET/HIF1A/CDK6/TP63	14
BP	GO:0003197	endocardial cushion development	5/626	45/18723	0.0166803	0.0448978	0.0262186	ROBO2/BMP2/JAG1/TGFBR1/GATA4	5
BP	GO:0035987	endodermal cell differentiation	5/626	45/18723	0.0166803	0.0448978	0.0262186	MMP9/ITGAV/DKK1/INHBA/ITGB2	5
BP	GO:0048538	thymus development	5/626	45/18723	0.0166803	0.0448978	0.0262186	FGF10/TGFBR1/PRKDC/FADD/RAG1	5
BP	GO:0048546	digestive tract morphogenesis	5/626	45/18723	0.0166803	0.0448978	0.0262186	FGF10/HIF1A/GATA4/TP63/GLI1	5
BP	GO:1902882	regulation of response to oxidative stress	8/626	98/18723	0.016899	0.0454112	0.0265185	MET/NR4A3/HIF1A/TLR6/TRPM2/LRRK2/GATA4/TREM2	8
BP	GO:1904029	regulation of cyclin-dependent protein kinase activity	8/626	98/18723	0.016899	0.0454112	0.0265185	TNFAIP3/PDGFB/EGFR/CCNA2/CDKN2A/KAT2B/PLK1/HERC5	8
BP	GO:0007176	regulation of epidermal growth factor-activated receptor activity	4/626	30/18723	0.0170138	0.0454112	0.0265185	BTC/EGF/SHC1/CBLB	4
BP	GO:0007202	activation of phospholipase C activity	4/626	30/18723	0.0170138	0.0454112	0.0265185	CD86/EDNRA/AGT/EGFR	4
BP	GO:0019886	antigen processing and presentation of exogenous peptide antigen via MHC class II	4/626	30/18723	0.0170138	0.0454112	0.0265185	CTSL/FCER1G/HLA-DOB/IFI30	4
BP	GO:0032480	negative regulation of type I interferon production	4/626	30/18723	0.0170138	0.0454112	0.0265185	RELB/DHX58/HAVCR2/TRAIP	4
BP	GO:0034390	smooth muscle cell apoptotic process	4/626	30/18723	0.0170138	0.0454112	0.0265185	IFNG/PPARG/IL12A/CDKN2A	4
BP	GO:0034391	regulation of smooth muscle cell apoptotic process	4/626	30/18723	0.0170138	0.0454112	0.0265185	IFNG/PPARG/IL12A/CDKN2A	4
BP	GO:0048799	animal organ maturation	4/626	30/18723	0.0170138	0.0454112	0.0265185	LTF/BMP2/GREM1/ZBTB16	4
BP	GO:0050858	negative regulation of antigen receptor-mediated signaling pathway	4/626	30/18723	0.0170138	0.0454112	0.0265185	CD22/SH2D1A/CBLB/CEACAM1	4
BP	GO:0051491	positive regulation of filopodium assembly	4/626	30/18723	0.0170138	0.0454112	0.0265185	CCR7/PIK3R1/TGFB3/TGFBR1	4
BP	GO:0051968	positive regulation of synaptic transmission, glutamatergic	4/626	30/18723	0.0170138	0.0454112	0.0265185	PTGS2/CCL2/EGFR/ROR2	4
BP	GO:0060603	mammary gland duct morphogenesis	4/626	30/18723	0.0170138	0.0454112	0.0265185	PML/CCL11/FGF10/AR	4
BP	GO:0070168	negative regulation of biomineral tissue development	4/626	30/18723	0.0170138	0.0454112	0.0265185	TGFB1/CCL3/GREM1/HIF1A	4
BP	GO:0070498	interleukin-1-mediated signaling pathway	4/626	30/18723	0.0170138	0.0454112	0.0265185	IL1B/IL1RN/ZBP1/EGR1	4
BP	GO:0032835	glomerulus development	6/626	62/18723	0.0172011	0.0458856	0.0267954	ADIPOQ/PDGFRB/JAG1/PDGFB/PDGFD/EGR1	6
BP	GO:0007422	peripheral nervous system development	7/626	80/18723	0.017496	0.0466463	0.0272397	NDRG1/EDNRB/ARTN/NGF/NRG1/NTF3/RUNX3	7
BP	GO:0030203	glycosaminoglycan metabolic process	9/626	118/18723	0.0175429	0.0467451	0.0272974	PGLYRP1/PGLYRP2/TGFB1/IL1B/IL15/PDGFRB/EGF/PDGFB/BGN	9
BP	GO:0001710	mesodermal cell fate commitment	3/626	17/18723	0.0178291	0.0471395	0.0275277	DKK1/TRIM15/WNT3A	3
BP	GO:0010715	regulation of extracellular matrix disassembly	3/626	17/18723	0.0178291	0.0471395	0.0275277	TGFB1/FGFR4/ETS1	3
BP	GO:0033151	V(D)J recombination	3/626	17/18723	0.0178291	0.0471395	0.0275277	PRKDC/RAG1/HMGB2	3
BP	GO:0036035	osteoclast development	3/626	17/18723	0.0178291	0.0471395	0.0275277	LTF/TNFSF11/SIGLEC15	3
BP	GO:0045591	positive regulation of regulatory T cell differentiation	3/626	17/18723	0.0178291	0.0471395	0.0275277	HLA-G/IFNG/SOCS1	3
BP	GO:0060263	regulation of respiratory burst	3/626	17/18723	0.0178291	0.0471395	0.0275277	RAC2/CLEC7A/SLAMF8	3
BP	GO:0061450	trophoblast cell migration	3/626	17/18723	0.0178291	0.0471395	0.0275277	VEGFA/ACVR1C/GJA1	3
BP	GO:0070293	renal absorption	3/626	17/18723	0.0178291	0.0471395	0.0275277	ADIPOQ/CLDN4/AQP3	3
BP	GO:0071371	cellular response to gonadotropin stimulus	3/626	17/18723	0.0178291	0.0471395	0.0275277	INHBA/PPARGC1A/CCNA2	3
BP	GO:0090399	replicative senescence	3/626	17/18723	0.0178291	0.0471395	0.0275277	MME/CDKN2A/SERPINE1	3
BP	GO:0090713	immunological memory process	3/626	17/18723	0.0178291	0.0471395	0.0275277	IFNL1/TNFSF4/IL12RB1	3
BP	GO:1901550	regulation of endothelial cell development	3/626	17/18723	0.0178291	0.0471395	0.0275277	IL1B/VEGFA/PROC	3
BP	GO:1902894	negative regulation of pri-miRNA transcription by RNA polymerase II	3/626	17/18723	0.0178291	0.0471395	0.0275277	TGFB1/PPARG/PDGFB	3
BP	GO:1903140	regulation of establishment of endothelial barrier	3/626	17/18723	0.0178291	0.0471395	0.0275277	IL1B/VEGFA/PROC	3
BP	GO:0043409	negative regulation of MAPK cascade	12/626	180/18723	0.0180992	0.0478271	0.0279293	IL1B/ADIPOQ/PPARG/AGT/BMP2/GPER1/IGF1R/UCHL1/NLRP6/DUSP1/TREM2/CAV1	12
BP	GO:0043616	keratinocyte proliferation	5/626	46/18723	0.018215	0.04808	0.0280769	FGF10/FGF7/MDK/SLURP1/TP63	5
BP	GO:0055010	ventricular cardiac muscle tissue morphogenesis	5/626	46/18723	0.018215	0.04808	0.0280769	TGFB1/DLL4/NRG1/TGFBR3/TGFBR1	5
BP	GO:0051783	regulation of nuclear division	10/626	139/18723	0.0184267	0.0486119	0.0283875	IL1B/IL1A/PDGFRB/EDN3/BTC/EGF/PDGFB/SPHK1/DUSP1/PLK1	10
BP	GO:0070059	intrinsic apoptotic signaling pathway in response to endoplasmic reticulum stress	6/626	63/18723	0.018492	0.0487304	0.0284567	PML/TNFRSF10B/TRAF2/LRRK2/TRIB3/DDIT3	6
BP	GO:2000242	negative regulation of reproductive process	6/626	63/18723	0.018492	0.0487304	0.0284567	PAEP/AMH/ACVR1C/NR5A1/DUSP1/GJA1	6
BP	GO:0030512	negative regulation of transforming growth factor beta receptor signaling pathway	7/626	81/18723	0.0186183	0.0490359	0.0286352	LTBP1/PPARG/BMP2/TGFB3/IL17RD/TGFBR3/CAV1	7
BP	GO:0031668	cellular response to extracellular stimulus	15/626	246/18723	0.0187742	0.0494193	0.028859	ICAM1/LCN2/IL15/EIF2AK2/FOS/TNC/PTN/UCN2/SKP2/WNT2B/AXL/MAP1LC3C/LRRK2/AQP3/FOXA2	15
BP	GO:0007190	activation of adenylate cyclase activity	4/626	31/18723	0.019031	0.0499302	0.0291574	EDNRA/ADRB1/LGR5/RXFP1	4
BP	GO:0021988	olfactory lobe development	4/626	31/18723	0.019031	0.0499302	0.0291574	SEMA7A/ROBO2/NR2E1/LRRK2	4
BP	GO:0032148	activation of protein kinase B activity	4/626	31/18723	0.019031	0.0499302	0.0291574	NRG1/NTF3/PDGFB/CCDC88A	4
BP	GO:0048384	retinoic acid receptor signaling pathway	4/626	31/18723	0.019031	0.0499302	0.0291574	PML/PPARG/ESRRG/RXRG	4
BP	GO:0110150	negative regulation of biomineralization	4/626	31/18723	0.019031	0.0499302	0.0291574	TGFB1/CCL3/GREM1/HIF1A	4
BP	GO:1902042	negative regulation of extrinsic apoptotic signaling pathway via death domain receptors	4/626	31/18723	0.019031	0.0499302	0.0291574	ICAM1/TNFAIP3/SERPINE1/HMGB2	4
CC	GO:0009897	external side of plasma membrane	104/630	421/19550	1.44444e-62	5.54666e-60	4.77427e-60	AZGP1/FCER1G/HLA-F/HLA-G/HLA-H/ICAM1/MICB/ULBP3/ULBP2/ULBP1/RAET1E/CXCL10/CXCL9/CXCL12/TFRC/TFR2/ITGAV/TLR8/MSR1/IL7R/ABCC4/PDCD1/CXCR1/CCR7/CCR8/CXCR4/CD86/CD79A/CD19/CD22/IGHE/IGHG1/IGHG2/IGHG3/IGHG4/IGHM/IGHV1-18/IGHV1-24/IGHV1-69/IGHV2-26/IGHV2-5/IGHV2-70/IGHV3-11/IGHV3-15/IGHV3-20/IGHV3-21/IGHV3-23/IGHV3-30/IGHV3-33/IGHV3-48/IGHV3-53/IGHV3-64/IGHV3-7/IGHV4-28/IGHV4-34/IGHV4-39/IGHV4-4/IGHV4-…	104
CC	GO:0019814	immunoglobulin complex	57/630	167/19550	6.80387e-43	1.30634e-40	1.12443e-40	CD79A/IGHE/IGHG1/IGHG2/IGHG3/IGHG4/IGHM/IGHV1-18/IGHV1-24/IGHV1-69/IGHV2-26/IGHV2-5/IGHV2-70/IGHV3-11/IGHV3-15/IGHV3-20/IGHV3-21/IGHV3-23/IGHV3-30/IGHV3-33/IGHV3-48/IGHV3-53/IGHV3-64/IGHV3-7/IGHV4-28/IGHV4-34/IGHV4-39/IGHV4-4/IGHV4-59/IGHV5-51/IGHV6-1/IGKC/IGKV1-12/IGKV1-16/IGKV1-5/IGKV2D-29/IGKV3-15/IGKV3-20/IGKV4-1/IGLC2/IGLC3/IGLC6/IGLV1-40/IGLV1-44/IGLV1-47/IGLV1-50/IGLV1-51/IGLV2-14/IGLV2-23…	57
CC	GO:0042571	immunoglobulin complex, circulating	36/630	77/19550	2.49815e-33	3.19763e-31	2.75235e-31	IGHE/IGHG1/IGHG2/IGHG3/IGHG4/IGHM/IGHV1-18/IGHV1-24/IGHV1-69/IGHV2-26/IGHV2-5/IGHV2-70/IGHV3-11/IGHV3-15/IGHV3-20/IGHV3-21/IGHV3-23/IGHV3-30/IGHV3-33/IGHV3-48/IGHV3-53/IGHV3-64/IGHV3-7/IGHV4-28/IGHV4-34/IGHV4-39/IGHV4-4/IGHV4-59/IGHV5-51/IGHV6-1/IGKC/IGKV3-20/IGLC2/IGLC3/IGLC6/TRBC1	36
CC	GO:0098802	plasma membrane signaling receptor complex	47/630	306/19550	3.85118e-19	3.69714e-17	3.18229e-17	HJV/IFNL1/TFRC/TFR2/ITGAV/CD79A/BMP2/ACVR1C/BMPR1B/CNTFR/IGF1R/IL12RB1/IL18RAP/IL27RA/IL2RA/ITGB2/CD247/ZAP70/CD3D/TRAV2/TRAV3/TRAV4/TRAV8-3/TRAV8-4/TRAV8-6/TRAV10/TRAV24/TRAV26-1/TRAV26-2/TRAV29DV5/TRAV30/TRAV39/TRBC1/TRBJ2-3/TRBV4-1/TRBV5-5/TRBV5-6/TRBV10-3/TRBV28/TRAV6/TGFBR1/TRAF2/TLR6/ITGAX/ITGAM/ITGA3/TRAF1	47
CC	GO:0072562	blood microparticle	27/630	146/19550	1.61136e-13	1.23753e-11	1.06519e-11	HSPA2/TGFB1/ORM2/TFRC/ACTA1/IGHG1/IGHG2/IGHG3/IGHG4/IGHM/IGHV3-23/IGHV3-7/IGKC/IGKV1-5/IGKV3-15/IGKV3-20/IGKV4-1/IGLC2/IGLC3/IGLV1-47/IGLV3-21/IGLV3-25/AGT/HP/C1QC/C1QB/C4BPA	27
CC	GO:0030139	endocytic vesicle	40/630	336/19550	1.04983e-12	6.71894e-11	5.7833e-11	CTSL/HLA-A/HLA-B/HLA-C/HLA-F/HLA-G/HLA-H/TAP1/TAP2/TAPBP/PGLYRP1/SFTPA2/LTF/CYBB/TFRC/ITGAV/GNLY/MSR1/MPO/SLC11A1/DMBT1/IL7R/RAC2/BTC/EGF/CSF3R/EGFR/CD3D/CTLA4/ROR2/CLEC4E/SPHK1/TLR6/ABCA1/CFTR/WNT3A/HSP90B1/HP/CAV1/FCGR1A	40
CC	GO:0062023	collagen-containing extracellular matrix	44/630	425/19550	9.39724e-12	5.15506e-10	4.43719e-10	AZGP1/CTSL/ICAM1/SLPI/CXCL12/S100A9/S100A8/TINAGL1/TGFB1/MMP9/ORM2/CTSG/ADIPOQ/LTBP1/CMA1/FGF10/SEMA7A/TNC/AGT/ANGPTL7/GDF10/GREM1/INHBE/LTBP2/MDK/OGN/PDGFB/PTN/TGFB3/ANGPTL1/ANGPTL6/FLG/CLC/LGALS1/BGN/WNT2B/EDIL3/HSP90B1/SERPINE1/C1QC/C1QB/C1QA/ACHE/ANXA1	44
CC	GO:0030666	endocytic vesicle membrane	28/630	193/19550	2.65013e-11	1.27206e-09	1.09492e-09	HLA-A/HLA-B/HLA-C/HLA-F/HLA-G/HLA-H/TAP1/TAP2/TAPBP/CYBB/TFRC/MSR1/SLC11A1/DMBT1/IL7R/RAC2/BTC/EGF/CSF3R/EGFR/CD3D/ROR2/CLEC4E/TLR6/CFTR/WNT3A/CAV1/FCGR1A	28
CC	GO:0042101	T cell receptor complex	24/630	148/19550	6.58897e-11	2.8113e-09	2.41981e-09	CD247/ZAP70/CD3D/TRAV2/TRAV3/TRAV4/TRAV8-3/TRAV8-4/TRAV8-6/TRAV10/TRAV24/TRAV26-1/TRAV26-2/TRAV29DV5/TRAV30/TRAV39/TRBC1/TRBJ2-3/TRBV4-1/TRBV5-5/TRBV5-6/TRBV10-3/TRBV28/TRAV6	24
CC	GO:0045335	phagocytic vesicle	21/630	137/19550	2.95852e-09	1.13607e-07	9.77869e-08	HLA-A/HLA-B/HLA-C/HLA-F/HLA-G/HLA-H/TAP1/TAP2/TAPBP/PGLYRP1/LTF/CYBB/ITGAV/GNLY/MPO/SLC11A1/DMBT1/RAC2/CLEC4E/TLR6/ABCA1	21
CC	GO:0042581	specific granule	22/630	160/19550	9.93493e-09	3.46819e-07	2.98523e-07	SLPI/LCN2/PGLYRP1/PLAU/LTF/ORM2/CYBB/CHIT1/LYZ/ITGAV/PTX3/OLR1/FPR2/PLAUR/RETN/ITGB2/ARG1/CLEC4D/TRPM2/HP/ITGAM/CEACAM1	22
CC	GO:0030670	phagocytic vesicle membrane	15/630	76/19550	1.63673e-08	5.23755e-07	4.5082e-07	HLA-A/HLA-B/HLA-C/HLA-F/HLA-G/HLA-H/TAP1/TAP2/TAPBP/CYBB/SLC11A1/DMBT1/RAC2/CLEC4E/TLR6	15
CC	GO:0030667	secretory granule membrane	30/630	311/19550	9.80935e-08	2.89753e-06	2.49404e-06	FCER1G/HLA-B/HLA-C/HLA-H/PLAU/CYBB/ITGAV/BST2/SLC11A1/DMBT1/ABCC4/CXCR1/OLR1/LILRB3/FPR2/CXCR2/PLAUR/ITGB2/FCGR3B/MME/CLEC4D/ITGAX/DOK3/TRPM2/GP2/ITGAM/CAV1/FCGR2A/ITPR3/CEACAM1	30
CC	GO:0005769	early endosome	34/630	394/19550	2.05728e-07	5.64282e-06	4.85703e-06	HLA-A/HLA-B/HLA-C/HLA-F/HLA-G/HLA-H/KIR2DL4/LTF/PML/TFRC/F2R/CXCR4/CD22/ACKR3/ACKR1/DKK1/ADRB1/EGFR/GPER1/SORT1/MME/SPHK1/HAVCR2/IFITM3/CFTR/WNT3A/SIAH1/CAV1/CD274/GJA1/RFTN1/SIGLEC1/FCGR1A/ANXA1	34
CC	GO:0070820	tertiary granule	20/630	164/19550	3.4505e-07	8.83327e-06	7.6032e-06	FCER1G/PGLYRP1/MMP9/PLAU/LTF/CYBB/CHIT1/LYZ/SLC11A1/PTX3/OLR1/FPR2/ITGB2/CLEC4D/ITGAX/DOK3/TRPM2/HP/ITGAM/CEACAM1	20
CC	GO:0045121	membrane raft	30/630	335/19550	4.91239e-07	1.10962e-05	9.55102e-06	ICAM1/F2R/MAPT/BST2/PTGS2/NOS1/HCK/OLR1/CD79A/CARD11/CD19/EDNRB/EGFR/ITGB2/LCK/ZAP70/CBLB/TGFBR1/MME/TRAF2/TLR6/ABCA1/LRRK2/FADD/TREM2/GP2/ITGAM/CAV1/GJA1/RFTN1	30
CC	GO:0098857	membrane microdomain	30/630	335/19550	4.91239e-07	1.10962e-05	9.55102e-06	ICAM1/F2R/MAPT/BST2/PTGS2/NOS1/HCK/OLR1/CD79A/CARD11/CD19/EDNRB/EGFR/ITGB2/LCK/ZAP70/CBLB/TGFBR1/MME/TRAF2/TLR6/ABCA1/LRRK2/FADD/TREM2/GP2/ITGAM/CAV1/GJA1/RFTN1	30
CC	GO:0031983	vesicle lumen	29/630	327/19550	9.28964e-07	1.98179e-05	1.70582e-05	PSMD2/SLPI/LCN2/S100A9/S100A8/PGLYRP1/TGFB1/LTF/ORM2/CTSG/CHIT1/VEGFA/LYZ/MPO/PTX3/MIF/RNASE2/EGF/VEGFD/GRP/PDGFA/PDGFB/RETN/TGFB3/VEGFC/EGFR/ARG1/HP/SERPINE1	29
CC	GO:0034774	secretory granule lumen	28/630	322/19550	2.10298e-06	4.25022e-05	3.65836e-05	PSMD2/SLPI/LCN2/S100A9/S100A8/PGLYRP1/TGFB1/LTF/ORM2/CTSG/CHIT1/VEGFA/LYZ/MPO/PTX3/MIF/RNASE2/EGF/VEGFD/GRP/PDGFA/PDGFB/RETN/TGFB3/VEGFC/ARG1/HP/SERPINE1	28
CC	GO:0060205	cytoplasmic vesicle lumen	28/630	325/19550	2.51909e-06	4.83665e-05	4.16313e-05	PSMD2/SLPI/LCN2/S100A9/S100A8/PGLYRP1/TGFB1/LTF/ORM2/CTSG/CHIT1/VEGFA/LYZ/MPO/PTX3/MIF/RNASE2/EGF/VEGFD/GRP/PDGFA/PDGFB/RETN/TGFB3/VEGFC/ARG1/HP/SERPINE1	28
CC	GO:0070821	tertiary granule membrane	12/630	73/19550	3.44329e-06	6.29631e-05	5.41952e-05	FCER1G/PLAU/CYBB/SLC11A1/OLR1/FPR2/ITGB2/CLEC4D/ITGAX/TRPM2/ITGAM/CEACAM1	12
CC	GO:0035580	specific granule lumen	11/630	62/19550	4.06927e-06	7.10273e-05	6.11364e-05	SLPI/LCN2/PGLYRP1/LTF/ORM2/CHIT1/LYZ/PTX3/RETN/ARG1/HP	11
CC	GO:0071682	endocytic vesicle lumen	7/630	23/19550	5.45496e-06	9.10741e-05	7.83916e-05	CTSL/PGLYRP1/LTF/GNLY/MPO/HSP90B1/HP	7
CC	GO:0042611	MHC protein complex	7/630	25/19550	1.01117e-05	0.000161788	0.000139258	HLA-A/HLA-B/HLA-C/HLA-DOB/HLA-F/HLA-G/HLA-H	7
CC	GO:0031901	early endosome membrane	18/630	173/19550	1.27317e-05	0.000195559	0.000168327	HLA-A/HLA-B/HLA-C/HLA-F/HLA-G/HLA-H/KIR2DL4/PML/DKK1/EGFR/SPHK1/IFITM3/CFTR/WNT3A/CAV1/CD274/FCGR1A/ANXA1	18
CC	GO:0071556	integral component of lumenal side of endoplasmic reticulum membrane	7/630	29/19550	2.93473e-05	0.000406748	0.000350107	HLA-A/HLA-B/HLA-C/HLA-F/HLA-G/HLA-H/TAPBP	7
CC	GO:0098553	lumenal side of endoplasmic reticulum membrane	7/630	29/19550	2.93473e-05	0.000406748	0.000350107	HLA-A/HLA-B/HLA-C/HLA-F/HLA-G/HLA-H/TAPBP	7
CC	GO:0005796	Golgi lumen	13/630	104/19550	2.96587e-05	0.000406748	0.000350107	DEFB1/TGFB1/MUC4/PROC/CSPG5/LHB/NGF/OGN/PDGFA/PDGFB/BGN/WNT3A/MUC1	13
CC	GO:0031093	platelet alpha granule lumen	10/630	67/19550	5.32366e-05	0.000704926	0.000606762	TGFB1/ORM2/VEGFA/EGF/VEGFD/PDGFA/PDGFB/TGFB3/VEGFC/SERPINE1	10
CC	GO:0098576	lumenal side of membrane	7/630	36/19550	0.000129047	0.0016518	0.00142178	HLA-A/HLA-B/HLA-C/HLA-F/HLA-G/HLA-H/TAPBP	7
CC	GO:0035579	specific granule membrane	11/630	91/19550	0.000162961	0.00195553	0.00168322	PLAU/CYBB/ITGAV/OLR1/FPR2/PLAUR/ITGB2/CLEC4D/TRPM2/ITGAM/CEACAM1	11
CC	GO:0045334	clathrin-coated endocytic vesicle	11/630	91/19550	0.000162961	0.00195553	0.00168322	SFTPA2/TFRC/IL7R/BTC/EGF/EGFR/CD3D/CTLA4/ROR2/CFTR/FCGR1A	11
CC	GO:0002116	semaphorin receptor complex	4/630	11/19550	0.00029419	0.0034233	0.00294659	PLXNA1/PLXNA3/PLXNB3/PLXND1	4
CC	GO:0001772	immunological synapse	7/630	44/19550	0.000474001	0.00535342	0.00460794	ICAM1/CARD11/LCK/ZAP70/GZMB/HAVCR2/CD37	7
CC	GO:0030669	clathrin-coated endocytic vesicle membrane	9/630	72/19550	0.000492799	0.00540671	0.00465381	TFRC/IL7R/BTC/EGF/EGFR/CD3D/ROR2/CFTR/FCGR1A	9
CC	GO:0055037	recycling endosome	16/630	195/19550	0.000600506	0.00640539	0.00551342	HLA-A/HLA-B/HLA-C/HLA-F/HLA-G/HLA-H/LTF/TFRC/NDRG1/CD22/ACKR3/ACKR1/GPER1/CFTR/ABCG1/CD274	16
CC	GO:0031091	platelet alpha granule	10/630	91/19550	0.000691549	0.00717715	0.0061777	TGFB1/ORM2/VEGFA/EGF/VEGFD/PDGFA/PDGFB/TGFB3/VEGFC/SERPINE1	10
CC	GO:0101003	ficolin-1-rich granule membrane	8/630	61/19550	0.000726678	0.00734328	0.00632069	FCER1G/SLC11A1/FPR2/ITGB2/CLEC4D/ITGAX/DOK3/TRPM2	8
CC	GO:0030662	coated vesicle membrane	15/630	181/19550	0.000794165	0.00781947	0.00673057	HLA-A/HLA-B/HLA-C/HLA-F/HLA-G/HLA-H/TFRC/IL7R/BTC/EGF/EGFR/CD3D/ROR2/CFTR/FCGR1A	15
CC	GO:0098636	protein complex involved in cell adhesion	6/630	36/19550	0.000933645	0.008963	0.00771486	ITGAV/ITGB2/CTLA4/ITGAX/ITGAM/ITGA3	6
CC	GO:0005775	vacuolar lumen	14/630	174/19550	0.00155482	0.0145622	0.0125344	CTSL/IFI30/ORM2/CTSG/LYZ/MPO/PDGFRB/RNASE2/CSPG5/OGN/RETN/ARG1/CTSK/BGN	14
CC	GO:0030135	coated vesicle	20/630	299/19550	0.00175677	0.0160619	0.0138252	HLA-A/HLA-B/HLA-C/HLA-F/HLA-G/HLA-H/SFTPA2/TFRC/IL7R/BTC/EGF/EGFR/SORT1/CD3D/CTLA4/ROR2/CFTR/PACSIN1/CCDC88A/FCGR1A	20
CC	GO:1904724	tertiary granule lumen	7/630	55/19550	0.00185012	0.016522	0.0142212	PGLYRP1/MMP9/LTF/CHIT1/LYZ/PTX3/HP	7
CC	GO:0055038	recycling endosome membrane	9/630	92/19550	0.00285238	0.0247534	0.0213064	HLA-A/HLA-B/HLA-C/HLA-F/HLA-G/HLA-H/NDRG1/CFTR/CD274	9
CC	GO:0008305	integrin complex	5/630	31/19550	0.00290079	0.0247534	0.0213064	ITGAV/ITGB2/ITGAX/ITGAM/ITGA3	5
CC	GO:0005771	multivesicular body	7/630	64/19550	0.00441873	0.0368867	0.0317501	CTSL/SFTPA2/BST2/CD79A/EGFR/LRRK2/GJA1	7
CC	GO:0031904	endosome lumen	5/630	35/19550	0.00498668	0.0407422	0.0350687	CTSL/IL12A/NGF/PRF1/CTSK	5
MF	GO:0048018	receptor ligand activity	144/601	487/18368	3.05059e-99	1.99204e-96	1.54456e-96	IFNG/LTA/CXCL14/CXCL8/CXCL10/CXCL9/CXCL11/CXCL12/CXCL13/CXCL2/XCL1/TGFB1/IL1B/IFNL1/ADIPOQ/TNFSF10/CCL20/IL15/VEGFA/IL27/CCL5/TNFSF11/CCL28/IL1A/IL22/TNFSF4/CCL14/CCL26/CCL2/CCL7/CCL3/CCL11/CCL23/CCL25/MIF/EDN3/FGF10/SEMA3C/SEMA3E/SEMA3G/SEMA4C/SEMA4F/SEMA5B/SEMA6D/SEMA7A/TYMP/ADM/AGT/AMH/APLN/CDNF/ARTN/BMP1/BMP2/BMP3/BMP8A/BMP8B/BTC/CD320/CD70/CGB7/CLEC11A/CMTM1/CMTM3/CORT/CSF2/CSPG5/DKK1/EGF/EP…	144
MF	GO:0030546	signaling receptor activator activity	144/601	495/18368	3.97819e-98	1.29888e-95	1.00711e-95	IFNG/LTA/CXCL14/CXCL8/CXCL10/CXCL9/CXCL11/CXCL12/CXCL13/CXCL2/XCL1/TGFB1/IL1B/IFNL1/ADIPOQ/TNFSF10/CCL20/IL15/VEGFA/IL27/CCL5/TNFSF11/CCL28/IL1A/IL22/TNFSF4/CCL14/CCL26/CCL2/CCL7/CCL3/CCL11/CCL23/CCL25/MIF/EDN3/FGF10/SEMA3C/SEMA3E/SEMA3G/SEMA4C/SEMA4F/SEMA5B/SEMA6D/SEMA7A/TYMP/ADM/AGT/AMH/APLN/CDNF/ARTN/BMP1/BMP2/BMP3/BMP8A/BMP8B/BTC/CD320/CD70/CGB7/CLEC11A/CMTM1/CMTM3/CORT/CSF2/CSPG5/DKK1/EGF/EP…	144
MF	GO:0005125	cytokine activity	81/601	235/18368	7.6493e-61	1.665e-58	1.29099e-58	IFNG/LTA/CXCL14/CXCL8/CXCL10/CXCL9/CXCL11/CXCL12/CXCL13/CXCL2/XCL1/TGFB1/IL1B/IFNL1/ADIPOQ/TNFSF10/CCL20/IL15/VEGFA/IL27/CCL5/TNFSF11/CCL28/IL1A/IL22/TNFSF4/CCL14/CCL26/CCL2/CCL7/CCL3/CCL11/CCL23/CCL25/MIF/BMP1/BMP2/BMP3/BMP8A/BMP8B/CD70/CMTM1/CMTM3/CSF2/EPO/FAM3B/FAM3D/GDF10/GDF11/GDF5/GDF6/GREM1/GREM2/IFNE/IFNK/IL11/IL12A/IL17C/IL17D/IL1F10/IL36A/IL1RN/IL24/IL33/IL34/INHA/INHBA/INHBE/LTB/NRG1/O…	81
MF	GO:0003823	antigen binding	67/601	171/18368	1.21023e-54	1.97569e-52	1.53189e-52	HLA-A/HLA-B/HLA-C/HLA-F/HLA-G/HLA-H/KLRC2/KLRD1/TAP1/TAP2/TAPBP/TGFB1/IL7R/IGHE/IGHG1/IGHG2/IGHG3/IGHG4/IGHM/IGHV1-18/IGHV1-24/IGHV1-69/IGHV2-26/IGHV2-5/IGHV2-70/IGHV3-11/IGHV3-15/IGHV3-20/IGHV3-21/IGHV3-23/IGHV3-30/IGHV3-33/IGHV3-48/IGHV3-53/IGHV3-64/IGHV3-7/IGHV4-28/IGHV4-34/IGHV4-39/IGHV4-4/IGHV4-59/IGHV5-51/IGHV6-1/IGKC/IGKV1-16/IGKV1-5/IGKV3-15/IGKV3-20/IGKV4-1/IGLC2/IGLC3/IGLC6/IGLV1-40/IGL…	67
MF	GO:0005126	cytokine receptor binding	76/601	271/18368	1.45803e-49	1.90419e-47	1.47645e-47	IFNG/LTA/CXCL14/CXCL8/CXCL10/CXCL9/CXCL11/CXCL12/CXCL13/CXCL2/XCL1/DEFB1/S100A14/TGFB1/IL1B/IFNL1/STAT1/TNFSF10/CCL20/IL15/VEGFA/IL27/CCL5/TNFSF11/CCL28/IL1A/IL22/TNFSF4/CCL14/CCL26/CCL2/CCL7/CCL3/CCL11/CCL23/CCL25/MIF/PIK3R1/CCRL2/CX3CR1/AMH/CD70/CSF2/EPO/VEGFD/GREM1/IFNE/IFNK/IL11/IL12A/IL1F10/IL36A/IL1RN/IL34/LTB/NGF/NTF3/OSM/PGF/TGFB3/TNFSF13B/TNFSF18/TNFSF9/VEGFC/IL12RB1/IL27RA/TGFBR3/PLCG1/…	76
MF	GO:0008083	growth factor activity	56/601	162/18368	3.36112e-42	3.65802e-40	2.83632e-40	CXCL12/TGFB1/VEGFA/FGF10/TYMP/AGT/AMH/CDNF/ARTN/BMP1/BMP2/BMP3/BMP8A/BMP8B/BTC/CD320/CLEC11A/CSF2/CSPG5/DKK1/EGF/FGF18/FGF19/FGF5/FGF7/VEGFD/GDF10/GDF11/GDF5/GDF6/HDGFL3/IL11/IL12A/IL34/INHA/INHBA/INHBE/JAG1/JAG2/MDK/MIA/NGF/NRG1/NRG2/NTF3/OGN/OSM/ENDOU/PDGFA/PDGFB/PDGFD/PGF/PTN/TGFB3/VEGFC/VGF	56
MF	GO:0034987	immunoglobulin receptor binding	35/601	79/18368	3.34332e-31	3.11884e-29	2.41825e-29	IGHE/IGHG1/IGHG2/IGHG3/IGHG4/IGHM/IGHV1-18/IGHV1-24/IGHV1-69/IGHV2-26/IGHV2-5/IGHV2-70/IGHV3-11/IGHV3-15/IGHV3-20/IGHV3-21/IGHV3-23/IGHV3-30/IGHV3-33/IGHV3-48/IGHV3-53/IGHV3-64/IGHV3-7/IGHV4-28/IGHV4-34/IGHV4-39/IGHV4-4/IGHV4-59/IGHV5-51/IGHV6-1/IGKC/IGLC2/IGLC3/IGLC6/TRBC1	35
MF	GO:0019955	cytokine binding	36/601	139/18368	1.36888e-22	1.11735e-20	8.66358e-21	HJV/ITGAV/CXCR1/CCR7/CCR8/CXCR4/LTBP1/CCRL2/CX3CR1/CXCR3/ACKR3/ACKR1/CXCR2/GDF5/GREM1/GREM2/IL12A/IL1RN/TGFB3/BMPR1B/CNTFR/CSF3R/IL12RB1/IL12RB2/IL22RA2/IL27RA/IL2RA/IL2RG/IL31RA/LEPR/TGFBR3/TNFRSF11A/TNFRSF9/TGFBR1/TRAF2/NLRP7	36
MF	GO:0140375	immune receptor activity	34/601	144/18368	5.2203e-20	3.78761e-18	2.9368e-18	FCER1G/HLA-DOB/KIR2DL4/KLRC1/KLRC2/KLRD1/IL7R/CXCR1/CCR7/CCR8/CXCR4/LILRB3/CCRL2/CX3CR1/CXCR3/ACKR3/FPR2/CXCR2/CNTFR/CSF3R/EPOR/IL12RB1/IL12RB2/IL15RA/IL17RD/IL18RAP/IL21R/IL22RA2/IL27RA/IL2RA/IL2RG/IL31RA/LEPR/LILRA6	34
MF	GO:0042379	chemokine receptor binding	25/601	72/18368	1.64219e-19	1.07235e-17	8.31469e-18	CXCL14/CXCL8/CXCL10/CXCL9/CXCL11/CXCL12/CXCL13/CXCL2/XCL1/DEFB1/S100A14/STAT1/CCL20/CCL5/CCL28/CCL14/CCL26/CCL2/CCL7/CCL3/CCL11/CCL23/CCL25/CCRL2/CX3CR1	25
MF	GO:0070851	growth factor receptor binding	32/601	141/18368	2.3518e-18	1.39611e-16	1.0825e-16	IL1B/VEGFA/IL1A/PDGFRB/VAV2/FGF10/ARTN/BTC/CSF2/EGF/ESM1/FGF18/FGF19/FGF5/FGF7/VEGFD/GREM1/IL11/IL12A/IL1F10/IL36A/IL1RN/PDGFA/PDGFB/PDGFD/PGF/VEGFC/IL12RB1/IL27RA/SHC1/CD300LF/CCDC88A	32
MF	GO:0001664	G protein-coupled receptor binding	45/601	295/18368	4.97068e-18	2.70488e-16	2.09728e-16	CXCL14/CXCL8/CXCL10/CXCL9/CXCL11/CXCL12/CXCL13/CXCL2/XCL1/DEFB1/S100A14/STAT1/CCL20/CCL5/CCL28/CCL14/CCL26/CCL2/CCL7/CCL3/CCL11/CCL23/CCL25/EDN3/PROK2/CCRL2/CX3CR1/EDNRB/ADM/AGT/APLN/CORT/NMB/OXT/PMCH/PNOC/UCN/UCN2/ADRB1/AGTR1/PTGER1/ROR2/WNT2B/UCHL1/WNT3A	45
MF	GO:0008009	chemokine activity	20/601	49/18368	1.68976e-17	8.4878e-16	6.58118e-16	CXCL14/CXCL8/CXCL10/CXCL9/CXCL11/CXCL12/CXCL13/CXCL2/XCL1/CCL20/CCL5/CCL28/CCL14/CCL26/CCL2/CCL7/CCL3/CCL11/CCL23/CCL25	20
MF	GO:0005179	hormone activity	29/601	122/18368	2.44551e-17	1.14065e-15	8.84427e-16	ADIPOQ/CCL25/EDN3/ADM/AGT/AMH/APLN/CGB7/CORT/EPO/GAST/GNRH1/GRP/INHA/INHBA/INHBE/LHB/NMB/OXT/PMCH/PNOC/PTHLH/RETN/STC1/STC2/UCN/UCN2/VGF/VIP	29
MF	GO:0004896	cytokine receptor activity	25/601	97/18368	5.06182e-16	2.20358e-14	1.70859e-14	IL7R/CXCR1/CCR7/CCR8/CXCR4/CCRL2/CX3CR1/CXCR3/ACKR3/CXCR2/CNTFR/CSF3R/EPOR/IL12RB1/IL12RB2/IL15RA/IL17RD/IL18RAP/IL21R/IL22RA2/IL27RA/IL2RA/IL2RG/IL31RA/LEPR	25
MF	GO:0032813	tumor necrosis factor receptor superfamily binding	16/601	49/18368	1.74196e-12	7.10938e-11	5.51239e-11	LTA/STAT1/TNFSF10/TNFSF11/TNFSF4/CD70/LTB/NGF/NTF3/TNFSF13B/TNFSF18/TNFSF9/BID/TRAF2/FADD/TRAF1	16
MF	GO:0042056	chemoattractant activity	14/601	37/18368	4.23355e-12	1.62618e-10	1.26089e-10	CXCL10/VEGFA/CCL5/CCL3/MIF/FGF10/FGF7/VEGFD/NTF3/PDGFB/PGF/SCG2/VEGFC/HMGB2	14
MF	GO:0048020	CCR chemokine receptor binding	15/601	48/18368	1.78597e-11	6.4791e-10	5.02369e-10	CXCL13/XCL1/DEFB1/STAT1/CCL20/CCL5/CCL14/CCL26/CCL2/CCL7/CCL3/CCL11/CCL23/CCL25/CCRL2	15
MF	GO:0008528	G protein-coupled peptide receptor activity	24/601	147/18368	7.63049e-11	2.62248e-09	2.03339e-09	F2R/CXCR1/CCR7/CCR8/CXCR4/CCRL2/CX3CR1/CXCR3/ACKR3/CYSLTR1/CYSLTR2/EDNRA/EDNRB/FPR2/CXCR2/AGTR1/LGR5/MC1R/RXFP1/SSTR2/TACR1/NLRP6/F2RL2/F2RL3	24
MF	GO:0005164	tumor necrosis factor receptor binding	12/601	31/18368	1.07922e-10	3.52365e-09	2.73213e-09	LTA/STAT1/TNFSF10/TNFSF11/TNFSF4/CD70/LTB/TNFSF13B/TNFSF9/TRAF2/FADD/TRAF1	12
MF	GO:0001653	peptide receptor activity	24/601	153/18368	1.8008e-10	5.59962e-09	4.34177e-09	F2R/CXCR1/CCR7/CCR8/CXCR4/CCRL2/CX3CR1/CXCR3/ACKR3/CYSLTR1/CYSLTR2/EDNRA/EDNRB/FPR2/CXCR2/AGTR1/LGR5/MC1R/RXFP1/SSTR2/TACR1/NLRP6/F2RL2/F2RL3	24
MF	GO:0019838	growth factor binding	23/601	141/18368	1.93288e-10	5.73713e-09	4.44839e-09	CXCL13/ITGAV/PDGFRB/LTBP1/ESM1/IL1RN/LTBP2/PDGFA/PDGFB/PTN/TGFB3/ACVR1C/EGFR/FGFR4/IGF1R/IL2RA/IL2RG/SORT1/TGFBR3/SHC1/TGFBR1/DUSP1/NLRP7	23
MF	GO:0019957	C-C chemokine binding	10/601	24/18368	1.69309e-09	4.8069e-08	3.72712e-08	CXCR1/CCR7/CCR8/CXCR4/CCRL2/CX3CR1/CXCR3/ACKR3/ACKR1/CXCR2	10
MF	GO:0019956	chemokine binding	11/601	33/18368	4.22487e-09	1.14952e-07	8.913e-08	ITGAV/CXCR1/CCR7/CCR8/CXCR4/CCRL2/CX3CR1/CXCR3/ACKR3/ACKR1/CXCR2	11
MF	GO:0019199	transmembrane receptor protein kinase activity	21/601	143/18368	8.39746e-09	2.19342e-07	1.70071e-07	HJV/EIF2AK2/PDGFRB/LTBP1/HCK/ACVR1C/BMPR1B/EGFR/FGFR4/IGF1R/MET/TGFBR3/LCK/ZAP70/TGFBR1/ROR2/RIPK2/AXL/JAK3/MST1R/BMX	21
MF	GO:0042605	peptide antigen binding	11/601	36/18368	1.19944e-08	3.01244e-07	2.33575e-07	HLA-A/HLA-B/HLA-C/HLA-F/HLA-G/HLA-H/TAP1/TAP2/TAPBP/TRAV8-4/TRAV29DV5	11
MF	GO:0016493	C-C chemokine receptor activity	9/601	23/18368	2.19579e-08	5.31057e-07	4.11765e-07	CXCR1/CCR7/CCR8/CXCR4/CCRL2/CX3CR1/CXCR3/ACKR3/CXCR2	9
MF	GO:0001637	G protein-coupled chemoattractant receptor activity	9/601	26/18368	7.68845e-08	1.73123e-06	1.34234e-06	CXCR1/CCR7/CCR8/CXCR4/CCRL2/CX3CR1/CXCR3/ACKR3/CXCR2	9
MF	GO:0004950	chemokine receptor activity	9/601	26/18368	7.68845e-08	1.73123e-06	1.34234e-06	CXCR1/CCR7/CCR8/CXCR4/CCRL2/CX3CR1/CXCR3/ACKR3/CXCR2	9
MF	GO:0004879	nuclear receptor activity	12/601	52/18368	8.41627e-08	1.77285e-06	1.37461e-06	PPARG/AR/ESR2/ESRRB/ESRRG/NR2E1/NR3C2/NR4A1/NR4A3/NR5A1/RORC/RXRG	12
MF	GO:0098531	ligand-activated transcription factor activity	12/601	52/18368	8.41627e-08	1.77285e-06	1.37461e-06	PPARG/AR/ESR2/ESRRB/ESRRG/NR2E1/NR3C2/NR4A1/NR4A3/NR5A1/RORC/RXRG	12
MF	GO:0003725	double-stranded RNA binding	14/601	74/18368	1.0348e-07	2.11165e-06	1.63731e-06	DDX58/OASL/TFRC/IFIH1/DHX58/TLR8/EIF2AK2/ADAR/OAS1/OAS3/ZBP1/NLRP1/RFTN1/OAS2	14
MF	GO:0045499	chemorepellent activity	9/601	27/18368	1.11995e-07	2.21614e-06	1.71833e-06	SEMA3C/SEMA3E/SEMA3G/SEMA4C/SEMA4F/SEMA5B/SEMA6D/SEMA7A/NRG1	9
MF	GO:0004953	icosanoid receptor activity	7/601	15/18368	1.98556e-07	3.81345e-06	2.95683e-06	PPARG/PTGDR/CYSLTR1/CYSLTR2/PTGER1/PTGER3/PTGFR	7
MF	GO:0042277	peptide binding	30/601	321/18368	2.66147e-07	4.96554e-06	3.85012e-06	HLA-A/HLA-B/HLA-C/HLA-F/HLA-G/HLA-H/TAP1/TAP2/TAPBP/MSR1/AGER/PPARG/PIK3R1/CMA1/EDNRB/FPR2/INHBA/IGF1R/LEPR/SSTR2/TUBB3/ITGB2/TRAV8-4/TRAV29DV5/MME/TLR6/TREM2/C1QA/ITGAM/ACHE	30
MF	GO:0030215	semaphorin receptor binding	8/601	23/18368	3.98105e-07	7.22118e-06	5.59908e-06	SEMA3C/SEMA3E/SEMA3G/SEMA4C/SEMA4F/SEMA5B/SEMA6D/SEMA7A	8
MF	GO:0003707	steroid hormone receptor activity	8/601	24/18368	5.80099e-07	1.00679e-05	7.8063e-06	ESR2/ESRRB/ESRRG/GPER1/NR2E1/NR3C2/NR4A3/RXRG	8
MF	GO:0005539	glycosaminoglycan binding	24/601	230/18368	5.85878e-07	1.00679e-05	7.8063e-06	CXCL10/CXCL11/CXCL13/PGLYRP1/PGLYRP2/LTF/CTSG/VEGFA/MPO/CCL7/CCL23/IGHM/FGF10/FGF7/GREM2/LTBP2/MDK/PGF/PTN/FGFR4/TGFBR3/SLIT3/BGN/TREM2	24
MF	GO:0045236	CXCR chemokine receptor binding	7/601	18/18368	9.012e-07	1.50893e-05	1.16998e-05	CXCL8/CXCL10/CXCL9/CXCL11/CXCL12/CXCL13/CXCL2	7
MF	GO:0038024	cargo receptor activity	13/601	77/18368	1.16341e-06	1.89926e-05	1.47263e-05	TFRC/TFR2/MSR1/DMBT1/AGER/OLR1/ACKR3/FPR2/CD320/ENDOU/ITGB2/ABCA1/ITGAM	13
MF	GO:0005035	death receptor activity	6/601	13/18368	1.68806e-06	2.68854e-05	2.08461e-05	TNFRSF10B/TNFRSF11A/TNFRSF18/TNFRSF19/TNFRSF25/TNFRSF4	6
MF	GO:0008201	heparin binding	19/601	166/18368	2.21275e-06	3.44031e-05	2.66751e-05	CXCL10/CXCL11/CXCL13/LTF/CTSG/VEGFA/MPO/CCL7/CCL23/FGF10/FGF7/GREM2/LTBP2/MDK/PGF/PTN/FGFR4/TGFBR3/SLIT3	19
MF	GO:0005172	vascular endothelial growth factor receptor binding	6/601	14/18368	2.87237e-06	4.362e-05	3.38216e-05	VEGFA/VEGFD/GREM1/PGF/VEGFC/CCDC88A	6
MF	GO:0005184	neuropeptide hormone activity	8/601	30/18368	3.88047e-06	5.75897e-05	4.46532e-05	CORT/GRP/NMB/OXT/PNOC/UCN/VGF/VIP	8
MF	GO:0005161	platelet-derived growth factor receptor binding	6/601	15/18368	4.65492e-06	6.7548e-05	5.23746e-05	VEGFA/PDGFRB/VEGFD/PDGFA/PDGFB/PDGFD	6
MF	GO:0004955	prostaglandin receptor activity	5/601	10/18368	8.10971e-06	0.000112673	8.73633e-05	PPARG/PTGDR/PTGER1/PTGER3/PTGFR	5
MF	GO:0005031	tumor necrosis factor-activated receptor activity	5/601	10/18368	8.10971e-06	0.000112673	8.73633e-05	TNFRSF11A/TNFRSF18/TNFRSF19/TNFRSF25/TNFRSF4	5
MF	GO:0033218	amide binding	31/601	400/18368	8.85392e-06	0.00012045	9.33934e-05	HLA-A/HLA-B/HLA-C/HLA-F/HLA-G/HLA-H/TAP1/TAP2/TAPBP/MSR1/AGER/PPARG/PIK3R1/CMA1/EDNRB/FPR2/INHBA/IGF1R/LEPR/SSTR2/TUBB3/ITGB2/TRAV8-4/TRAV29DV5/MME/TLR6/CD300LF/TREM2/C1QA/ITGAM/ACHE	31
MF	GO:0004714	transmembrane receptor protein tyrosine kinase activity	15/601	124/18368	1.31281e-05	0.000174952	0.000135653	EIF2AK2/PDGFRB/HCK/EGFR/FGFR4/IGF1R/MET/LCK/ZAP70/ROR2/RIPK2/AXL/JAK3/MST1R/BMX	15
MF	GO:0004954	prostanoid receptor activity	5/601	11/18368	1.44672e-05	0.000185237	0.000143627	PPARG/PTGDR/PTGER1/PTGER3/PTGFR	5
MF	GO:0019864	IgG binding	5/601	11/18368	1.44672e-05	0.000185237	0.000143627	FCER1G/FCGR3A/FCGR3B/FCGR2A/FCGR1A	5
MF	GO:0038187	pattern recognition receptor activity	7/601	26/18368	1.4826e-05	0.000186181	0.000144359	PGLYRP1/PGLYRP2/TLR8/DMBT1/CLEC4E/CLEC4D/CLEC7A	7
MF	GO:0005178	integrin binding	16/601	144/18368	2.01643e-05	0.000248439	0.000192632	ICAM1/CXCL12/IL1B/ISG15/ITGAV/SEMA7A/ESM1/NRG1/PTN/SPP1/EGFR/ITGB2/ITGAX/EDIL3/ITGAM/ITGA3	16
MF	GO:0015026	coreceptor activity	9/601	48/18368	2.16956e-05	0.000262357	0.000203423	HJV/ITGAV/CCR8/CXCR4/CD86/ACKR3/TGFBR3/ROR2/ROR1	9
MF	GO:0004675	transmembrane receptor protein serine/threonine kinase activity	6/601	19/18368	2.25606e-05	0.000263948	0.000204657	HJV/LTBP1/ACVR1C/BMPR1B/TGFBR3/TGFBR1	6
MF	GO:0005496	steroid binding	13/601	100/18368	2.26357e-05	0.000263948	0.000204657	PDIA2/PMP2/APOD/AR/ESR2/ESRRB/ESRRG/GPER1/NR3C2/RORC/ABCA1/ABCG1/CAV1	13
MF	GO:0005165	neurotrophin receptor binding	5/601	12/18368	2.41332e-05	0.000271706	0.000210673	PIK3R1/NGF/NTF3/PLCG1/SHC1	5
MF	GO:0017154	semaphorin receptor activity	5/601	12/18368	2.41332e-05	0.000271706	0.000210673	PLXNA1/PLXNA3/PLXNB3/PLXND1/MET	5
MF	GO:0039706	co-receptor binding	5/601	13/18368	3.81614e-05	0.000422362	0.000327487	TFR2/BMP2/DKK1/WNT3A/LRRK2	5
MF	GO:0004713	protein tyrosine kinase activity	15/601	136/18368	3.96708e-05	0.000431751	0.000334766	EIF2AK2/PDGFRB/HCK/EGFR/FGFR4/IGF1R/MET/LCK/ZAP70/ROR2/RIPK2/AXL/JAK3/MST1R/BMX	15
MF	GO:0019865	immunoglobulin binding	6/601	23/18368	7.50656e-05	0.000803571	0.000623064	FCER1G/CD22/FCGR3A/FCGR3B/FCGR2A/FCGR1A	6
MF	GO:0050840	extracellular matrix binding	9/601	56/18368	7.76572e-05	0.000817905	0.000634178	TINAGL1/VEGFA/ITGAV/DMBT1/SPP1/LGALS1/BGN/ACHE/ITGA3	9
MF	GO:1904680	peptide transmembrane transporter activity	5/601	15/18368	8.43221e-05	0.000874005	0.000677676	TAP1/TAP2/TAPBP/ABCC4/GJA1	5
MF	GO:0042562	hormone binding	11/601	86/18368	0.000111055	0.00113311	0.000878575	PIK3R1/EDNRB/INHBA/UCN2/AR/EGFR/GPER1/IGF1R/LEPR/RXFP1/SHC1	11
MF	GO:0042887	amide transmembrane transporter activity	7/601	35/18368	0.000117357	0.00117899	0.000914153	TAP1/TAP2/TAPBP/ABCC4/AQP9/AQP3/GJA1	7
MF	GO:0036122	BMP binding	5/601	16/18368	0.000119358	0.00118093	0.000915653	HJV/GDF5/GREM1/GREM2/BMPR1B	5
MF	GO:1990782	protein tyrosine kinase binding	12/601	105/18368	0.0001645	0.00158023	0.00122526	NOX4/BLNK/PIK3R1/ARTN/NRG1/CD247/PLCG1/SHC1/CBLB/ITGAX/TREM2/CEACAM1	12
MF	GO:0005149	interleukin-1 receptor binding	5/601	17/18368	0.000164557	0.00158023	0.00122526	IL1B/IL1A/IL1F10/IL36A/IL1RN	5
MF	GO:0016175	superoxide-generating NAD(P)H oxidase activity	4/601	10/18368	0.000203605	0.00192687	0.00149404	NOX4/DUOX1/CYBB/NOX5	4
MF	GO:0019207	kinase regulator activity	19/601	233/18368	0.000250256	0.00233453	0.00181012	CXCL10/LTF/SOCS1/CCL5/RAC2/PIK3R1/BMP2/EGF/EPO/GREM1/NRG1/BMPR1B/PAK2/CDK4/CCNA2/CDKN2A/TREM2/KAT2B/TRIB3	19
MF	GO:0042287	MHC protein binding	7/601	40/18368	0.000282409	0.00259737	0.00201392	KLRD1/TAP1/TAP2/TAPBP/TRAV8-4/TRAV29DV5/CLEC7A	7
MF	GO:0033612	receptor serine/threonine kinase binding	6/601	29/18368	0.000298883	0.0027107	0.00210179	BMP2/BMP3/BMP8A/BMP8B/INHBA/FADD	6
MF	GO:0030296	protein tyrosine kinase activator activity	5/601	20/18368	0.000380057	0.00339969	0.00263602	CCL5/EGF/GREM1/NRG1/PAK2	5
MF	GO:0019887	protein kinase regulator activity	17/601	204/18368	0.000405698	0.00358001	0.00277583	CXCL10/LTF/SOCS1/CCL5/RAC2/BMP2/EGF/EPO/GREM1/NRG1/BMPR1B/PAK2/CDK4/CCNA2/CDKN2A/KAT2B/TRIB3	17
MF	GO:0005024	transforming growth factor beta-activated receptor activity	4/601	12/18368	0.000455459	0.00396553	0.00307475	LTBP1/BMPR1B/TGFBR3/TGFBR1	4
MF	GO:0051428	peptide hormone receptor binding	5/601	21/18368	0.000485492	0.00417139	0.00323437	GNRH1/PTHLH/UCN/UCN2/VIP	5
MF	GO:0001784	phosphotyrosine residue binding	7/601	44/18368	0.000518437	0.00439661	0.003409	HCK/VAV2/PIK3R1/LCK/ZAP70/SHC1/CBLB	7
MF	GO:0004715	non-membrane spanning protein tyrosine kinase activity	7/601	45/18368	0.000596856	0.00499675	0.00387433	EIF2AK2/HCK/LCK/ZAP70/RIPK2/JAK3/BMX	7
MF	GO:0070700	BMP receptor binding	4/601	13/18368	0.000640925	0.00529777	0.00410773	BMP2/BMP3/BMP8A/BMP8B	4
MF	GO:0036041	long-chain fatty acid binding	4/601	14/18368	0.000874188	0.00713556	0.00553269	S100A9/S100A8/FABP3/PPARG	4
MF	GO:0050431	transforming growth factor beta binding	5/601	24/18368	0.000935034	0.00744606	0.00577344	ITGAV/LTBP1/TGFB3/TGFBR3/TGFBR1	5
MF	GO:0070696	transmembrane receptor protein serine/threonine kinase binding	5/601	24/18368	0.000935034	0.00744606	0.00577344	BMP2/BMP3/BMP8A/BMP8B/INHBA	5
MF	GO:0005104	fibroblast growth factor receptor binding	5/601	25/18368	0.00113765	0.00869548	0.00674221	FGF10/FGF18/FGF19/FGF5/FGF7	5
MF	GO:0005160	transforming growth factor beta receptor binding	5/601	25/18368	0.00113765	0.00869548	0.00674221	TGFB1/AMH/TGFB3/TGFBR3/TGFBR1	5
MF	GO:0140359	ABC-type transporter activity	7/601	50/18368	0.00114111	0.00869548	0.00674221	TAP1/TAP2/TAPBP/ABCC4/ABCA1/CFTR/ABCG1	7
MF	GO:0001846	opsonin binding	4/601	15/18368	0.00116141	0.00869548	0.00674221	ITGAV/PTX3/ITGB2/ITGAM	4
MF	GO:0050664	oxidoreductase activity, acting on NAD(P)H, oxygen as acceptor	4/601	15/18368	0.00116141	0.00869548	0.00674221	NOX4/DUOX1/CYBB/NOX5	4
MF	GO:0071855	neuropeptide receptor binding	6/601	37/18368	0.00117183	0.00869548	0.00674221	EDN3/APLN/NMB/PMCH/UCN/UCN2	6
MF	GO:1901681	sulfur compound binding	19/601	265/18368	0.0012071	0.0088566	0.00686713	CXCL10/CXCL11/CXCL13/LTF/CTSG/VEGFA/MPO/CCL7/CCL23/FGF10/FGF7/GREM2/LTBP2/MDK/PGF/PTN/FGFR4/TGFBR3/SLIT3	19
MF	GO:0005504	fatty acid binding	6/601	39/18368	0.00155615	0.0112907	0.00875446	S100A9/S100A8/PTGDS/FABP3/PMP2/PPARG	6
MF	GO:0001540	amyloid-beta binding	9/601	84/18368	0.00167967	0.012053	0.00934555	MSR1/AGER/FPR2/ITGB2/TLR6/TREM2/C1QA/ITGAM/ACHE	9
MF	GO:0005518	collagen binding	8/601	69/18368	0.00181076	0.0128525	0.00996539	CTSL/MMP12/MMP9/PDGFA/PDGFB/CTSK/ACHE/ITGA3	8
MF	GO:0001968	fibronectin binding	5/601	28/18368	0.00194096	0.0136284	0.0105671	CTSL/VEGFA/ITGAV/CTSK/ITGA3	5
MF	GO:0045309	protein phosphorylated amino acid binding	7/601	56/18368	0.00223855	0.0155508	0.0120576	HCK/VAV2/PIK3R1/LCK/ZAP70/SHC1/CBLB	7
MF	GO:0048306	calcium-dependent protein binding	9/601	88/18368	0.00232382	0.0159732	0.0123851	S100A9/S100A8/S100A5/S100A1/S100A14/DMBT1/NOS1/RAC3/ANXA1	9
MF	GO:0042834	peptidoglycan binding	4/601	18/18368	0.00240826	0.0163812	0.0127014	PGLYRP1/PGLYRP2/IGHM/TREM2	4
MF	GO:0019209	kinase activator activity	10/601	107/18368	0.00266491	0.0179401	0.0139102	LTF/CCL5/BMP2/EGF/EPO/GREM1/NRG1/BMPR1B/PAK2/TREM2	10
MF	GO:0001618	virus receptor activity	8/601	76/18368	0.00334721	0.0223033	0.0172933	ICAM1/TFRC/ITGAV/CXCR4/CD86/EGFR/TNFRSF4/AXL	8
MF	GO:0047844	deoxycytidine deaminase activity	3/601	10/18368	0.00352151	0.0229955	0.01783	APOBEC3G/APOBEC3H/APOBEC3B	3
MF	GO:0050786	RAGE receptor binding	3/601	10/18368	0.00352151	0.0229955	0.01783	S100A9/S100A8/HMGB2	3
MF	GO:0140272	exogenous protein binding	8/601	77/18368	0.00363089	0.0232461	0.0180243	ICAM1/TFRC/ITGAV/CXCR4/CD86/EGFR/TNFRSF4/AXL	8
MF	GO:0043621	protein self-association	7/601	61/18368	0.00366086	0.0232461	0.0180243	TNFAIP3/CCL5/RSAD2/PPARG/CARD11/NLRP1/ACHE	7
MF	GO:0030246	carbohydrate binding	18/601	271/18368	0.00366669	0.0232461	0.0180243	KLRC1/KLRC2/KLRD1/SFTPA2/PTX3/OLR1/CD22/CD72/CLEC11A/ENDOU/CLC/CLEC4E/LGALS1/CLEC4D/CLEC7A/SIGLEC7/SIGLEC1/SIGLEC10	18
MF	GO:0019903	protein phosphatase binding	12/601	150/18368	0.00386579	0.0242727	0.0188203	STAT1/MAPT/PIK3R1/CD22/EGFR/MET/LCK/TRAF2/SPHK1/JAK3/HSP90B1/CEACAM1	12
MF	GO:0030971	receptor tyrosine kinase binding	8/601	78/18368	0.00393283	0.0244584	0.0189643	BLNK/PIK3R1/ARTN/NRG1/PLCG1/SHC1/CBLB/ITGAX	8
MF	GO:0005154	epidermal growth factor receptor binding	5/601	33/18368	0.00409815	0.0247786	0.0192126	VAV2/BTC/EGF/SHC1/CCDC88A	5
MF	GO:0019239	deaminase activity	5/601	33/18368	0.00409815	0.0247786	0.0192126	APOBEC3G/ADAR/APOBEC3H/ZBP1/APOBEC3B	5
MF	GO:0051427	hormone receptor binding	5/601	33/18368	0.00409815	0.0247786	0.0192126	GNRH1/PTHLH/UCN/UCN2/VIP	5
MF	GO:0046332	SMAD binding	8/601	79/18368	0.00425377	0.0254836	0.0197592	PML/PPARG/FOS/BMP2/BMPR1B/TGFBR3/TGFBR1/GATA4	8
MF	GO:0005123	death receptor binding	4/601	21/18368	0.00435807	0.0258711	0.0200596	NGF/NTF3/BID/FADD	4
MF	GO:0043548	phosphatidylinositol 3-kinase binding	5/601	34/18368	0.00467772	0.0275185	0.021337	PDGFRB/PIK3R1/IGF1R/LCK/AXL	5
MF	GO:0048407	platelet-derived growth factor binding	3/601	11/18368	0.0047252	0.0275496	0.0213611	PDGFRB/PDGFA/PDGFB	3
MF	GO:0017171	serine hydrolase activity	14/601	195/18368	0.00501731	0.0289938	0.0224809	MMP12/MMP9/PLAU/LTF/CTSG/PROC/CMA1/BMP1/ENDOU/GZMB/C2/CTSK/HP/ACHE	14
MF	GO:0033691	sialic acid binding	4/601	22/18368	0.00519064	0.0297323	0.0230535	ADIPOQ/CD22/SIGLEC7/SIGLEC10	4
MF	GO:0030295	protein kinase activator activity	9/601	101/18368	0.00585374	0.0331813	0.0257277	LTF/CCL5/BMP2/EGF/EPO/GREM1/NRG1/BMPR1B/PAK2	9
MF	GO:0016814	hydrolase activity, acting on carbon-nitrogen (but not peptide) bonds, in cyclic amidines	5/601	36/18368	0.0060074	0.0331813	0.0257277	APOBEC3G/ADAR/APOBEC3H/ZBP1/APOBEC3B	5
MF	GO:0005158	insulin receptor binding	4/601	23/18368	0.0061233	0.0331813	0.0257277	PIK3R1/IGF1R/SHC1/CCDC88A	4
MF	GO:0017134	fibroblast growth factor binding	4/601	23/18368	0.0061233	0.0331813	0.0257277	CXCL13/ITGAV/FGFR4/TGFBR3	4
MF	GO:0004126	cytidine deaminase activity	3/601	12/18368	0.00614845	0.0331813	0.0257277	APOBEC3G/APOBEC3H/APOBEC3B	3
MF	GO:0035325	Toll-like receptor binding	3/601	12/18368	0.00614845	0.0331813	0.0257277	S100A9/S100A8/TLR6	3
MF	GO:0089720	caspase binding	3/601	12/18368	0.00614845	0.0331813	0.0257277	RIPK2/FADD/NLRP7	3
MF	GO:1901618	organic hydroxy compound transmembrane transporter activity	6/601	53/18368	0.00745364	0.0398953	0.0309336	RBP4/ABCC4/AQP9/AQP3/ABCG1/CEACAM1	6
MF	GO:0061783	peptidoglycan muralytic activity	3/601	13/18368	0.00780071	0.0414135	0.0321107	PGLYRP1/PGLYRP2/LYZ	3
MF	GO:0043178	alcohol binding	8/601	89/18368	0.00868223	0.0454794	0.0352633	RBP1/RBP4/PMP2/APOD/ABCA1/ABCG1/CAV1/ITPR3	8
MF	GO:0030414	peptidase inhibitor activity	13/601	187/18368	0.00870586	0.0454794	0.0352633	SLPI/WFDC2/LTF/PI15/BST2/SPINK5/BIRC5/AGT/NGF/WFDC12/SERPINE1/CD27/NLRP7	13
MF	GO:0061134	peptidase regulator activity	15/601	230/18368	0.008925	0.0462542	0.035864	SLPI/WFDC2/LTF/PI15/BST2/SPINK5/BIRC5/AGT/NGF/WFDC12/SERPINE1/NLRP1/CAV1/CD27/NLRP7	15
MF	GO:0004435	phosphatidylinositol phospholipase C activity	4/601	26/18368	0.00956955	0.0492041	0.0381513	CCL5/EDNRA/PLCG1/F2RL2	4
MF	GO:0005068	transmembrane receptor protein tyrosine kinase adaptor activity	3/601	14/18368	0.00968976	0.0494329	0.0383287	BLNK/PIK3R1/SHC1	3

## Sheet: S2
Table-S2: Results of KEGG enrichment analysis of immune-related differentially expressed genes.
ID	Description	GeneRatio	BgRatio	pvalue	p.adjust	qvalue	geneID	Count
hsa04060	Cytokine-cytokine receptor interaction	102/424	295/8112	4.28208e-59	1.0277e-56	5.63431e-57	IFNG/LTA/CXCL14/CXCL8/CXCL10/CXCL9/CXCL11/CXCL12/CXCL13/CXCL2/XCL1/TGFB1/IL1B/IFNL1/TNFSF10/CCL20/IL15/IL27/CCL5/TNFRSF10B/TNFSF11/CCL28/IL7R/IL1A/IL22/TNFSF4/CXCR1/CCL14/CCL26/CCR7/CCR8/CCL2/CCL7/CCL3/CCL11/CCL23/CCL25/CXCR4/CXCL17/CX3CR1/CXCR3/ACKR3/CXCR2/AMH/BMP2/BMP3/BMP8A/BMP8B/CD70/CSF2/EPO/GDF10/GDF11/GDF5/GDF6/IFNE/IFNK/IL11/IL12A/IL17C/IL17D/IL1F10/IL36A/IL1RN/IL24/IL33/IL34/INHA/INHBA/I…	102
hsa04061	Viral protein interaction with cytokine and cytokine receptor	36/424	100/8112	1.54214e-21	1.85057e-19	1.01457e-19	LTA/CXCL14/CXCL8/CXCL10/CXCL9/CXCL11/CXCL12/CXCL13/CXCL2/XCL1/TNFSF10/CCL20/CCL5/TNFRSF10B/CCL28/CXCR1/CCL14/CCL26/CCR7/CCR8/CCL2/CCL7/CCL3/CCL11/CCL23/CCL25/CXCR4/CX3CR1/CXCR3/ACKR3/CXCR2/IL24/IL34/IL18RAP/IL2RA/IL2RG	36
hsa04650	Natural killer cell mediated cytotoxicity	37/424	131/8112	5.03536e-18	4.02829e-16	2.20849e-16	FCER1G/HLA-A/HLA-B/HLA-C/HLA-G/ICAM1/IFNG/KLRC1/KLRC2/KLRD1/MICB/ULBP3/ULBP2/ULBP1/RAET1E/TNFSF10/TNFRSF10B/VAV2/RAC2/RAC3/PIK3R1/PIK3CD/CSF2/ITGB2/LCK/FCGR3A/FCGR3B/NCR1/CD247/ZAP70/PLCG1/SHC1/SH2D1B/SH2D1A/GZMB/PRF1/BID	37
hsa04630	JAK-STAT signaling pathway	40/424	162/8112	3.96373e-17	2.37824e-15	1.30386e-15	IFNG/IFNL1/STAT1/SOCS1/IL15/IL7R/IRF9/PDGFRB/IL22/PIK3R1/PIK3CD/AKT3/CSF2/EGF/EPO/IFNE/IFNK/IL11/IL12A/IL17D/IL24/OSM/PDGFA/PDGFB/CNTFR/CSF3R/EGFR/EPOR/IL12RB1/IL12RB2/IL15RA/IL21R/IL22RA2/IL27RA/IL2RA/IL2RG/LEPR/STAT2/JAK3/STAT4	40
hsa05169	Epstein-Barr virus infection	44/424	202/8112	1.59341e-16	7.64836e-15	4.19318e-15	HLA-A/HLA-B/HLA-C/HLA-DOB/HLA-F/HLA-G/ICAM1/PSMD2/RELB/TAP1/TAP2/TAPBP/SEM1/CXCL10/DDX58/IRF3/STAT1/ISG15/TNFAIP3/EIF2AK2/IRF7/IRF9/OAS1/BLNK/NFKBIE/CD19/PIK3R1/PIK3CD/AKT3/CD247/BID/CD3D/CDK4/TRAF2/SKP2/OAS3/CCNA2/STAT2/E2F1/JAK3/FADD/CDK6/RUNX3/OAS2	44
hsa05323	Rheumatoid arthritis	28/424	93/8112	1.06566e-14	4.26266e-13	2.33698e-13	CTSL/HLA-DOB/ICAM1/IFNG/CXCL8/CXCL12/CXCL2/TGFB1/IL1B/CCL20/IL15/VEGFA/CCL5/TNFSF11/IL1A/CCL2/CCL3/CD86/FOS/CSF2/IL11/LTB/TGFB3/TNFSF13B/TNFRSF11A/ITGB2/CTLA4/CTSK	28
hsa04062	Chemokine signaling pathway	39/424	192/8112	1.04988e-13	3.59958e-12	1.97346e-12	CXCL14/CXCL8/CXCL10/CXCL9/CXCL11/CXCL12/CXCL13/CXCL2/XCL1/STAT1/CCL20/CCL5/CCL28/CXCR1/CCL14/CCL26/CCR7/CCR8/CCL2/CCL7/CCL3/CCL11/CCL23/CCL25/CXCR4/HCK/VAV2/RAC2/RAC3/PIK3R1/PIK3CD/AKT3/CX3CR1/CXCR3/CXCR2/PLCG1/SHC1/STAT2/JAK3	39
hsa05164	Influenza A	36/424	171/8112	3.14375e-13	9.43126e-12	5.17065e-12	HLA-DOB/ICAM1/IFNG/CXCL8/CXCL10/IL1B/MX1/DDX58/IRF3/PML/IFIH1/STAT1/TNFSF10/CCL5/EIF2AK2/ADAR/MX2/TNFRSF10B/IRF7/IL1A/IRF9/RSAD2/OAS1/CCL2/PIK3R1/PIK3CD/AKT3/IL12A/IL33/BID/CDK4/OAS3/STAT2/FADD/CDK6/OAS2	36
hsa05162	Measles	32/424	139/8112	5.19449e-13	1.3852e-11	7.59429e-12	HSPA2/IL1B/MX1/DDX58/IRF3/IFIH1/STAT1/TNFAIP3/EIF2AK2/ADAR/MX2/IRF7/IL1A/IRF9/OAS1/FOS/PIK3R1/PIK3CD/AKT3/IL12A/IL2RA/IL2RG/BID/CD3D/CBLB/CDK4/OAS3/STAT2/JAK3/FADD/CDK6/OAS2	32
hsa05167	Kaposi sarcoma-associated herpesvirus infection	36/424	194/8112	1.605e-11	3.85199e-10	2.11184e-10	HLA-A/HLA-B/HLA-C/HLA-F/HLA-G/ICAM1/MICB/CXCL8/CXCL2/IRF3/STAT1/VEGFA/EIF2AK2/IRF7/PTGS2/IRF9/CCR8/CD86/HCK/FOS/PIK3R1/PIK3CD/AKT3/CSF2/PDGFB/PLCG1/BID/CDK4/TRAF2/HIF1A/STAT2/MAP1LC3C/E2F1/FADD/CDK6/ITPR3	36
hsa04380	Osteoclast differentiation	28/424	128/8112	5.71786e-11	1.24753e-09	6.83954e-10	IFNG/RELB/TGFB1/IL1B/STAT1/SOCS1/TNFSF11/IL1A/IRF9/PPARG/BLNK/FOS/PIK3R1/PIK3CD/AKT3/LILRB3/TNFRSF11A/LCK/FCGR3A/FCGR3B/TGFBR1/LILRA6/TRAF2/CTSK/STAT2/TREM2/FCGR2A/FCGR1A	28
hsa04659	Th17 cell differentiation	25/424	108/8112	1.73511e-10	3.35129e-09	1.83733e-09	HLA-DOB/IFNG/TGFB1/IL1B/STAT1/IL27/IL22/FOS/NFKBIE/IL12RB1/IL21R/IL27RA/IL2RA/IL2RG/RORC/RXRG/LCK/CD247/ZAP70/PLCG1/CD3D/TGFBR1/HIF1A/IRF4/JAK3	25
hsa04933	AGE-RAGE signaling pathway in diabetic complications	24/424	100/8112	1.81528e-10	3.35129e-09	1.83733e-09	ICAM1/CXCL8/TGFB1/IL1B/NOX4/CYBB/STAT1/VEGFA/IL1A/AGER/CCL2/PIK3R1/PIK3CD/AKT3/AGT/VEGFD/TGFB3/VEGFC/AGTR1/PLCG1/CDK4/TGFBR1/SERPINE1/EGR1	24
hsa05218	Melanoma	20/424	72/8112	3.72797e-10	6.39081e-09	3.50373e-09	PDGFRB/PIK3R1/PIK3CD/AKT3/FGF10/EGF/FGF18/FGF19/FGF5/FGF7/PDGFA/PDGFB/PDGFD/EGFR/IGF1R/MET/CDK4/E2F1/CDKN2A/CDK6	20
hsa05163	Human cytomegalovirus infection	36/424	225/8112	1.22972e-09	1.96755e-08	1.0787e-08	HLA-A/HLA-B/HLA-C/HLA-F/HLA-G/TAP1/TAP2/TAPBP/CXCL8/CXCL12/IL1B/IRF3/VEGFA/CCL5/ITGAV/PTGS2/CCL2/CCL3/CXCR4/RAC2/RAC3/PIK3R1/PIK3CD/AKT3/CXCR2/EGFR/PTGER1/PTGER3/BID/CDK4/TRAF2/E2F1/CDKN2A/FADD/CDK6/ITPR3	36
hsa04657	IL-17 signaling pathway	22/424	94/8112	1.77032e-09	2.65548e-08	1.45585e-08	IFNG/CXCL8/CXCL10/CXCL2/LCN2/S100A9/S100A8/MMP9/IL1B/CCL20/TNFAIP3/PTGS2/CCL2/CCL7/CCL11/FOS/CSF2/IL17C/IL17D/TRAF2/HSP90B1/FADD	22
hsa04064	NF-kappa B signaling pathway	23/424	104/8112	2.46913e-09	3.48582e-08	1.91109e-08	ICAM1/LTA/RELB/CXCL8/CXCL12/CXCL2/PLAU/IL1B/DDX58/TNFAIP3/TNFSF11/PTGS2/BLNK/CARD11/LTB/TNFSF13B/TNFRSF11A/LCK/ZAP70/PLCG1/TRAF2/BCL2A1/TRAF1	23
hsa04658	Th1 and Th2 cell differentiation	21/424	92/8112	6.76348e-09	9.01797e-08	4.94406e-08	HLA-DOB/IFNG/STAT1/DLL4/FOS/NFKBIE/IL12A/JAG1/JAG2/IL12RB1/IL12RB2/IL2RA/IL2RG/LCK/CD247/ZAP70/PLCG1/CD3D/JAK3/STAT4/RUNX3	21
hsa05160	Hepatitis C	28/424	157/8112	7.94463e-09	1.00353e-07	5.50182e-08	IFNG/CXCL10/MX1/DDX58/IRF3/STAT1/EIF2AK2/MX2/CLDN4/IRF7/IRF9/RSAD2/OAS1/PIK3R1/PIK3CD/AKT3/EGF/EGFR/BID/CDK4/TRAF2/OAS3/IFIT1/STAT2/E2F1/FADD/CDK6/OAS2	28
hsa05142	Chagas disease	22/424	102/8112	9.06972e-09	1.08837e-07	5.96692e-08	IFNG/CXCL8/TGFB1/IL1B/CCL5/CCL2/CCL3/FOS/PIK3R1/PIK3CD/AKT3/IL12A/TGFB3/CD247/CD3D/TGFBR1/TLR6/FADD/SERPINE1/C1QC/C1QB/C1QA	22
hsa04668	TNF signaling pathway	23/424	112/8112	1.12566e-08	1.28647e-07	7.053e-08	ICAM1/LTA/CXCL10/CXCL2/MMP9/IL1B/CCL20/IL15/TNFAIP3/CCL5/PTGS2/CCL2/FOS/PIK3R1/PIK3CD/AKT3/CSF2/VEGFD/JAG1/VEGFC/TRAF2/FADD/TRAF1	23
hsa05332	Graft-versus-host disease	14/424	42/8112	1.26309e-08	1.37792e-07	7.55437e-08	HLA-A/HLA-B/HLA-C/HLA-DOB/HLA-F/HLA-G/IFNG/KLRC1/KLRD1/IL1B/IL1A/CD86/GZMB/PRF1	14
hsa04940	Type I diabetes mellitus	14/424	43/8112	1.78467e-08	1.86226e-07	1.02098e-07	HLA-A/HLA-B/HLA-C/HLA-DOB/HLA-F/HLA-G/IFNG/LTA/IL1B/IL1A/CD86/IL12A/GZMB/PRF1	14
hsa05340	Primary immunodeficiency	13/424	38/8112	2.95856e-08	2.95856e-07	1.62202e-07	TAP1/TAP2/IL7R/CD79A/BLNK/CD19/IL2RG/LCK/ZAP70/CD3D/ICOS/JAK3/RAG1	13
hsa05171	Coronavirus disease - COVID-19	34/424	232/8112	3.5587e-08	3.41636e-07	1.873e-07	CXCL8/CXCL10/IL1B/MX1/DDX58/IRF3/CYBB/IFIH1/STAT1/ISG15/TLR8/EIF2AK2/ADAR/MX2/IRF9/OAS1/CCL2/FOS/PIK3R1/PIK3CD/CSF2/IL12A/AGTR1/EGFR/PLCG1/C7/C2/OAS3/STAT2/C1QC/C1QB/C1QA/FCGR2A/OAS2	34
hsa05417	Lipid and atherosclerosis	32/424	215/8112	6.30037e-08	5.76846e-07	3.16253e-07	HSPA2/ICAM1/CXCL8/CXCL2/MMP9/IL1B/IRF3/CYBB/TNFSF10/CCL5/TNFRSF10B/IRF7/AGER/CCL2/CCL3/PPARG/OLR1/VAV2/FOS/PIK3R1/PIK3CD/AKT3/IL12A/RXRG/PLCG1/BID/TRAF2/TLR6/ABCA1/HSP90B1/ABCG1/DDIT3	32
hsa04145	Phagosome	26/424	152/8112	6.68466e-08	5.76846e-07	3.16253e-07	CTSL/HLA-A/HLA-B/HLA-C/HLA-DOB/HLA-F/HLA-G/TAP1/TAP2/SFTPA2/CYBB/TFRC/ITGAV/MSR1/MPO/NOS1/OLR1/TUBB3/ITGB2/FCGR3A/FCGR3B/TLR6/CLEC7A/ITGAM/FCGR2A/FCGR1A	26
hsa04620	Toll-like receptor signaling pathway	21/424	104/8112	6.72987e-08	5.76846e-07	3.16253e-07	CXCL8/CXCL10/CXCL9/CXCL11/IL1B/IRF3/STAT1/CCL5/TLR8/IRF7/CCL3/CD86/FOS/PIK3R1/PIK3CD/AKT3/IL12A/SPP1/CTSK/TLR6/FADD	21
hsa04020	Calcium signaling pathway	34/424	240/8112	8.34593e-08	6.90697e-07	3.78672e-07	VEGFA/F2R/PDGFRB/NOS1/CXCR4/FGF10/CYSLTR1/CYSLTR2/EDNRA/EDNRB/EGF/FGF18/FGF19/FGF5/FGF7/VEGFD/NGF/PDGFA/PDGFB/PDGFD/VEGFC/ADRB1/AGTR1/EGFR/FGFR4/MET/PTGER1/PTGER3/PTGFR/TACR1/PLCG1/SPHK1/ITPR3/MST1R	34
hsa05166	Human T-cell leukemia virus 1 infection	32/424	222/8112	1.35371e-07	1.08296e-06	5.9373e-07	HLA-A/HLA-B/HLA-C/HLA-DOB/HLA-F/HLA-G/ICAM1/LTA/RELB/TGFB1/IL15/FOS/PIK3R1/PIK3CD/AKT3/CSF2/TGFB3/IL15RA/IL2RA/IL2RG/ITGB2/LCK/CD3D/CDK4/TGFBR1/CCNA2/E2F1/JAK3/CDKN2A/KAT2B/EGR1/ETS1	32
hsa05321	Inflammatory bowel disease	16/424	65/8112	1.42291e-07	1.1016e-06	6.0395e-07	HLA-DOB/IFNG/TGFB1/IL1B/STAT1/IL1A/IL22/IL12A/TGFB3/IL12RB1/IL12RB2/IL18RAP/IL21R/IL2RG/RORC/STAT4	16
hsa04621	NOD-like receptor signaling pathway	28/424	184/8112	2.69485e-07	2.02114e-06	1.10808e-06	CXCL8/CXCL2/IL1B/IRF3/CYBB/STAT1/TNFAIP3/CCL5/IRF7/IRF9/OAS1/CCL2/TRAF2/OAS3/AIM2/RIPK2/STAT2/MAP1LC3C/NLRP6/TRPM2/FADD/MEFV/NLRP1/ITPR3/OAS2/TRPV2/NLRP7/PSTPIP1	28
hsa05140	Leishmaniasis	17/424	77/8112	3.17157e-07	2.26986e-06	1.24444e-06	HLA-DOB/IFNG/TGFB1/IL1B/CYBB/STAT1/IL1A/PTGS2/FOS/IL12A/TGFB3/ITGB2/FCGR3A/FCGR3B/ITGAM/FCGR2A/FCGR1A	17
hsa04660	T cell receptor signaling pathway	20/424	104/8112	3.21564e-07	2.26986e-06	1.24444e-06	IFNG/PDCD1/VAV2/FOS/CARD11/NFKBIE/PIK3R1/PIK3CD/AKT3/CSF2/LCK/CD247/ZAP70/PLCG1/CD3D/PAK2/ICOS/CTLA4/CBLB/CDK4	20
hsa04612	Antigen processing and presentation	17/424	78/8112	3.86362e-07	2.64934e-06	1.45249e-06	CTSL/HLA-A/HLA-B/HLA-C/HLA-DOB/HLA-F/HLA-G/HSPA2/IFNG/KIR2DL4/KLRC1/KLRC2/KLRD1/TAP1/TAP2/TAPBP/IFI30	17
hsa04015	Rap1 signaling pathway	30/424	210/8112	4.1197e-07	2.74646e-06	1.50574e-06	VEGFA/F2R/PDGFRB/VAV2/RAC2/RAC3/PIK3R1/PIK3CD/AKT3/FGF10/EGF/FGF18/FGF19/FGF5/FGF7/VEGFD/NGF/PDGFA/PDGFB/PDGFD/PGF/VEGFC/EGFR/FGFR4/IGF1R/MET/ITGB2/PLCG1/ITGAM/F2RL3	30
hsa01521	EGFR tyrosine kinase inhibitor resistance	17/424	79/8112	4.69016e-07	3.04227e-06	1.66791e-06	VEGFA/PDGFRB/PIK3R1/PIK3CD/AKT3/EGF/NRG1/NRG2/PDGFA/PDGFB/PDGFD/EGFR/IGF1R/MET/PLCG1/SHC1/AXL	17
hsa04010	MAPK signaling pathway	37/424	294/8112	4.81762e-07	3.04271e-06	1.66815e-06	HSPA2/RELB/TGFB1/IL1B/VEGFA/MAPT/IL1A/PDGFRB/RAC2/RAC3/FOS/AKT3/FGF10/EGF/FGF18/FGF19/FGF5/FGF7/VEGFD/NGF/NTF3/PDGFA/PDGFB/PDGFD/PGF/TGFB3/VEGFC/EGFR/FGFR4/IGF1R/MET/NR4A1/PAK2/TGFBR1/TRAF2/DUSP1/DDIT3	37
hsa04640	Hematopoietic cell lineage	19/424	99/8112	6.56969e-07	4.04288e-06	2.21649e-06	HLA-DOB/IL1B/TFRC/IL7R/IL1A/CD19/CD22/CSF2/EPO/IL11/CSF3R/EPOR/IL2RA/CD3D/MME/CD37/ITGAM/ITGA3/FCGR1A	19
hsa04662	B cell receptor signaling pathway	17/424	82/8112	8.223e-07	4.9338e-06	2.70493e-06	CD79A/BLNK/VAV2/RAC2/RAC3/FOS/CARD11/NFKBIE/CD19/PIK3R1/PIK3CD/AKT3/CD22/CD72/LILRB3/IFITM1/LILRA6	17
hsa04151	PI3K-Akt signaling pathway	41/424	354/8112	1.06285e-06	6.22157e-06	3.41095e-06	VEGFA/F2R/ITGAV/IL7R/PDGFRB/CD19/PIK3R1/PIK3CD/AKT3/FGF10/TNC/EGF/EPO/FGF18/FGF19/FGF5/FGF7/VEGFD/NGF/NTF3/OSM/PDGFA/PDGFB/PDGFD/PGF/SPP1/VEGFC/CSF3R/EGFR/EPOR/FGFR4/IGF1R/IL2RA/IL2RG/MET/NR4A1/CDK4/JAK3/HSP90B1/CDK6/ITGA3	41
hsa04014	Ras signaling pathway	31/424	232/8112	1.169e-06	6.68001e-06	3.66228e-06	VEGFA/PLA2G2A/PDGFRB/RAC2/RAC3/PIK3R1/PIK3CD/AKT3/FGF10/EGF/FGF18/FGF19/FGF5/FGF7/VEGFD/NGF/NTF3/PDGFA/PDGFB/PDGFD/PGF/VEGFC/EGFR/FGFR4/IGF1R/MET/ZAP70/PLCG1/SHC1/PAK2/ETS1	31
hsa04350	TGF-beta signaling pathway	18/424	94/8112	1.34189e-06	7.47455e-06	4.09789e-06	IFNG/TGFB1/HJV/LTBP1/AMH/BMP2/BMP8A/BMP8B/GDF5/GDF6/GREM1/GREM2/INHBA/INHBE/TGFB3/ACVR1C/BMPR1B/TGFBR1	18
hsa05212	Pancreatic cancer	16/424	76/8112	1.39686e-06	7.47455e-06	4.09789e-06	TGFB1/STAT1/VEGFA/RAC2/RAC3/PIK3R1/PIK3CD/AKT3/EGF/TGFB3/EGFR/CDK4/TGFBR1/E2F1/CDKN2A/CDK6	16
hsa04610	Complement and coagulation cascades	17/424	85/8112	1.40148e-06	7.47455e-06	4.09789e-06	PROCR/PLAU/F2R/PROC/PLAUR/ITGB2/C7/C2/ITGAX/SERPINE1/C1QC/C1QB/C1QA/ITGAM/C4BPA/F2RL2/F2RL3	17
hsa05416	Viral myocarditis	14/424	60/8112	1.74164e-06	9.08681e-06	4.9818e-06	HLA-A/HLA-B/HLA-C/HLA-DOB/HLA-F/HLA-G/ICAM1/CD86/RAC2/RAC3/ITGB2/PRF1/BID/CAV1	14
hsa05224	Breast cancer	23/424	147/8112	1.96154e-06	1.00164e-05	5.49144e-06	DLL4/TNFSF11/FOS/PIK3R1/PIK3CD/AKT3/FGF10/EGF/FGF18/FGF19/FGF5/FGF7/JAG1/JAG2/EGFR/ESR2/IGF1R/SHC1/CDK4/WNT2B/E2F1/WNT3A/CDK6	23
hsa05330	Allograft rejection	11/424	38/8112	2.33239e-06	1.1662e-05	6.39362e-06	HLA-A/HLA-B/HLA-C/HLA-DOB/HLA-F/HLA-G/IFNG/CD86/IL12A/GZMB/PRF1	11
hsa05235	PD-L1 expression and PD-1 checkpoint pathway in cancer	17/424	89/8112	2.74061e-06	1.34234e-05	7.35931e-06	IFNG/STAT1/PDCD1/FOS/NFKBIE/PIK3R1/PIK3CD/AKT3/EGF/EGFR/LCK/CD247/ZAP70/PLCG1/CD3D/HIF1A/CD274	17
hsa05170	Human immunodeficiency virus 1 infection	28/424	212/8112	4.8995e-06	2.35176e-05	1.28934e-05	HLA-A/HLA-B/HLA-C/HLA-F/HLA-G/TAP1/TAP2/TAPBP/APOBEC3G/IRF3/BST2/APOBEC3H/CXCR4/RAC2/RAC3/FOS/PIK3R1/PIK3CD/AKT3/CD247/PLCG1/BID/CD3D/PAK2/TRAF2/APOBEC3B/FADD/ITPR3	28
hsa04218	Cellular senescence	23/424	156/8112	5.54359e-06	2.60875e-05	1.43023e-05	HLA-A/HLA-B/HLA-C/HLA-F/HLA-G/KIR2DL4/CXCL8/TGFB1/IL1A/PIK3R1/PIK3CD/AKT3/TGFB3/CDK4/TGFBR1/CCNA2/E2F1/CDKN2A/GATA4/SERPINE1/CDK6/ITPR3/ETS1	23
hsa05214	Glioma	15/424	75/8112	5.86297e-06	2.70598e-05	1.48354e-05	PDGFRB/PIK3R1/PIK3CD/AKT3/EGF/PDGFA/PDGFB/EGFR/IGF1R/PLCG1/SHC1/CDK4/E2F1/CDKN2A/CDK6	15
hsa05418	Fluid shear stress and atherosclerosis	21/424	139/8112	9.64343e-06	4.36684e-05	2.3941e-05	CTSL/ICAM1/IFNG/MMP9/IL1B/VEGFA/ITGAV/IL1A/CCL2/RAC2/RAC3/FOS/PIK3R1/PIK3CD/AKT3/PDGFA/PDGFB/BMPR1B/DUSP1/HSP90B1/CAV1	21
hsa05152	Tuberculosis	24/424	180/8112	1.99981e-05	8.88805e-05	4.87284e-05	FCER1G/HLA-DOB/IFNG/TGFB1/IL1B/STAT1/IL1A/AKT3/IL12A/TGFB3/ITGB2/FCGR3A/FCGR3B/BID/CLEC4E/SPHK1/TLR6/RIPK2/ITGAX/CLEC7A/FADD/ITGAM/FCGR2A/FCGR1A	24
hsa04625	C-type lectin receptor signaling pathway	17/424	104/8112	2.40513e-05	0.000104951	5.7539e-05	FCER1G/RELB/IL1B/STAT1/PTGS2/IRF9/PIK3R1/PIK3CD/AKT3/IL12A/IL17D/CBLB/CLEC4E/CLEC4D/STAT2/CLEC7A/ITPR3	17
hsa05133	Pertussis	14/424	76/8112	3.20039e-05	0.00013716	7.51972e-05	CXCL8/IL1B/IRF3/SFTPA2/IL1A/FOS/IL12A/ITGB2/C2/C1QC/C1QB/C1QA/ITGAM/C4BPA	14
hsa05161	Hepatitis B	22/424	162/8112	3.32507e-05	0.00013868	7.60307e-05	CXCL8/TGFB1/MMP9/DDX58/IRF3/IFIH1/STAT1/IRF7/BIRC5/FOS/PIK3R1/PIK3CD/AKT3/TGFB3/BID/TGFBR1/CCNA2/STAT2/E2F1/JAK3/FADD/STAT4	22
hsa04672	Intestinal immune network for IgA production	11/424	49/8112	3.35143e-05	0.00013868	7.60307e-05	HLA-DOB/CXCL12/TGFB1/IL15/CCL28/CCL25/CXCR4/CD86/TNFSF13B/IL15RA/ICOS	11
hsa05144	Malaria	11/424	50/8112	4.09803e-05	0.0001667	9.13924e-05	ICAM1/IFNG/CXCL8/TGFB1/IL1B/CCL2/ACKR1/IL12A/TGFB3/MET/ITGB2	11
hsa01522	Endocrine resistance	16/424	98/8112	4.22839e-05	0.000169136	9.27279e-05	MMP9/DLL4/FOS/PIK3R1/PIK3CD/AKT3/JAG1/JAG2/EGFR/ESR2/GPER1/IGF1R/SHC1/CDK4/E2F1/CDKN2A	16
[truncated: 55 more rows]

## Sheet: S3
Table-S3: Clinicopathological information of patients in the TCGA cohort.
[truncated: 455 more rows]

[truncated: 5 more sheets: S4, S5, S6, S7, S8]
